# Supplementary material for: IFN signaling and neutrophil degranulation transcriptional signatures are induced during SARS-CoV-2 infection
Source: Commun Biol. 2021 Mar 5;4:290. doi: 10.1038/s42003-021-01829-4 (PMC7935909; doi:10.1038/s42003-021-01829-4)
Supplement: Supplementary file 4 — Supplementary Data 2 [file 42003_2021_1829_MOESM4_ESM.xlsx]

## Sheet: S2 exp and diff all genes
	Supplementary Data 2: Fragment counts, relative gene expression levels, gene annotations, and differential expression data for every macaque gene.
																																		Z scores of FPKM													DESeq2 results
								Fragment counts per gene per sample													FPKM (DESeq-normalized)
	ENSEMBL gene annotations							Naive uninfected				COVID-19									Naive uninfected				COVID-19									Naive_A	Naive_B	Naive_C	Naive_D	COVJuv_A	COVJuv_B	COVJuv_C	COVOld_A	COVOld_B	COVOld_C	COVOld_D	COVOld_E		Naive (4) vs COVID (8)
	Gene	Gene name	Gene description		ENSEMBL Human matches																													Naive uninfected				COVID-19
												Juvenile			Old										Juvenile			Old																			Avg. FPKM		Log2 Fold Change (DESeq)
					ID	Name		Naive_A	Naive_B	Naive_C	Naive_D	COVJuv_A	COVJuv_B	COVJuv_C	COVOld_A	COVOld_B	COVOld_C	COVOld_D	COVOld_E		Naive_A	Naive_B	Naive_C	Naive_D	COVJuv_A	COVJuv_B	COVJuv_C	COVOld_A	COVOld_B	COVOld_C	COVOld_D	COVOld_E						Juvenile			Old						Naive	COVID
	ENSMMUG00000000001	CCNF	cyclin F		ENSG00000162063	CCNF		139	155	28	66	91	67	132	58	171	27	150	58		2.62865	2.45696	0.59513	0.77604	1.15648	0.88278	1.80131	0.69816	1.76382	0.47887	1.6521	0.79256		1.7966	1.56322	-0.96748	-0.72158	-0.20447	-0.57649	0.67202	-0.82744	0.62106	-1.12551	0.4692	-0.69913		1.6142	1.15326	-0.25214
	ENSMMUG00000000002	TEDC2	tubulin epsilon and delta complex 2		ENSG00000162062	TEDC2		9	11	15	0	2	4	5	16	10	3	17	22		1.06169	1.08766	1.98876	0	0.15855	0.32876	0.42562	1.20139	0.64342	0.3319	1.16796	1.87525		0.31694	0.35695	1.74485	-1.3183	-1.0741	-0.81194	-0.66275	0.53211	-0.32729	-0.80709	0.48062	1.57001		1.03453	0.7666	-0.32582
	ENSMMUG00000000005	NAGA	alpha-N-acetylgalactosaminidase		ENSG00000198951	NAGA		864	792	321	1377	2490	1282	1874	1100	1975	1292	2776	677		26.5162	20.3738	11.0724	26.2756	51.3542	27.4124	41.5015	21.4882	33.0602	37.1875	49.6184	15.0131		-0.27689	-0.75511	-1.47926	-0.29562	1.65684	-0.20712	0.88977	-0.66834	0.23258	0.55391	1.52171	-1.17246		21.0595	34.5794	0.87068
	ENSMMUG00000000006	NEURL3	neuralized E3 ubiquitin protein ligase 3		ENSG00000163121	NEURL3		79	35	19	82	16	3	6	15	7	6	2	9		11.4698	4.25938	3.10043	7.40227	1.56109	0.30347	0.6286	1.38622	0.55433	0.81699	0.16912	0.94418		2.524	0.44493	0.11075	1.35115	-0.3331	-0.69573	-0.60198	-0.38353	-0.62339	-0.54766	-0.73447	-0.51098		6.55798	0.7955	-2.80702
	ENSMMUG00000000007	BET1	Bet1 golgi vesicular membrane trafficking protein		ENSG00000105829	BET1		634	709	335	659	1164	2631	1037	1393	1446	882	1215	1113		26.5428	24.8801	15.7631	17.1539	32.7483	76.7431	31.328	37.1208	33.0191	34.6308	29.625	33.6694		-0.40473	-0.51282	-1.10548	-1.01507	-0.00133	2.85864	-0.09366	0.28292	0.01628	0.12105	-0.20436	0.05855		21.085	38.6106	1.08364
	ENSMMUG00000000009	PTPRC	protein tyrosine phosphatase receptor type C		ENSG00000081237	PTPRC		1841	1427	371	1918	2220	5490	3220	2291	2529	1581	2111	1241		28.704	18.6492	6.50131	18.5934	23.2605	59.6379	36.2277	22.7365	21.5069	23.1183	19.1691	13.9812		0.32881	-0.42886	-1.34425	-0.43307	-0.08138	2.6598	0.89575	-0.12087	-0.21353	-0.09209	-0.38968	-0.78062		18.112	27.4548	0.85352
	ENSMMUG00000000010	EMC7	ER membrane protein complex subunit 7		ENSG00000134153	EMC7		759	1211	510	2068	1870	1458	1839	2427	3119	2071	2320	2308		7.88569	10.5461	5.95534	13.3589	13.0562	10.554	13.7872	16.0501	17.6747	20.1797	14.0382	17.3268		-1.32107	-0.67997	-1.78625	-0.00214	-0.07507	-0.67806	0.10108	0.64639	1.03791	1.64155	0.16157	0.95405		9.43649	15.3334	0.86028
	ENSMMUG00000000013	KATNBL1	katanin regulatory subunit B1 like 1		ENSG00000134152	KATNBL1		772	590	261	395	756	801	588	888	903	542	848	911		9.00219	5.76675	3.42066	2.86384	5.92422	6.50766	4.94771	6.59103	5.74326	5.92743	5.75907	7.67596		1.91476	-0.04693	-1.46939	-1.80699	0.04855	0.40229	-0.54352	0.45284	-0.06117	0.05049	-0.05159	1.11065		5.26336	6.13454	0.45817
	ENSMMUG00000000015	C1H1orf100	chromosome 1 C1orf100 homolog		ENSG00000173728	C1orf100		0	17	1	0	2	1	5	1	0	0	7	0		0	0.26218	0.02068	0	0.02473	0.01282	0.06638	0.01171	0	0	0.07501	0		-0.52804	2.98039	-0.25131	-0.52804	-0.19712	-0.35649	0.36031	-0.37132	-0.52804	-0.52804	0.47574	-0.52804		0.07071	0.02383	-1.45693
	ENSMMUG00000000016	ADSS2	adenylosuccinate synthase 2		ENSG00000035687	ADSS2		274	503	251	775	555	263	557	767	688	380	883	565		10.8685	16.7238	11.19	19.1136	14.7941	7.26835	15.943	19.3652	14.8849	14.1364	20.3988	16.1939		-1.09398	0.42938	-1.01033	1.05113	-0.07265	-2.03063	0.22625	1.11661	-0.04903	-0.24378	1.38551	0.29151		14.474	15.3731	0.21079
	ENSMMUG00000000017	MS4A15	membrane spanning 4-domains A15		ENSG00000166961	MS4A15		2375	1347	164	10669	1259	1527	749	1906	1648	185	2827	2115		33.7537	16.0462	2.61963	94.2762	12.0243	15.1202	7.68131	17.2421	12.7748	2.46584	23.3996	21.7196		0.49589	-0.22623	-0.77377	2.96405	-0.39024	-0.26399	-0.56735	-0.17746	-0.35964	-0.78004	0.07365	0.00514		36.6739	14.0535	-1.20293
	ENSMMUG00000000018	MS4A10	membrane spanning 4-domains A10		ENSG00000172689	MS4A10		0	0	0	0	0	0	0	0	0	0	0	0		0	0	0	0	0	0	0	0	0	0	0	0		-	-	-	-	-	-	-	-	-	-	-	-		0	0	-
	ENSMMUG00000000019	CCDC86	coiled-coil domain containing 86		ENSG00000110104	CCDC86		347	322	198	920	175	458	384	184	280	131	348	263		14.8382	11.5413	9.51603	24.4602	5.02885	13.6452	11.8489	5.00817	6.53055	5.25363	8.66676	8.12626		0.80375	0.21043	-0.15405	2.53536	-0.96157	0.58905	0.26579	-0.96529	-0.69132	-0.92112	-0.30688	-0.40415		15.089	8.01354	-0.7672
	ENSMMUG00000000021	CATSPERE	catsper channel auxiliary subunit epsilon		ENSG00000179397	CATSPERE		211	53	29	169	75	187	85	158	101	78	104	42		8.65761	1.8228	1.33737	4.31145	2.06802	5.34587	2.5167	4.1265	2.26035	3.00155	2.48527	1.24523		2.56026	-0.68465	-0.91512	0.49687	-0.56823	0.98797	-0.35522	0.40906	-0.47692	-0.12502	-0.37014	-0.95886		4.03231	2.88119	-0.21069
	ENSMMUG00000000022	ZP1	zona pellucida glycoprotein 1		ENSG00000149506	ZP1		0	18	17	0	33	2	53	32	48	24	15	66		0	0.51182	0.64816	0	0.75229	0.04727	1.29738	0.69096	0.88813	0.76356	0.29635	1.61779		-1.24482	-0.22729	0.04377	-1.24482	0.2508	-1.15085	1.33447	0.12887	0.52085	0.27319	-0.65565	1.97147		0.28999	0.79422	1.48416
	ENSMMUG00000000023	PTGER2	prostaglandin E receptor 2		ENSG00000125384	PTGER2		3	45	13	0	12	0	14	17	15	19	67	25		0.04002	0.50323	0.19493	0	0.10759	0	0.13478	0.14436	0.10915	0.23773	0.5206	0.241		-0.84956	1.84406	0.05126	-1.08231	-0.45667	-1.08231	-0.29853	-0.2428	-0.44757	0.30017	1.94508	0.31918		0.18455	0.1869	0.0946
	ENSMMUG00000000024	PTGDR	prostaglandin D2 receptor		ENSG00000168229	PTGDR		0	7	1	0	15	1	23	13	12	24	1	16		0	0.1655	0.0317	0	0.28432	0.01965	0.46813	0.2334	0.18461	0.63487	0.01643	0.32609		-0.96258	-0.15418	-0.80773	-0.96258	0.42626	-0.86659	1.32411	0.1775	-0.0608	2.13862	-0.88234	0.63031		0.0493	0.27094	2.64329
	ENSMMUG00000000025	ZNRF3	zinc and ring finger 3		ENSG00000183579	ZNRF3		48	42	33	92	35	20	37	16	22	13	21	16		1.71028	1.25436	1.32153	2.03814	0.83805	0.4965	0.95131	0.36287	0.42755	0.43441	0.43578	0.41193		1.43236	0.63602	0.75335	2.00504	-0.09113	-0.68772	0.1067	-0.92112	-0.80815	-0.79616	-0.79377	-0.83542		1.58108	0.5448	-1.41318
	ENSMMUG00000000029	TK2	thymidine kinase 2		ENSG00000166548	TK2		172	313	159	406	238	157	273	234	322	155	646	245		7.01503	10.7002	7.28847	10.2955	6.52313	4.4613	8.03452	6.07472	7.16302	5.92883	15.3447	7.22022		-0.34203	0.9323	-0.24748	0.79235	-0.51213	-1.22511	0.0105	-0.66719	-0.29086	-0.71764	2.53836	-0.27108		8.82481	7.59381	-0.12054
	ENSMMUG00000000031	TMEM132C	transmembrane protein 132C		ENSG00000181234	TMEM132C		6	21	8	0	24	1	61	29	42	23	83	26		0.12206	0.35809	0.18292	0	0.32811	0.01417	0.89548	0.37552	0.46603	0.43883	0.98341	0.3822		-0.84038	-0.06808	-0.64126	-1.23977	-0.16619	-1.19339	1.69024	-0.01106	0.2851	0.19607	1.97794	0.01078		0.16577	0.48547	1.65264
	ENSMMUG00000000032	CMTM2	CKLF like MARVEL transmembrane domain containing 2		ENSG00000140932	CMTM2		28	13	6	0	112	93	38	58	86	60	23	12		0.69461	0.27032	0.16729	0	1.86715	1.60742	0.68024	0.91584	1.16365	1.39595	0.33231	0.2151		-0.13156	-0.81889	-0.98579	-1.25679	1.76789	1.34713	-0.15484	0.22682	0.62825	1.00458	-0.71848	-0.90834		0.28306	1.02221	2.1707
	ENSMMUG00000000033	SRF	serum response factor		ENSG00000112658	SRF		37	24	2	0	22	3	17	20	28	9	67	8		0.90499	0.49204	0.05498	0	0.36161	0.05112	0.30005	0.31137	0.37354	0.20645	0.95443	0.14139		1.79989	0.47024	-0.93704	-1.11407	0.05028	-0.94946	-0.14796	-0.11149	0.08869	-0.44932	1.95907	-0.65882		0.363	0.3375	0.16368
	ENSMMUG00000000037	ISG20L2	interferon stimulated exonuclease gene 20 like 2		ENSG00000143319	ISG20L2		247	354	283	261	432	801	593	468	504	224	812	276		6.96395	8.36585	8.96776	4.57531	8.18504	15.7345	12.0645	8.39874	7.75049	5.92302	13.3334	5.62278		-0.56137	-0.13822	0.04346	-1.28236	-0.1928	2.08593	0.97818	-0.12829	-0.32396	-0.87556	1.36118	-0.96619		7.21822	9.62656	0.52197
	ENSMMUG00000000038	RRNAD1	ribosomal RNA adenine dimethylase domain containing 1		ENSG00000143303	RRNAD1		343	281	216	721	372	852	356	428	454	317	768	466		10.3999	7.14148	7.36082	13.5922	7.57976	17.9984	7.78897	8.26013	7.50809	9.01425	13.5619	10.2095		0.10799	-0.85535	-0.7905	1.0518	-0.72578	2.35449	-0.66392	-0.52462	-0.74696	-0.30167	1.04284	0.05169		9.6236	10.2401	0.23846
	ENSMMUG00000000039	MRPL24	mitochondrial ribosomal protein L24		ENSG00000143314	MRPL24		1813	1903	1643	2748	2683	1753	2110	2510	2865	2053	2547	2191		228.129	200.71	232.358	214.991	226.872	153.683	191.585	201.032	196.628	242.274	186.654	199.208		0.90151	-0.22452	1.07521	0.36196	0.8499	-2.15582	-0.59927	-0.21129	-0.39214	1.48243	-0.80178	-0.28618		219.047	199.742	-0.00665
	ENSMMUG00000000040	EGLN3	egl-9 family hypoxia inducible factor 3		ENSG00000129521	EGLN3		6	68	27	155	73	7	99	81	105	52	323	91		0.29607	2.81254	1.49742	4.75548	2.42071	0.24066	3.52512	2.54411	2.82599	2.40648	9.2826	3.24464		-1.14269	-0.07434	-0.63267	0.75052	-0.24069	-1.16622	0.22818	-0.1883	-0.06863	-0.24673	2.67248	0.1091		2.34038	3.31129	0.51728
	ENSMMUG00000000042	ACVR2A	activin A receptor type 2A		ENSG00000121989	ACVR2A		20	105	48	76	159	74	99	160	119	100	125	58		0.20732	0.91231	0.55922	0.48982	1.10759	0.53444	0.74052	1.05568	0.67281	0.97216	0.75464	0.43442		-1.81513	0.76432	-0.52757	-0.78149	1.47883	-0.61825	0.13577	1.2889	-0.11198	0.98333	0.18744	-0.98418		0.54217	0.78403	0.64545
	ENSMMUG00000000043	ORC4	origin recognition complex subunit 4		ENSG00000115947	ORC4		391	354	140	270	820	670	410	841	986	593	753	749		7.64756	5.8036	3.0776	3.28345	10.778	9.13024	5.78664	10.4701	10.5187	10.8777	8.57761	10.5855		-0.13656	-0.7706	-1.70793	-1.63715	0.93983	0.37325	-0.77644	0.83396	0.85067	0.97411	0.18323	0.87363		4.95305	9.59056	1.1851
	ENSMMUG00000000044	IFT140	intraflagellar transport 140		ENSG00000187535	IFT140		9	38	28	151	30	4	51	17	31	19	87	34		0.63109	2.23349	2.20673	6.5834	1.41368	0.19542	2.58059	0.75877	1.18564	1.24952	3.55301	1.72272		-0.81585	0.12124	0.10559	2.66511	-0.35819	-1.07064	0.32423	-0.74119	-0.49155	-0.45419	0.89291	-0.17746		2.91368	1.58242	-0.87953
	ENSMMUG00000000048	SCEL	sciellin		ENSG00000136155	SCEL		1911	4302	1129	3873	2998	3300	3434	2720	2615	1204	1479	2485		21.9784	41.4719	14.5938	27.6952	23.171	26.443	28.4992	19.9119	16.4039	12.9867	9.9067	20.6512		0.00027	2.2936	-0.86849	0.67283	0.14058	0.52551	0.76741	-0.24284	-0.65554	-1.05756	-1.41991	-0.15587		26.4348	19.7467	-0.21954
	ENSMMUG00000000049	SLAIN1	SLAIN motif family member 1		ENSG00000139737	SLAIN1		14	106	29	9	86	494	69	114	96	30	151	34		0.59641	3.78503	1.38852	0.23838	2.46202	14.6623	2.1211	3.09122	2.23062	1.1986	3.74643	1.04659		-0.63888	0.19231	-0.43239	-0.73221	-0.15256	3.02776	-0.24143	0.01146	-0.21288	-0.4819	0.18225	-0.52153		1.50208	3.81986	1.55982
	ENSMMUG00000000051	LMLN	leishmanolysin like peptidase		ENSG00000185621	LMLN		12	29	19	0	56	2	57	37	84	11	110	32		0.60713	1.22983	1.08042	0	1.904	0.0705	2.08099	1.19155	2.31803	0.52195	3.24129	1.16986		-0.70544	-0.05706	-0.21263	-1.33761	0.64491	-1.2642	0.82921	-0.09692	1.07602	-0.79413	2.03736	-0.1195		0.72935	1.56227	1.16944
	ENSMMUG00000000054	ALKBH7	alkB homolog 7		ENSG00000125652	ALKBH7		680	472	749	951	110	100	362	281	472	271	391	539		15.0259	8.7422	18.6016	13.0657	1.63343	1.53954	5.77212	3.95227	5.68869	5.61612	5.03191	8.60603		1.36367	0.18223	2.03597	0.99512	-1.15433	-1.17199	-0.37619	-0.71835	-0.39188	-0.40552	-0.51536	0.15663		13.8589	4.73001	-1.46448
	ENSMMUG00000000055	CMC1	C-X9-C motif containing 1		ENSG00000187118	CMC1		725	581	388	636	779	1110	849	929	973	791	986	941		23.9369	16.0788	14.398	13.056	17.2841	25.5338	20.2271	19.5234	17.522	24.4931	18.9598	22.4493		1.11224	-0.83791	-1.25506	-1.58811	-0.53881	1.50853	0.19158	0.01693	-0.47977	1.25026	-0.12295	0.74306		16.8674	20.7491	0.48255
	ENSMMUG00000000056	AZI2	5-azacytidine induced 2		ENSG00000163512	AZI2		860	968	397	1241	1010	831	862	1123	1360	737	1569	957		12.2995	11.6042	6.38146	11.0353	9.70712	8.28044	8.89599	10.223	10.6089	9.88541	13.0689	9.88977		1.18687	0.80172	-2.09096	0.48664	-0.24899	-1.03918	-0.69824	0.03676	0.25046	-0.15024	1.61299	-0.14783		10.3301	10.0699	0.13886
	ENSMMUG00000000058	CDV3	CDV3 homolog		ENSG00000091527	CDV3		232	255	149	220	362	816	383	230	268	218	324	257		1.40448	1.29395	1.0138	0.82808	1.4727	3.44175	1.67311	0.88627	0.88492	1.23772	1.14235	1.1242		0.05347	-0.10398	-0.50304	-0.7676	0.15065	2.95552	0.43612	-0.68471	-0.68664	-0.18408	-0.31993	-0.34578		1.13508	1.48288	0.5706
	ENSMMUG00000000059	TOPBP1	DNA topoisomerase II binding protein 1		ENSG00000163781	TOPBP1		524	394	257	540	314	147	328	332	253	161	440	178		18.7591	11.8229	10.3407	12.0197	7.55419	3.66656	8.47324	7.56532	4.94015	5.40557	9.17398	4.6045		2.39288	0.7439	0.39153	0.79069	-0.27094	-1.19517	-0.05244	-0.26829	-0.89239	-0.78174	0.11415	-0.97219		13.2356	6.42294	-0.89279
	ENSMMUG00000000063	PPFIA4	PTPRF interacting protein alpha 4		ENSG00000143847	PPFIA4		49	27	8	144	14	132	33	22	56	28	61	25		1.09449	0.50551	0.20084	1.99986	0.21015	2.05424	0.5319	0.31279	0.68225	0.58656	0.79355	0.4035		0.49436	-0.43533	-0.91624	1.92346	-0.90155	2.00929	-0.39368	-0.73954	-0.15635	-0.3074	0.01933	-0.59635		0.95018	0.69687	-0.24516
	ENSMMUG00000000065	CCDC181	coiled-coil domain containing 181		ENSG00000117477	CCDC181		391	262	129	167	469	775	190	342	410	288	1231	260		35.1424	19.738	13.0311	9.33236	28.3273	48.5308	12.3226	19.5654	20.0991	24.2763	64.4373	16.8854		0.56383	-0.3835	-0.79595	-1.02341	0.14472	1.38717	-0.83952	-0.39411	-0.36129	-0.1044	2.36538	-0.55892		19.311	29.3055	0.79936
	ENSMMUG00000000066	-	immunoglobulin lambda-like polypeptide 1		-	-		5	1	2	46	0	5	4	7	7	4	4	3		0.21905	0.03672	0.09848	1.25298	0	0.15261	0.12645	0.1952	0.16726	0.16435	0.10206	0.09497		0.00462	-0.54441	-0.35845	3.11812	-0.65499	-0.19542	-0.27421	-0.06719	-0.15131	-0.16009	-0.34766	-0.36902		0.4018	0.12536	-1.57024
	ENSMMUG00000000067	THRB	thyroid hormone receptor beta		ENSG00000151090	THRB		604	261	157	226	238	9	255	166	319	312	591	356		9.13636	3.30921	2.66916	2.12552	2.41931	0.09485	2.78338	1.59828	2.63188	4.42616	5.20654	3.89107		2.56778	-0.02152	-0.30593	-0.54749	-0.41695	-1.44983	-0.25517	-0.78177	-0.32249	0.4748	0.82156	0.23703		4.31006	2.88143	-0.38454
	ENSMMUG00000000070	AURKA	aurora kinase A		ENSG00000087586	AURKA		25	51	17	9	42	221	30	62	67	33	32	6		2.3398	4.0009	1.78824	0.52372	2.6416	14.411	2.02608	3.69352	3.42022	2.89661	1.74427	0.40576		-0.26837	0.18443	-0.41872	-0.76341	-0.1861	3.02211	-0.35388	0.10064	0.02614	-0.11659	-0.4307	-0.79557		2.16317	3.90488	1.11334
	ENSMMUG00000000072	CSTF1	cleavage stimulation factor subunit 1		ENSG00000101138	CSTF1		448	505	169	757	921	1936	947	941	1179	598	1170	512		9.8994	9.35341	4.19717	10.4003	13.6763	29.8056	15.1	13.2352	14.2097	12.3928	15.0571	8.17493		-0.49282	-0.58078	-1.41146	-0.41212	0.11564	2.71408	0.345	0.04457	0.20157	-0.09114	0.33809	-0.77064		8.46258	15.2064	1.04975
	ENSMMUG00000000073	CASS4	Cas scaffold protein family member 4		ENSG00000087589	CASS4		83	270	64	57	176	100	175	146	200	175	470	147		3.22451	8.79221	2.7945	1.37684	4.59491	2.70675	4.90592	3.61034	4.23795	6.37618	10.6343	4.12655		-0.58744	1.51288	-0.74965	-1.28444	-0.07048	-0.78276	0.04684	-0.44189	-0.20514	0.60147	2.20778	-0.24716		4.04701	5.14911	0.49412
	ENSMMUG00000000074	RTF2	replication termination factor 2		ENSG00000022277	RTF2		2141	2075	1684	2859	2505	2600	3123	2510	3177	2302	3126	2722		62.8408	51.0494	55.5528	52.1747	49.4096	53.1691	66.1444	46.893	50.8606	63.3675	53.4367	57.7293		1.25399	-0.686	0.05491	-0.50086	-0.95581	-0.33726	1.79753	-1.36985	-0.71707	1.34065	-0.29324	0.41301		55.4044	55.1263	0.12721
	ENSMMUG00000000075	LRRC58	leucine rich repeat containing 58		ENSG00000163428	LRRC58		214	258	187	187	203	176	177	152	175	85	232	99		2.13962	2.16217	2.10137	1.16248	1.36395	1.22602	1.277	0.96733	0.95433	0.79704	1.35094	0.71522		1.53095	1.57476	1.45666	-0.36707	0.02426	-0.24366	-0.14462	-0.74614	-0.77138	-1.07692	-0.001	-1.23584		1.89141	1.08148	-0.67424
	ENSMMUG00000000079	-	protein FAM209B		ENSG00000213714	FAM209B		0	0	0	0	1	2	0	0	0	1	0	0		0	0	0	0	0.01782	0.03696	0	0	0	0.02487	0	0		-0.52277	-0.52277	-0.52277	-0.52277	0.88091	2.38783	-0.52277	-0.52277	-0.52277	1.4362	-0.52277	-0.52277		0	0.00996	1.35702
	ENSMMUG00000000081	PRKAR2A	protein kinase cAMP-dependent type II regulatory subunit alpha		ENSG00000114302	PRKAR2A		175	161	154	196	78	38	97	36	59	40	156	27		4.70367	3.62721	4.6522	3.27549	1.40887	0.71161	1.88134	0.6159	0.86495	1.00831	2.44202	0.52438		1.63574	0.9481	1.60286	0.72343	-0.46895	-0.91436	-0.16715	-0.9755	-0.81641	-0.72483	0.19101	-1.03396		4.06464	1.18217	-1.71853
	ENSMMUG00000000082	-	signal peptidase complex catalytic subunit SEC11A-like		-	-		0	0	0	0	0	0	0	2	0	0	0	0		0	0	0	0	0	0	0	0.01973	0	0	0	0		-0.28868	-0.28868	-0.28868	-0.28868	-0.28868	-0.28868	-0.28868	3.17543	-0.28868	-0.28868	-0.28868	-0.28868		0	0.00247	0.50698
	ENSMMUG00000000085	PAQR6	progestin and adipoQ receptor family member 6		ENSG00000160781	PAQR6		12	17	5	47	13	0	12	6	16	11	36	0		0.58957	0.70008	0.2761	1.43573	0.42922	0	0.42543	0.18764	0.42876	0.50685	1.03011	0		0.21543	0.48361	-0.54524	2.26875	-0.17368	-1.21523	-0.18286	-0.75991	-0.17479	0.01471	1.28445	-1.21523		0.75037	0.376	-0.93574
	ENSMMUG00000000089	SPTLC3	serine palmitoyltransferase long chain base subunit 3		ENSG00000172296	SPTLC3		1	16	6	0	9	1	23	22	11	2	9	14		0.01387	0.18605	0.09355	0	0.0839	0.00967	0.23024	0.19426	0.08323	0.02602	0.07272	0.14034		-1.03377	1.17414	-0.01201	-1.21166	-0.13573	-1.08772	1.74084	1.27948	-0.14433	-0.87798	-0.2792	0.58794		0.07337	0.10505	0.65302
	ENSMMUG00000000090	SMG5	SMG5 nonsense mediated mRNA decay factor		ENSG00000198952	SMG5		852	1072	511	1840	458	647	820	349	483	321	1125	423		9.7625	10.2959	6.58083	13.1087	3.52667	5.1652	6.78002	2.5454	3.01862	3.44955	7.50756	3.50223		1.03239	1.19007	0.09181	2.02161	-0.81107	-0.32668	0.1507	-1.10116	-0.96126	-0.83387	0.36577	-0.8183		9.93698	4.43691	-1.04424
	ENSMMUG00000000092	GLMP	glycosylated lysosomal membrane protein		ENSG00000198715	GLMP		0	0	0	0	0	0	0	0	0	0	0	0		0	0	0	0	0	0	0	0	0	0	0	0		-	-	-	-	-	-	-	-	-	-	-	-		0	0	-
	ENSMMUG00000000098	HHIPL1	HHIP like 1		ENSG00000182218	HHIPL1		1	7	0	0	6	1	1	0	0	1	0	0		0.02627	0.15411	0	0	0.1059	0.0183	0.01895	0	0	0.02463	0	0		-0.05562	2.5318	-0.58721	-0.58721	1.55618	-0.21684	-0.20362	-0.58721	-0.58721	-0.08866	-0.58721	-0.58721		0.04509	0.02097	-0.83368
	ENSMMUG00000000100	CYP46A1	cholesterol 24-hydroxylase		ENSG00000036530	CYP46A1		11	9	7	2	0	5	2	7	2	6	3	3		0.17492	0.11996	0.12511	0.01977	0	0.0554	0.02295	0.07085	0.01735	0.08948	0.02778	0.03447		2.07099	1.05245	1.14784	-0.80423	-1.17069	-0.14408	-0.74538	0.14237	-0.84922	0.48761	-0.65579	-0.53187		0.10994	0.03978	-1.2745
	ENSMMUG00000000102	TRIM60	tripartite motif-containing protein 60		ENSG00000176979	TRIM60		0	0	0	0	2	0	0	0	0	0	0	0		0	0	0	0	0.07819	0	0	0	0	0	0	0		-0.28868	-0.28868	-0.28868	-0.28868	3.17543	-0.28868	-0.28868	-0.28868	-0.28868	-0.28868	-0.28868	-0.28868		0	0.00977	0.50698
	ENSMMUG00000000104	RRP1B	ribosomal RNA processing 1B		ENSG00000160208	RRP1B		1999	1242	880	1721	2007	7418	2232	2034	1543	1349	2678	1089		25.1393	13.0921	12.4383	13.4568	16.9616	64.9964	20.255	16.2817	10.5839	15.9107	19.6145	9.89583		0.35353	-0.45712	-0.50112	-0.43258	-0.19675	3.03549	0.02486	-0.2425	-0.6259	-0.26746	-0.01824	-0.6722		16.0317	21.8124	0.10914
	ENSMMUG00000000107	-	zinc finger protein 585A		ENSG00000196967	ZNF585A		429	403	297	438	573	746	448	693	798	541	583	565		14.3171	11.2733	11.1402	9.08852	12.8508	17.346	10.7888	14.7211	14.5258	16.9329	11.3316	13.6248		0.45511	-0.74388	-0.79631	-1.60449	-0.12247	1.64821	-0.93474	0.61425	0.53732	1.4855	-0.72091	0.1824		11.4548	14.0152	0.46337
	ENSMMUG00000000108	NCKAP1L	NCK associated protein 1 like		ENSG00000123338	NCKAP1L		253	661	68	619	616	691	921	563	951	398	1128	312		3.91234	8.56772	1.18185	5.95152	6.4014	7.44484	10.2771	5.54158	8.02114	5.77212	10.159	3.48621		-0.9152	0.80228	-1.92254	-0.1629	0.00307	0.38802	1.43292	-0.31413	0.60063	-0.22908	1.38934	-1.07241		4.90336	7.13792	0.72865
	ENSMMUG00000000110	TAF6L	TATA-box binding protein associated factor 6 like		ENSG00000162227	TAF6L		88	23	10	27	19	5	27	20	28	2	31	31		12.7765	2.79902	1.63181	2.43733	1.8538	0.50578	2.82872	1.84829	2.21732	0.27233	2.6213	3.25218		3.04982	-0.03755	-0.39872	-0.14947	-0.33003	-0.74715	-0.02836	-0.33174	-0.21755	-0.81939	-0.09254	0.10268		4.91117	1.92496	-1.06719
	ENSMMUG00000000111	PDE1B	phosphodiesterase 1B		ENSG00000123360	PDE1B		44	74	17	513	64	2	154	80	96	149	166	103		1.59196	2.24419	0.6913	11.5403	1.5561	0.05042	4.02066	1.84238	1.89448	5.05595	3.49795	2.69278		-0.48638	-0.26978	-0.78548	2.81741	-0.49828	-0.99831	0.32018	-0.40321	-0.38591	0.66399	0.14659	-0.1208		4.01695	2.57634	-0.55923
	ENSMMUG00000000113	PPP1R1A	protein phosphatase 1 regulatory inhibitor subunit 1A		ENSG00000135447	PPP1R1A		16	43	40	113	39	94	12	19	23	15	22	5		0.49104	1.10615	1.37974	2.15624	0.80434	2.00996	0.26575	0.37116	0.385	0.43174	0.39323	0.11088		-0.48457	0.40678	0.80323	1.92846	-0.03057	1.71648	-0.81103	-0.65829	-0.63823	-0.5705	-0.62631	-1.03546		1.28329	0.59651	-0.98877
	ENSMMUG00000000115	LACRT	lacritin		ENSG00000135413	LACRT		0	5	0	0	1	0	2	0	3	1	0	0		0	0.10412	0	0	0.0167	0	0.03585	0	0.04065	0.0233	0	0		-0.59381	2.76911	-0.59381	-0.59381	-0.05458	-0.59381	0.56423	-0.59381	0.71917	0.15874	-0.59381	-0.59381		0.02603	0.01456	-0.59497
	ENSMMUG00000000117	HCK	HCK proto-oncogene, Src family tyrosine kinase		ENSG00000101336	HCK		162	255	73	691	321	203	455	271	403	303	476	320		6.98006	9.20942	3.53513	18.5116	9.29453	6.09399	14.1466	7.43229	9.47085	12.244	11.9447	9.96271		-0.73787	-0.17493	-1.60777	2.174	-0.15343	-0.96162	1.07178	-0.62368	-0.10891	0.59135	0.51578	0.01529		9.55905	10.0737	0.20876
	ENSMMUG00000000118	PLAGL2	PLAG1 like zinc finger 2		ENSG00000126003	PLAGL2		119	169	55	103	141	60	165	134	119	105	216	86		2.44876	2.91497	1.27204	1.31782	1.94983	0.86022	2.45007	1.75514	1.33563	2.0264	2.58868	1.27873		0.9225	1.64061	-0.89003	-0.8195	0.15399	-1.52435	0.92452	-0.14589	-0.79208	0.27192	1.13802	-0.87971		1.9884	1.78059	0.00624
	ENSMMUG00000000121	OTOGL	otogelin like		ENSG00000165899	OTOGL		0	0	0	0	0	2	0	1	0	3	9	0		0	0	0	0	0	0.10846	0	0.04954	0	0.21899	0.40797	0		-0.51528	-0.51528	-0.51528	-0.51528	-0.51528	0.33907	-0.51528	-0.12502	-0.51528	1.20977	2.69847	-0.51528		0	0.09812	2.99829
	ENSMMUG00000000122	HEBP2	heme binding protein 2		ENSG00000051620	HEBP2		489	554	363	956	313	212	245	379	486	278	457	670		10.7044	10.1651	8.93099	13.0117	4.60444	3.23334	3.87005	5.28084	5.8027	5.70736	5.82634	10.5977		1.06078	0.89218	0.50637	1.78209	-0.84621	-1.27485	-1.0758	-0.63475	-0.47161	-0.50141	-0.46422	1.02743		10.703	5.61535	-0.77706
	ENSMMUG00000000123	NHSL1	NHS like 1		ENSG00000135540	NHSL1		42	55	38	459	46	31	49	49	48	25	80	23		0.43503	0.47751	0.44238	2.95601	0.32019	0.22371	0.36624	0.32306	0.27118	0.24286	0.4826	0.17214		-0.16329	-0.10752	-0.15365	3.14644	-0.31406	-0.44072	-0.25361	-0.3103	-0.37841	-0.4156	-0.10084	-0.50844		1.07773	0.30025	-1.77015
	ENSMMUG00000000124	CYP2C76	cytochrome P450, family 2, subfamily C, polypeptide 76		-	-		96	107	33	163	138	93	157	125	249	114	475	195		4.88614	4.56485	1.88776	5.15826	4.72011	3.29791	5.76621	4.04962	6.91247	5.44171	14.0803	7.17154		-0.25694	-0.36342	-1.25064	-0.16675	-0.31196	-0.78329	0.03473	-0.53417	0.41462	-0.07281	2.79015	0.50048		4.12425	6.42999	0.78362
	ENSMMUG00000000125	RAB22A	RAB22A, member RAS oncogene family		ENSG00000124209	RAB22A		138	160	97	265	104	180	86	100	130	49	138	99		2.44953	2.38052	1.93515	2.92463	1.24055	2.22606	1.10154	1.12983	1.2586	0.81571	1.42662	1.26976		1.14355	1.04102	0.37928	1.84945	-0.65274	0.81153	-0.8593	-0.81726	-0.62593	-1.28397	-0.37629	-0.60935		2.42246	1.30858	-0.72746
	ENSMMUG00000000129	SH2D4A	SH2 domain containing 4A		ENSG00000104611	SH2D4A		887	1107	428	1622	993	898	946	775	1005	299	757	605		50.183	52.4963	27.2154	57.0565	37.7538	35.3973	38.6207	27.909	31.0126	15.865	24.9433	24.7327		1.1852	1.36899	-0.63958	1.7313	0.1977	0.01048	0.26657	-0.58447	-0.33789	-1.54137	-0.8201	-0.83683		46.7378	29.5293	-0.47963
	ENSMMUG00000000130	CSGALNACT1	chondroitin sulfate N-acetylgalactosaminyltransferase 1		ENSG00000147408	CSGALNACT1		1103	798	431	242	1384	651	1750	1534	1991	986	3794	1459		21.4439	13.0041	9.41769	2.92526	18.0819	8.81802	24.5507	18.9829	21.1125	17.978	42.9587	20.4959		0.31247	-0.53014	-0.8882	-1.53638	-0.02319	-0.94807	0.62264	0.06677	0.27938	-0.03356	2.46045	0.21782		11.6977	21.6223	1.05962
	ENSMMUG00000000134	SRP9	signal recognition particle 9		ENSG00000143742	SRP9		4386	4355	1700	3295	7488	8833	5429	9979	9269	6007	7889	9725		41.7804	34.7728	18.2008	19.5155	47.9345	58.6237	37.3181	60.5062	48.1589	53.6658	43.7674	66.9386		-0.1636	-0.62496	-1.71603	-1.62947	0.24157	0.94533	-0.45738	1.06927	0.25635	0.61891	-0.03277	1.49277		28.5674	52.1141	1.09944
	ENSMMUG00000000135	SLC1A1	solute carrier family 1 member 1		ENSG00000106688	SLC1A1		273	273	132	490	365	423	355	259	325	126	442	189		6.51784	5.46326	3.54204	7.27375	5.85615	7.03627	6.11597	3.93595	4.23218	2.82129	6.14594	3.26051		0.8623	0.18082	-1.06067	1.35076	0.43471	1.19731	0.60261	-0.80612	-0.6147	-1.52642	0.62198	-1.24259		5.69922	4.92553	-0.04996
	ENSMMUG00000000136	SPATA6L	spermatogenesis associated 6 like		ENSG00000106686	SPATA6L		217	47	18	0	136	47	63	124	104	75	335	142		5.78677	1.05056	0.5395	0	2.43721	0.87324	1.21231	2.10478	1.51269	1.87575	5.20291	2.7362		2.07942	-0.5999	-0.88901	-1.19421	0.18455	-0.70021	-0.5084	-0.00351	-0.33847	-0.13308	1.74913	0.35369		1.84421	2.24439	0.59001
	ENSMMUG00000000137	SNCB	synuclein beta		ENSG00000074317	SNCB		0	0	0	0	0	0	0	0	0	0	0	0		0	0	0	0	0	0	0	0	0	0	0	0		-	-	-	-	-	-	-	-	-	-	-	-		0	0	-
	ENSMMUG00000000138	B9D1	B9 domain containing 1		-	-		491	812	444	997	1109	666	765	952	1389	842	1841	1141		12.8862	17.8627	13.0968	16.269	19.5593	12.1781	14.4878	15.9034	19.8832	20.7249	28.1399	21.6378		-1.05157	0.03125	-1.00575	-0.31553	0.40041	-1.20565	-0.70309	-0.39507	0.47088	0.65402	2.26744	0.85266		15.0287	19.0643	0.46701
	ENSMMUG00000000140	EPN2	epsin 2		ENSG00000072134	EPN2		882	656	282	895	354	287	638	350	479	313	796	660		45.8181	28.5641	16.4648	28.9076	12.358	10.3875	23.9158	11.573	13.572	15.2492	24.0828	24.7739		2.39549	0.70934	-0.47307	0.74291	-0.8744	-1.06697	0.25509	-0.95112	-0.75577	-0.59186	0.2714	0.33895		29.9386	16.989	-0.635
	ENSMMUG00000000141	CDC37L1	cell division cycle 37 like 1		ENSG00000106993	CDC37L1		664	575	364	723	576	1085	660	815	894	478	1040	733		11.0447	8.01677	6.80493	7.47727	6.4385	12.574	7.9218	8.62881	8.11075	7.45672	10.0749	8.8099		1.35364	-0.33208	-1.00676	-0.63244	-1.21077	2.20511	-0.38496	0.00866	-0.27977	-0.64389	0.81377	0.10948		8.33591	8.75193	0.24848
	ENSMMUG00000000143	AK3	adenylate kinase 3		ENSG00000147853	AK3		1212	1277	623	2316	890	905	920	1165	1310	839	1499	1369		33.8901	29.9301	19.5793	40.2651	16.7239	17.6311	18.5632	20.735	19.9793	22.0023	24.4116	27.6603		1.31926	0.77559	-0.64551	2.19451	-1.03752	-0.91297	-0.785	-0.48683	-0.59058	-0.31284	0.01794	0.46396		30.9161	20.9633	-0.39263
	ENSMMUG00000000144	TSPAN17	tetraspanin 17		ENSG00000048140	TSPAN17		108	215	65	397	130	49	164	110	131	54	191	120		3.47296	5.79513	2.34925	7.93758	2.8093	1.09783	3.80554	2.25153	2.29767	1.62857	3.57713	2.78831		0.08227	1.31168	-0.51265	2.44594	-0.26909	-1.17518	0.25835	-0.56438	-0.53996	-0.8942	0.13742	-0.2802		4.88873	2.53199	-0.82251
	ENSMMUG00000000145	PDPN	podoplanin		ENSG00000162493	PDPN		885	717	220	943	457	95	906	721	671	233	571	441		20.5867	13.9801	5.75182	13.6388	7.14396	1.53968	15.2079	10.6755	8.51347	5.08319	7.73581	7.41252		2.05675	0.80025	-0.76468	0.73534	-0.49991	-1.56578	1.03375	0.17175	-0.23945	-0.89184	-0.38735	-0.44883		13.4894	7.914	-0.56628
	ENSMMUG00000000147	-	-		-	-		0	0	0	0	0	0	0	0	0	0	0	0		0	0	0	0	0	0	0	0	0	0	0	0		-	-	-	-	-	-	-	-	-	-	-	-		0	0	-
	ENSMMUG00000000148	PNLIP	pancreatic lipase		ENSG00000175535	PNLIP		0	0	0	0	0	0	0	0	0	2	0	0		0	0	0	0	0	0	0	0	0	0.02212	0	0		-0.28868	-0.28868	-0.28868	-0.28868	-0.28868	-0.28868	-0.28868	-0.28868	-0.28868	3.17543	-0.28868	-0.28868		0	0.00276	0.50698
	ENSMMUG00000000149	KCTD17	potassium channel tetramerization domain containing 17		ENSG00000100379	KCTD17		1	3	4	12	7	0	4	7	11	4	6	12		0.10617	0.26697	0.4773	0.79213	0.49943	0	0.30644	0.47305	0.63698	0.39828	0.371	0.92058		-1.26082	-0.64866	0.15206	1.35059	0.23628	-1.665	-0.49839	0.13585	0.75994	-0.14877	-0.25264	1.83956		0.41064	0.45072	0.2012
	ENSMMUG00000000151	TMPRSS6	transmembrane serine protease 6		ENSG00000187045	TMPRSS6		18	11	4	9	3	1	2	9	8	4	0	1		2.14572	1.09911	0.53592	0.66706	0.24033	0.08305	0.17204	0.68289	0.52015	0.4472	0	0.08614		2.6809	0.9152	-0.03495	0.1863	-0.53363	-0.79896	-0.64884	0.21301	-0.06155	-0.18463	-0.93908	-0.79376		1.11195	0.27897	-1.7056
	ENSMMUG00000000152	TFCP2	transcription factor CP2		ENSG00000135457	TFCP2		512	422	221	1022	480	392	398	526	495	284	855	281		18.1762	12.5572	8.81789	22.5583	11.4513	9.69575	10.1956	11.8858	9.5847	9.45559	17.6777	7.20814		1.24362	0.0257	-0.78481	2.19344	-0.21402	-0.59454	-0.48619	-0.11984	-0.61861	-0.64659	1.13556	-1.13373		15.5274	10.8943	-0.36369
	ENSMMUG00000000153	ITGA3	integrin subunit alpha 3		ENSG00000005884	ITGA3		1213	1079	411	3369	492	99	790	721	708	425	1399	745		56.7636	42.3232	21.6167	98.0238	15.4722	3.22779	26.6767	21.476	18.071	18.6524	38.1287	25.1912		0.98458	0.40729	-0.42051	2.63406	-0.66615	-1.15565	-0.21822	-0.42613	-0.56226	-0.53901	0.2396	-0.27761		54.6818	20.862	-1.25975
	ENSMMUG00000000156	PHB	prohibitin		ENSG00000167085	PHB		4084	5798	3462	9160	10082	8499	8138	10349	12225	7194	8410	7963		624.998	743.737	595.468	871.585	1036.85	906.196	898.684	1008.09	1020.43	1032.52	749.574	880.548		-1.54425	-0.77724	-1.73501	0.04863	1.11622	0.2722	0.22368	0.93043	1.0101	1.08824	-0.73953	0.10652		708.947	941.612	0.55806
	ENSMMUG00000000157	DLX3	distal-less homeobox 3		ENSG00000064195	DLX3		0	0	0	0	0	0	0	0	0	0	0	1		0	0	0	0	0	0	0	0	0	0	0	0.04341		-0.28868	-0.28868	-0.28868	-0.28868	-0.28868	-0.28868	-0.28868	-0.28868	-0.28868	-0.28868	-0.28868	3.17543		0	0.00543	0.14631
	ENSMMUG00000000158	MCM2	minichromosome maintenance complex component 2		ENSG00000073111	MCM2		135	139	65	215	170	52	95	86	113	34	141	108		7.85357	6.77791	4.24996	7.77665	6.646	2.10765	3.98798	3.1845	3.58551	1.85502	4.77725	4.53983		1.49506	0.97209	-0.25696	1.45767	0.90796	-1.29853	-0.38433	-0.77498	-0.58001	-1.42135	-0.0006	-0.11603		6.66452	3.83547	-0.63501
	ENSMMUG00000000163	CHRNA6	cholinergic receptor nicotinic alpha 6 subunit		ENSG00000147434	CHRNA6		0	0	0	0	0	5	0	0	0	2	0	0		0	0	0	0	0	0.14031	0	0	0	0.07555	0	0		-0.40677	-0.40677	-0.40677	-0.40677	-0.40677	2.76608	-0.40677	-0.40677	-0.40677	1.30161	-0.40677	-0.40677		0	0.02698	2.27513
	ENSMMUG00000000164	PODXL2	podocalyxin like 2		ENSG00000114631	PODXL2		1	0	0	0	1	0	0	0	0	9	1	0		0.01836	0	0	0	0.01234	0	0	0	0	0.15497	0.01069	0		0.04526	-0.37094	-0.37094	-0.37094	-0.09125	-0.37094	-0.37094	-0.37094	-0.37094	3.14203	-0.12854	-0.37094		0.00459	0.02225	2.28256
	ENSMMUG00000000165	COX6C	cytochrome c oxidase subunit 6C		ENSG00000164919	COX6C		3234	3509	3702	4341	3451	3681	3127	2837	4936	3110	3473	4296		61.7257	56.138	79.4147	51.5154	44.2638	48.95	43.0675	34.4663	51.3855	55.6701	38.6061	59.248		0.81206	0.3437	2.29476	-0.04377	-0.6516	-0.2588	-0.75188	-1.47284	-0.05466	0.30448	-1.12583	0.60438		62.1985	46.9572	-0.2919
	ENSMMUG00000000166	ABTB1	ankyrin repeat and BTB domain containing 1		ENSG00000114626	ABTB1		1082	466	365	1871	475	420	1067	820	1027	599	1603	880		20.9876	7.57652	7.95733	22.5648	6.19167	5.67605	14.9347	10.1242	10.8654	10.8968	18.109	12.3339		1.52533	-0.84337	-0.77611	1.80389	-1.08796	-1.17903	0.45625	-0.3934	-0.26248	-0.25693	1.01691	-0.0031		14.7715	11.1415	-0.26112
	ENSMMUG00000000167	-	regulator of telomere elongation helicase 1		ENSG00000258366	RTEL1		87	108	84	107	31	3	65	14	25	23	31	65		5.07858	5.28439	5.51113	3.88354	1.21608	0.12201	2.73799	0.52019	0.79598	1.25918	1.05393	2.7417		1.29179	1.39558	1.50993	0.68912	-0.65609	-1.20783	0.11142	-1.00703	-0.86795	-0.63436	-0.73787	0.11329		4.93941	1.30588	-1.81951
	ENSMMUG00000000168	MGLL	monoglyceride lipase		ENSG00000074416	MGLL		595	1615	281	1989	1810	458	1212	868	1004	810	2346	816		45.8379	104.286	24.3306	95.2715	93.7053	24.583	67.3761	42.5634	42.1872	58.5232	105.259	45.4235		-0.5526	1.39219	-1.26822	1.09223	1.04012	-1.25982	0.16406	-0.66155	-0.67407	-0.13051	1.42456	-0.56638		67.4316	59.9526	-0.03154
	ENSMMUG00000000169	ARFRP1	ADP ribosylation factor related protein 1		ENSG00000101246	ARFRP1		1009	976	1085	2590	306	344	736	565	782	521	910	678		30.3898	24.6396	36.7287	48.5018	6.19351	7.21866	15.996	10.8316	12.8465	14.7167	15.9626	14.7554		0.82049	0.37079	1.31622	2.23695	-1.0718	-0.99163	-0.30519	-0.70907	-0.5515	-0.40524	-0.3078	-0.40222		35.065	12.3151	-1.42663
	ENSMMUG00000000170	SAMD9	sterile alpha motif domain containing 9		ENSG00000205413	SAMD9		14	55	56	213	188	254	99	91	127	61	160	54		0.11817	0.38913	0.53126	1.11784	1.06639	1.49374	0.60299	0.48891	0.58469	0.48289	0.78655	0.32935		-1.41537	-0.71532	-0.3481	1.16742	1.03448	2.1386	-0.16277	-0.45751	-0.21006	-0.47308	0.31147	-0.86976		0.5391	0.72944	0.50368
	ENSMMUG00000000171	ZGPAT	zinc finger CCCH-type and G-patch domain containing		ENSG00000197114	ZGPAT		144	92	133	84	18	4	27	18	21	22	46	61		6.02865	3.22844	6.25817	2.18654	0.50642	0.11668	0.81568	0.47967	0.47953	0.86381	1.12161	1.84531		1.8962	0.5801	2.00408	0.0904	-0.69927	-0.88245	-0.55391	-0.71184	-0.7119	-0.53129	-0.41013	-0.06998		4.42545	0.77859	-2.41434
	ENSMMUG00000000172	SLC31A2	solute carrier family 31 member 2		ENSG00000136867	SLC31A2		488	320	170	332	813	1918	964	641	1170	663	1188	575		6.06855	3.33552	2.37603	2.56699	6.79413	16.6179	8.65044	5.07379	7.9358	7.73241	8.60413	5.16674		-0.1765	-0.89118	-1.14208	-1.09215	0.01323	2.5821	0.49865	-0.43663	0.31177	0.25859	0.48654	-0.41233		3.58677	8.32191	1.43414
	ENSMMUG00000000173	FKBP15	FKBP prolyl isomerase 15		ENSG00000119321	FKBP15		504	671	314	1077	631	1022	693	593	618	470	1105	501		3.70264	4.13192	2.59268	4.91947	3.11522	5.2311	3.67376	2.77297	2.47633	3.23829	4.72791	2.65951		0.10305	0.54919	-1.05051	1.36768	-0.50744	1.69156	0.07304	-0.86314	-1.17143	-0.37955	1.1686	-0.98106		3.83668	3.48689	0.00998
	ENSMMUG00000000179	CCL28	C-C motif chemokine ligand 28		ENSG00000151882	CCL28		13	8	3	0	22	60	9	15	32	26	80	12		0.35893	0.18514	0.09309	0	0.40819	1.15419	0.17931	0.26361	0.4819	0.67325	1.28641	0.2394		-0.20888	-0.63751	-0.86453	-1.09414	-0.08737	1.75255	-0.65189	-0.44397	0.09441	0.56635	2.07867	-0.50368		0.15929	0.58578	2.13867
	ENSMMUG00000000180	WNT7B	Wnt family member 7B		ENSG00000188064	WNT7B		0	52	14	21	26	6	13	17	22	15	82	19		0	0.79634	0.28749	0.23856	0.31923	0.07638	0.17139	0.1977	0.21924	0.25703	0.87255	0.25083		-1.17219	1.86617	-0.07532	-0.26201	0.04579	-0.88078	-0.51827	-0.41789	-0.33572	-0.19154	2.15691	-0.21516		0.3306	0.29554	-0.1066
	ENSMMUG00000000181	LRRTM4	leucine rich repeat transmembrane neuronal 4		ENSG00000176204	LRRTM4		11	61	2	114	26	0	13	10	16	13	24	28		2.26493	10.5279	0.46284	14.5945	3.59761	0	1.93153	1.3106	1.79689	2.51039	2.87805	4.16585		-0.36314	1.54584	-0.77947	2.48535	-0.05525	-0.8864	-0.44016	-0.58362	-0.47127	-0.30643	-0.22149	0.07603		6.96252	2.27386	-1.46199
	ENSMMUG00000000182	RNF216	E3 ubiquitin-protein ligase RNF216		ENSG00000011275	RNF216		1246	1320	631	1514	535	495	1024	629	732	474	1682	544		13.3496	11.8542	7.59832	10.0855	3.85196	3.69501	7.91673	4.28953	4.2776	4.76282	10.4954	4.21145		1.75754	1.33023	0.1141	0.82482	-0.95643	-1.00128	0.20509	-0.83139	-0.8348	-0.69615	0.94197	-0.8537		10.7219	5.43757	-0.8513
	ENSMMUG00000000183	MLEC	malectin		ENSG00000110917	MLEC		718	1085	637	2112	523	141	712	349	645	328	1083	488		10.3691	13.1339	10.3394	18.9641	5.0757	1.41872	7.4198	3.20812	5.08061	4.44249	9.10899	5.09236		0.52428	1.08948	0.51821	2.28132	-0.55782	-1.30541	-0.07863	-0.93961	-0.55682	-0.68727	0.26668	-0.55442		13.2016	5.10585	-1.29062
	ENSMMUG00000000184	LRCH3	leucine rich repeats and calponin homology domain containing 3		ENSG00000186001	LRCH3		871	586	263	429	487	559	579	341	420	316	820	317		18.6873	10.5384	6.34194	5.72277	7.02158	8.35605	8.96402	4.65684	4.91492	6.35845	10.2463	4.9144		2.71507	0.63313	-0.439	-0.59719	-0.26536	0.07557	0.2309	-0.86952	-0.80359	-0.43479	0.55851	-0.80372		10.3226	6.92907	-0.37164
	ENSMMUG00000000185	DGAT2	diacylglycerol O-acyltransferase 2		ENSG00000062282	DGAT2		288	114	44	1102	257	218	354	349	320	262	273	124		4.09393	1.35832	0.70297	9.73981	2.45504	2.15907	3.63118	3.15779	2.48106	3.49289	2.26014	1.27366		0.43962	-0.73164	-1.01223	2.85691	-0.26208	-0.3888	0.24149	0.0388	-0.25094	0.18228	-0.34552	-0.76789		3.97376	2.61385	-0.44211
	ENSMMUG00000000186	-	protein phosphatase 2 regulatory subunit B'gamma		-	-		1505	1703	1014	2124	2080	2534	2173	2128	2669	1511	2294	1440		21.434	20.3296	16.2309	18.808	19.9071	25.144	22.3317	19.2907	20.7326	20.1821	19.0277	14.8188		0.59253	0.1786	-1.35762	-0.39172	0.02024	1.98306	0.92901	-0.2108	0.32966	0.12332	-0.30938	-1.8869		19.2006	20.1793	0.2314
	ENSMMUG00000000187	UVRAG	UV radiation resistance associated		ENSG00000198382	UVRAG		226	256	65	332	221	234	228	185	184	180	362	173		6.46306	6.13645	2.08921	5.90322	4.24717	4.66237	4.70501	3.36752	2.87003	4.82768	6.02925	3.57486		1.34811	1.11516	-1.77158	0.9488	-0.23239	0.06375	0.09417	-0.85981	-1.21465	0.18166	1.0387	-0.71192		5.14798	4.28549	-0.08122
	ENSMMUG00000000188	NXF1	nuclear RNA export factor 1		ENSG00000162231	NXF1		1358	1441	481	1914	1314	409	1447	949	1615	1130	2571	1089		15.4717	13.761	6.15917	13.5582	10.0603	3.24656	11.8961	6.88199	10.0358	12.074	17.0595	8.96498		1.1682	0.74369	-1.14272	0.69335	-0.17464	-1.86549	0.2809	-0.96335	-0.18074	0.32506	1.56221	-0.44646		12.2375	10.0274	-0.13141
	ENSMMUG00000000190	KLF7	Kruppel like factor 7		ENSG00000118263	KLF7		590	551	381	1191	373	793	993	700	1048	393	1934	945		12.1372	9.50095	8.80909	15.2335	5.15649	11.3659	14.7405	9.16589	11.7589	7.58221	23.1712	14.047		0.05334	-0.51331	-0.66202	0.71886	-1.44712	-0.11246	0.6129	-0.58533	-0.02797	-0.92573	2.42502	0.46382		11.4202	12.1235	0.19876
	ENSMMUG00000000192	MAP7D2	MAP7 domain containing 2		ENSG00000184368	MAP7D2		29	29	65	13	14	52	47	3	21	5	25	12		0.36123	0.30278	0.90998	0.10068	0.11719	0.45128	0.42245	0.02379	0.14267	0.05841	0.18136	0.10801		0.38637	0.15173	2.58942	-0.65962	-0.59335	0.7479	0.63216	-0.96833	-0.49104	-0.82932	-0.33572	-0.63022		0.41867	0.18814	-1.14169
	ENSMMUG00000000194	SLC27A1	solute carrier family 27 member 1		ENSG00000130304	SLC27A1		277	435	188	315	325	517	411	329	449	209	816	302		10.6276	13.9893	8.10688	7.51431	8.37952	13.82	11.3788	8.03457	9.396	7.52038	18.2336	8.37235		0.05366	1.0565	-0.69834	-0.87511	-0.617	1.00601	0.27773	-0.71991	-0.31377	-0.8733	2.32268	-0.61914		10.0595	10.6419	0.22885
	ENSMMUG00000000195	PGLS	6-phosphogluconolactonase		ENSG00000130313	PGLS		411	403	428	756	205	6	206	187	226	135	246	200		17.0388	14.0039	19.9425	19.4868	5.71122	0.1733	6.16255	4.93455	5.11028	5.24888	5.9396	5.99115		1.19488	0.73548	1.63443	1.56545	-0.51983	-1.35814	-0.45151	-0.6374	-0.6108	-0.58982	-0.48526	-0.47746		17.618	4.90894	-1.75939
	ENSMMUG00000000196	NIBAN3	niban apoptosis regulator 3		ENSG00000167483	NIBAN3		0	3	5	0	1	1	7	2	1	10	10	6		0	0.05964	0.13328	0	0.01594	0.01652	0.1198	0.03019	0.01294	0.22243	0.13813	0.10282		-0.9951	-0.15893	0.87357	-0.9951	-0.77164	-0.76342	0.68455	-0.57179	-0.81373	2.12351	0.94154	0.44655		0.04823	0.08235	0.73346
	ENSMMUG00000000198	COLGALT1	collagen beta(1-O)galactosyltransferase 1		ENSG00000130309	COLGALT1		1828	2145	613	3197	3088	5704	3600	3157	2300	2125	3762	1570		18.1194	17.8215	6.82916	19.703	20.5695	39.3921	25.7494	19.9183	12.4347	19.7544	21.7176	11.2448		-0.16246	-0.19918	-1.55375	0.03268	0.13946	2.45893	0.77777	0.05921	-0.86298	0.03901	0.28094	-1.00961		15.6183	21.3476	0.65231
	ENSMMUG00000000200	KCNU1	potassium calcium-activated channel subfamily U member 1		ENSG00000215262	KCNU1		0	0	0	0	0	0	0	0	0	0	0	0		0	0	0	0	0	0	0	0	0	0	0	0		-	-	-	-	-	-	-	-	-	-	-	-		0	0	-
	ENSMMUG00000000202	ADAM20	disintegrin and metalloproteinase domain-containing protein 20		ENSG00000134007	ADAM20		0	1	4	0	10	0	8	11	10	5	3	15		0	0.00872	0.04676	0	0.06989	0	0.06004	0.07282	0.05673	0.04877	0.01817	0.11273		-1.14316	-0.90138	0.15361	-1.14316	0.79524	-1.14316	0.52198	0.87644	0.43011	0.20944	-0.63918	1.9832		0.01387	0.0549	2.07611
	ENSMMUG00000000203	PUS7L	pseudouridine synthase 7 like		ENSG00000129317	PUS7L		78	59	67	135	112	58	115	102	82	65	64	84		3.82667	2.4262	3.69436	4.11795	3.69252	1.98251	4.07118	3.18519	2.19422	2.99072	1.82865	2.97775		0.90863	-0.80095	0.74713	1.26421	0.74487	-1.34257	1.20711	0.12557	-1.08413	-0.11183	-1.53039	-0.12766		3.51629	2.86534	-0.17167
	ENSMMUG00000000204	IRAK4	interleukin 1 receptor associated kinase 4		ENSG00000198001	IRAK4		270	153	129	325	192	223	200	241	213	145	201	142		7.99387	3.79693	4.29261	5.98271	3.82008	4.60002	4.27287	4.54171	3.43964	4.02622	3.46589	3.03784		2.63752	-0.47655	-0.10877	1.14526	-0.45937	0.11932	-0.12342	0.07606	-0.74166	-0.30643	-0.72218	-1.03979		5.51653	3.90053	-0.32424
	ENSMMUG00000000205	TMEM117	transmembrane protein 117		ENSG00000139173	TMEM117		74	35	16	0	48	3	74	21	48	19	18	26		4.88169	1.93533	1.18631	0	2.12793	0.13789	3.52263	0.88179	1.72711	1.17552	0.69157	1.23935		2.33524	0.22214	-0.31505	-1.16586	0.36027	-1.06697	1.36053	-0.53345	0.07281	-0.32279	-0.66987	-0.27701		2.00083	1.43797	-0.22036
	ENSMMUG00000000208	NRG1	neuregulin 1		ENSG00000157168	NRG1		114	63	32	77	53	42	42	39	51	48	88	10		2.31779	1.07364	0.73124	0.97338	0.72414	0.59495	0.61619	0.50471	0.56556	0.91526	1.04202	0.14691		2.76181	0.42003	-0.22445	0.23132	-0.2378	-0.48097	-0.44099	-0.65082	-0.53629	0.12193	0.36052	-1.32428		1.27401	0.63872	-0.80734
	ENSMMUG00000000215	HIF3A	hypoxia inducible factor 3 subunit alpha		ENSG00000124440	HIF3A		86	40	46	0	13	2	35	76	106	47	157	37		2.92908	1.14193	1.76088	0	0.29755	0.04746	0.8602	1.64762	1.96915	1.5013	3.11428	0.91058		1.55462	-0.20299	0.40572	-1.32605	-1.03342	-1.27937	-0.48007	0.29433	0.61055	0.15043	1.73676	-0.43052		1.45797	1.29352	-0.03606
	ENSMMUG00000000217	PPP5C	protein phosphatase 5 catalytic subunit		ENSG00000011485	PPP5C		46	77	76	287	75	3	101	74	104	52	218	82		0.59547	0.83548	1.10574	2.30995	0.65244	0.02706	0.94345	0.60973	0.7343	0.6313	1.64354	0.767		-0.53258	-0.1191	0.34646	2.42095	-0.43444	-1.51178	0.06688	-0.508	-0.29342	-0.47084	1.27294	-0.23708		1.21166	0.7511	-0.66847
	ENSMMUG00000000218	-	60S ribosomal protein L18a-like		ENSG00000105640	RPL18A		27	42	54	44	34	30	32	31	66	38	40	33		0.70971	0.92536	1.59532	0.7191	0.60058	0.54941	0.60696	0.51866	0.94623	0.93677	0.61235	0.62678		-0.23172	0.4901	2.73246	-0.20028	-0.59696	-0.76823	-0.57561	-0.87114	0.55995	0.52829	-0.55757	-0.50929		0.98737	0.67472	-0.46688
	ENSMMUG00000000220	MRPL3	mitochondrial ribosomal protein L3		ENSG00000114686	MRPL3		467	366	318	388	470	193	554	565	619	365	783	396		7.80607	5.12796	5.97422	4.03244	5.27948	2.24768	6.68223	6.01136	5.64346	5.72195	7.62259	4.78293		1.47409	-0.29751	0.2623	-1.0222	-0.19727	-2.20284	0.73066	0.28688	0.0435	0.09543	1.35272	-0.52575		5.73517	5.49896	0.06735
	ENSMMUG00000000222	CGA	glycoprotein hormones, alpha polypeptide		ENSG00000135346	CGA		48	342	6	15	102	63	11	21	155	34	15	30		0.65426	3.90737	0.09192	0.12712	0.93431	0.59829	0.10819	0.1822	1.15234	0.43464	0.11908	0.29547		-0.05908	2.99953	-0.5878	-0.5547	0.20422	-0.1117	-0.5725	-0.50292	0.40922	-0.26557	-0.56227	-0.39642		1.19517	0.47806	-0.9865
	ENSMMUG00000000223	HTR1E	5-hydroxytryptamine receptor 1E		ENSG00000168830	HTR1E		0	1	10	3	45	77	9	77	10	0	14	27		0	0.06065	0.8133	0.13497	2.18827	3.88206	0.46995	3.54658	0.39468	0	0.59002	1.41175		-0.82025	-0.776	-0.22693	-0.72178	0.77616	2.01184	-0.47741	1.76709	-0.53232	-0.82025	-0.38982	0.20966		0.25223	1.56041	2.64433
	ENSMMUG00000000224	REPS1	RALBP1 associated Eps domain containing 1		ENSG00000135597	REPS1		248	204	147	235	161	276	253	177	189	99	195	59		8.08205	5.57247	5.38426	4.76166	3.52593	6.26672	5.94958	3.67157	3.35947	3.02581	3.70109	1.38933		1.96365	0.56548	0.46062	0.11375	-0.57472	0.95227	0.77558	-0.49358	-0.66746	-0.85336	-0.47713	-1.7651		5.95011	3.86119	-0.46267
	ENSMMUG00000000226	GLG1	golgi glycoprotein 1		ENSG00000090863	GLG1		1666	1796	651	2187	1844	1873	1914	1293	1318	1058	2847	756		49.3466	44.5899	21.6721	40.2766	36.7047	38.6529	40.9092	24.3776	21.293	29.3903	49.1129	16.1803		1.31063	0.89421	-1.1121	0.5166	0.20391	0.37446	0.57198	-0.87526	-1.14529	-0.43642	1.29017	-1.59288		38.9713	32.0776	-0.11478
	ENSMMUG00000000227	MYH7B	myosin heavy chain 7B		ENSG00000078814	MYH7B		13	7	6	1	3	6	3	6	11	13	11	8		0.29124	0.13145	0.15108	0.01393	0.04517	0.09365	0.0485	0.08556	0.13441	0.27314	0.14352	0.1295		1.93699	0.03591	0.26944	-1.36223	-0.9906	-0.41374	-0.95095	-0.51003	0.07118	1.72166	0.17959	0.01278		0.14692	0.11918	-0.08678
	ENSMMUG00000000229	TRPC4AP	transient receptor potential cation channel subfamily C member 4 associated protein		ENSG00000100991	TRPC4AP		1221	1260	464	2735	1338	738	1248	1145	1133	894	1477	831		23.6298	20.4392	10.0926	32.9097	17.4012	9.95091	17.4283	14.1046	11.9595	16.2263	16.6476	11.6206		1.03465	0.54647	-1.03659	2.45449	0.08166	-1.05826	0.08581	-0.42274	-0.75094	-0.09811	-0.03365	-0.80279		21.7678	14.4174	-0.43182
	ENSMMUG00000000232	PGM2	phosphoglucomutase 2		ENSG00000169299	PGM2		647	960	302	432	852	1406	1258	986	1839	828	1812	875		2.12224	2.63943	1.11336	0.88104	1.87806	3.2132	2.97761	2.05862	3.29012	2.54717	3.46158	2.07387		-0.28144	0.34475	-1.50296	-1.78424	-0.57709	1.03945	0.7542	-0.35847	1.13258	0.23304	1.34018	-0.34001		1.68902	2.68753	0.8691
	ENSMMUG00000000237	TBC1D1	TBC1 domain family member 1		ENSG00000065882	TBC1D1		719	572	245	469	342	378	368	211	386	341	773	395		45.0688	30.0532	17.2604	18.2785	14.4062	16.5082	16.6453	8.41857	13.1969	20.0464	28.2196	17.8907		2.52179	0.9806	-0.33245	-0.22795	-0.6254	-0.40966	-0.39559	-1.23997	-0.74952	-0.04649	0.7924	-0.26776		27.6652	16.9165	-0.52215
	ENSMMUG00000000238	HECTD2	HECT domain E3 ubiquitin protein ligase 2		ENSG00000165338	HECTD2		59	40	1	38	46	51	27	69	36	9	51	21		0.6543	0.37182	0.01246	0.26202	0.34282	0.39406	0.21607	0.48706	0.21776	0.09361	0.3294	0.16828		2.05462	0.43567	-1.62387	-0.19363	0.26944	0.5631	-0.45699	1.09614	-0.44731	-1.15883	0.19254	-0.73087		0.32515	0.28113	0.10027
	ENSMMUG00000000242	PPP1R3C	protein phosphatase 1 regulatory subunit 3C		ENSG00000119938	PPP1R3C		106	707	331	485	665	285	367	270	301	487	569	849		4.39443	24.5677	15.4228	12.5014	18.5267	8.23196	10.9789	7.12476	6.80617	18.9349	13.7384	25.4324		-1.37412	1.54569	0.22209	-0.20074	0.67133	-0.81869	-0.42111	-0.97894	-1.02505	0.73041	-0.02171	1.67085		14.2216	13.7218	0.04947
	ENSMMUG00000000243	CFHR5	complement factor H related 2		ENSG00000134389	CFHR5		0	0	0	0	0	0	0	0	0	1	0	0		0	0	0	0	0	0	0	0	0	0.01127	0	0		-0.28868	-0.28868	-0.28868	-0.28868	-0.28868	-0.28868	-0.28868	-0.28868	-0.28868	3.17543	-0.28868	-0.28868		0	0.00141	0.14631
	ENSMMUG00000000244	F13B	coagulation factor XIII B chain		ENSG00000143278	F13B		0	0	1	0	0	0	0	0	0	3	0	0		0	0	0.03665	0	0	0	0	0	0	0.09174	0	0		-0.3875	-0.3875	0.9398	-0.3875	-0.3875	-0.3875	-0.3875	-0.3875	-0.3875	2.93517	-0.3875	-0.3875		0.00916	0.01147	0.1665
	ENSMMUG00000000245	ASPM	assembly factor for spindle microtubules		ENSG00000066279	ASPM		1	41	1	0	4	8	1	2	13	5	13	0		0.0176	0.60479	0.01978	0	0.04731	0.09809	0.0127	0.0224	0.12478	0.08252	0.13324	0		-0.47538	3.04306	-0.46231	-0.58083	-0.29738	0.00692	-0.50474	-0.44659	0.16687	-0.08635	0.21755	-0.58083		0.16054	0.06513	-1.05586
	ENSMMUG00000000246	COBL	cordon-bleu WH2 repeat protein		ENSG00000106078	COBL		2547	2236	1932	8133	1539	1282	1841	1176	1435	779	2197	1644		38.2038	28.1124	32.5704	75.849	15.513	13.3976	19.9263	11.2278	11.74	10.9585	19.1926	17.8181		0.7426	0.19405	0.43638	2.78892	-0.49083	-0.60581	-0.25092	-0.72376	-0.69591	-0.7384	-0.29081	-0.36552		43.6839	14.9717	-1.43737
	ENSMMUG00000000249	-	calpain small subunit 1		ENSG00000126247	CAPNS1		1931	3433	2761	5974	2400	2230	2097	1961	1953	1363	2298	1755		66.1995	98.6493	106.384	127.338	55.2919	53.2646	51.876	42.7917	36.5186	43.8232	45.8826	43.4743		0.06422	1.15629	1.4166	2.12178	-0.30286	-0.37109	-0.41782	-0.72354	-0.93466	-0.68883	-0.61952	-0.70057		99.6428	46.6154	-0.99777
	ENSMMUG00000000250	COX7A1	cytochrome c oxidase subunit 7A1		ENSG00000161281	COX7A1		3270	3038	4723	4116	3304	2762	2915	2938	3658	2627	3431	3885		98.1403	76.425	159.315	76.8061	66.6374	57.7543	63.1298	56.1255	59.8801	73.9428	59.9716	84.2507		0.71593	-0.04459	2.85842	-0.03124	-0.38738	-0.69849	-0.51022	-0.75553	-0.62403	-0.13152	-0.62083	0.22949		102.672	65.2115	-0.58056
	ENSMMUG00000000252	RAE1	ribonucleic acid export 1		ENSG00000101146	RAE1		384	809	239	948	1685	1602	1395	1326	1554	1062	1960	1437		9.73582	17.1924	6.81048	14.9441	28.7091	28.2986	25.5218	21.399	21.4898	25.2523	28.9416	26.3258		-1.52715	-0.53544	-1.91621	-0.83446	0.99624	0.94164	0.57234	0.02402	0.03609	0.5365	1.02716	0.67926		12.1707	25.7422	1.24754
	ENSMMUG00000000256	GCGR	glucagon receptor		ENSG00000215644	GCGR		99	313	64	0	5	159	128	73	172	106	132	124		2.65673	7.04052	1.93033	0	0.09017	2.97283	2.47867	1.24694	2.51756	2.66781	2.06306	2.40446		0.17875	2.64572	-0.23003	-1.31632	-1.26558	0.35664	0.07855	-0.61461	0.10044	0.18499	-0.15534	0.03679		2.90689	2.05519	-0.27196
	ENSMMUG00000000262	UPB1	beta-ureidopropionase 1		ENSG00000100024	UPB1		0	3	0	0	0	2	0	0	2	16	2	19		0	0.07339	0	0	0	0.04067	0	0	0.03184	0.43797	0.034	0.40071		-0.5367	-0.07264	-0.5367	-0.5367	-0.5367	-0.27955	-0.5367	-0.5367	-0.33539	2.23258	-0.32174	1.99696		0.01835	0.11815	2.90564
	ENSMMUG00000000263	GUCD1	guanylyl cyclase domain containing 1		ENSG00000138867	GUCD1		1010	814	210	1747	600	462	658	568	697	408	1176	240		45.2986	30.601	10.5857	48.7166	18.0839	14.4367	21.2954	16.2152	17.0504	17.1617	30.7182	7.77782		1.69449	0.56944	-0.96265	1.95613	-0.38869	-0.66787	-0.14286	-0.53174	-0.4678	-0.45928	0.57842	-1.17758		33.8005	17.8424	-0.74797
	ENSMMUG00000000264	SNRPD3	small nuclear ribonucleoprotein D3 polypeptide		ENSG00000100028	SNRPD3		2041	2703	2539	2989	3234	2592	2707	2808	3854	2522	3158	3200		59.3926	65.93	83.0406	54.0799	63.2423	52.5515	56.8425	52.011	61.1703	68.8288	53.5213	67.2856		-0.23347	0.49376	2.39716	-0.82446	0.19477	-0.99448	-0.51714	-1.05461	-0.03572	0.81623	-0.8866	0.64456		65.6108	59.4317	-0.03621
	ENSMMUG00000000265	ADAMTS9	ADAM metallopeptidase with thrombospondin type 1 motif 9		ENSG00000163638	ADAMTS9		164	119	22	108	94	11	91	128	69	74	134	64		74.2897	45.1835	11.2007	30.4179	28.6148	3.47167	29.7456	36.9066	17.048	31.4378	35.3521	20.9483		2.43447	0.82057	-1.06373	0.00184	-0.09814	-1.49229	-0.03544	0.36163	-0.7395	0.05839	0.27543	-0.52324		40.273	25.4406	-0.42566
	ENSMMUG00000000266	COLEC10	collectin subfamily member 10		ENSG00000184374	COLEC10		118	56	95	0	278	177	135	114	69	135	386	636		1.22354	0.48671	1.10713	0	1.93713	1.2787	1.0101	0.7524	0.39023	1.31282	2.33103	4.76514		-0.1282	-0.7209	-0.22184	-1.1124	0.44581	-0.08382	-0.29988	-0.50718	-0.7985	-0.05638	0.76266	2.72064		0.70434	1.7222	1.42026
	ENSMMUG00000000268	FSD1	fibronectin type III and SPRY domain containing 1		ENSG00000105255	FSD1		108	30	1	0	14	2	11	31	14	9	18	21		2.49604	0.58116	0.02598	0	0.21744	0.0322	0.18345	0.45604	0.17648	0.19508	0.24228	0.3507		3.07058	0.24779	-0.57063	-0.60892	-0.28839	-0.56145	-0.33849	0.06334	-0.34877	-0.32135	-0.25176	-0.09195		0.7758	0.23171	-1.33941
	ENSMMUG00000000270	ANGPT4	angiopoietin 4		ENSG00000101280	ANGPT4		7	18	17	0	6	0	7	12	8	11	72	1		0.21196	0.45685	0.57855	0	0.12209	0	0.15295	0.23128	0.13212	0.31238	1.26973	0.02188		-0.2216	0.46657	0.80856	-0.81722	-0.47414	-0.81722	-0.38742	-0.16729	-0.44594	0.06059	2.75085	-0.75574		0.31184	0.2803	-0.22789
	ENSMMUG00000000271	STAP2	signal transducing adaptor family member 2		ENSG00000178078	STAP2		24	46	29	149	37	35	33	72	87	40	134	78		1.76107	2.82925	2.39167	6.79786	1.8245	1.78935	1.74733	3.36284	3.48196	2.75271	5.72658	4.13564		-0.891	-0.23718	-0.50501	2.19199	-0.85217	-0.8737	-0.89941	0.08944	0.16235	-0.28402	1.53627	0.56246		3.44496	3.10261	-0.06288
	ENSMMUG00000000273	SH3GL1	SH3 domain containing GRB2 like 1, endophilin A2		ENSG00000141985	SH3GL1		726	818	370	1455	289	279	518	319	429	373	515	341		16.9171	15.9768	9.69011	21.0801	4.52548	4.52954	8.70992	4.73139	5.45237	8.15142	6.9891	5.74151		1.35199	1.18345	0.05656	2.09821	-0.8692	-0.86847	-0.11914	-0.83229	-0.70305	-0.21925	-0.42759	-0.65122		15.916	6.10384	-1.23646
	ENSMMUG00000000275	OGDHL	oxoglutarate dehydrogenase like		ENSG00000197444	OGDHL		0	1	1	0	9	3	1	11	6	12	9	7		0	0.04292	0.05755	0	0.30969	0.10703	0.03695	0.35851	0.16757	0.57627	0.26839	0.25899		-1.02874	-0.78613	-0.70343	-1.02874	0.72186	-0.42375	-0.81988	0.99786	-0.08151	2.22875	0.48843	0.43528		0.02512	0.26042	3.66607
	ENSMMUG00000000276	NACC2	NACC family member 2		ENSG00000148411	NACC2		8	10	12	47	6	6	5	1	6	8	12	4		0.14407	0.15095	0.24289	0.52627	0.07261	0.07528	0.06498	0.01146	0.05894	0.13512	0.12586	0.05205		0.04171	0.09206	0.76503	2.8393	-0.48135	-0.4618	-0.53725	-0.92896	-0.58147	-0.02383	-0.09158	-0.63186		0.26605	0.07454	-1.80383
	ENSMMUG00000000277	TM2D3	TM2 domain containing 3		ENSG00000184277	TM2D3		647	1037	545	1002	2182	2548	1803	2165	2123	1433	2291	1364		7.15183	9.60814	6.77092	6.88655	16.2086	19.6234	14.3815	15.2328	12.7998	14.8558	14.749	10.8946		-1.26999	-0.679	-1.36164	-1.33382	0.90908	1.73067	0.46948	0.6743	0.08891	0.58358	0.5579	-0.36948		7.60436	14.8432	1.1186
	ENSMMUG00000000278	TARS3	threonyl-tRNA synthetase 3		ENSG00000185418	TARS3		309	200	101	144	315	327	266	329	236	145	262	202		6.59419	3.57751	2.42249	1.91067	4.51743	4.86197	4.0962	4.46898	2.74697	2.90206	3.25634	3.11485		2.25323	-0.10008	-1.00111	-1.40039	0.63315	0.90192	0.30454	0.59535	-0.74799	-0.627	-0.35063	-0.461		3.62622	3.7456	0.28168
	ENSMMUG00000000283	LALBA	lactalbumin alpha		ENSG00000167531	LALBA		0	0	0	0	0	0	1	0	0	0	0	0		0	0	0	0	0	0	0.03898	0	0	0	0	0		-0.28868	-0.28868	-0.28868	-0.28868	-0.28868	-0.28868	3.17543	-0.28868	-0.28868	-0.28868	-0.28868	-0.28868		0	0.00487	0.14631
	ENSMMUG00000000284	DCTD	dCMP deaminase		ENSG00000129187	DCTD		667	519	277	990	513	825	701	814	675	730	1107	639		6.63367	4.32657	3.09632	6.12187	3.42865	5.71667	5.03086	5.15302	3.6616	6.80906	6.41211	4.59211		1.20787	-0.58791	-1.54549	0.8095	-1.28682	0.4941	-0.03971	0.05537	-1.1055	1.34438	1.03541	-0.38122		5.04461	5.10051	0.18808
	ENSMMUG00000000286	SALL3	spalt like transcription factor 3		ENSG00000256463	SALL3		0	0	0	0	0	1	0	0	0	2	0	2		0	0	0	0	0	0.00918	0	0	0	0.0247	0	0.01903		-0.50964	-0.50964	-0.50964	-0.50964	-0.50964	0.55094	-0.50964	-0.50964	-0.50964	2.34563	-0.50964	1.69022		0	0.00661	1.8161
	ENSMMUG00000000288	CCL2	C-C motif chemokine ligand 2		ENSG00000108691	CCL2		1766	1769	442	759	1686	915	1245	908	3155	1543	2734	1613		384.602	322.922	108.189	102.774	246.75	138.837	195.653	125.868	374.766	315.154	346.773	253.828		1.33062	0.75097	-1.26698	-1.31787	0.03515	-0.97897	-0.44503	-1.10084	1.23818	0.67798	0.97512	0.10166		229.622	249.704	0.35595
	ENSMMUG00000000289	CACNB1	calcium voltage-gated channel auxiliary subunit beta 1		ENSG00000067191	CACNB1		0	38	15	11	27	0	36	5	17	9	28	0		0	0.59786	0.31644	0.12838	0.34057	0	0.4876	0.05974	0.17404	0.15843	0.30609	0		-1.08235	1.94009	0.51741	-0.43336	0.63939	-1.08235	1.38269	-0.78035	-0.20249	-0.2814	0.46507	-1.08235		0.26067	0.19081	-0.44024
	ENSMMUG00000000290	RBP1	retinol binding protein 1		ENSG00000163864	NMNAT3		689	948	1123	683	827	270	674	707	895	688	989	1000		21.5345	24.8355	39.4489	13.2727	17.37	5.87951	15.201	14.0652	15.2573	20.167	18.0027	22.5839		0.31412	0.71816	2.50685	-0.69713	-0.19562	-1.60206	-0.4611	-0.60013	-0.45421	0.14673	-0.11817	0.44257		24.7729	16.0658	-0.56196
	ENSMMUG00000000291	LRRTM1	leucine rich repeat transmembrane neuronal 1		ENSG00000162951	LRRTM1		0	0	0	0	0	0	0	0	1	3	3	0		0	0	0	0	0	0	0	0	0.07397	0.38159	0.23697	0		-0.468	-0.468	-0.468	-0.468	-0.468	-0.468	-0.468	-0.468	0.13188	2.62646	1.45365	-0.468		0	0.08657	2.02943
	ENSMMUG00000000292	CACNG6	calcium voltage-gated channel auxiliary subunit gamma 6		ENSG00000130433	CACNG6		0	0	0	1	0	0	0	0	4	3	8	0		0	0	0	0.01992	0	0	0	0	0.06989	0.09013	0.14926	0		-0.55732	-0.55732	-0.55732	-0.15268	-0.55732	-0.55732	-0.55732	-0.55732	0.86256	1.27376	2.47494	-0.55732		0.00498	0.03866	2.2197
	ENSMMUG00000000293	CTNNA2	catenin alpha 2		ENSG00000066032	CTNNA2		0	2	0	0	1	0	1	2	0	4	8	0		0	0.03003	0	0	0.01204	0	0.01293	0.02281	0	0.0672	0.08347	0		-0.67059	0.38715	-0.67059	-0.67059	-0.24658	-0.67059	-0.21529	0.13264	-0.67059	1.69642	2.26922	-0.67059		0.00751	0.0248	1.69785
	ENSMMUG00000000296	STAC2	SH3 and cysteine rich domain 2		ENSG00000141750	STAC2		0	10	5	14	1	2	17	14	0	1	12	1		0	0.13612	0.09126	0.14136	0.01091	0.02263	0.19922	0.14472	0	0.01523	0.1135	0.01173		-1.03711	0.87347	0.24382	0.94701	-0.88393	-0.71949	1.75906	0.9941	-1.03711	-0.82334	0.55592	-0.87241		0.09219	0.06474	-0.4994
	ENSMMUG00000000297	MAP7D3	MAP7 domain containing 3		ENSG00000129680	MAP7D3		506	533	414	530	412	363	522	241	460	402	491	269		4.4415	3.92152	4.0843	2.89252	2.43027	2.21997	3.30632	1.3465	2.2023	3.30934	2.51007	1.70614		1.62997	1.09261	1.26084	0.02923	-0.44846	-0.66578	0.45687	-1.56844	-0.68404	0.45998	-0.36599	-1.19678		3.83496	2.37886	-0.5692
	ENSMMUG00000000300	ITGA4	integrin subunit alpha 4		ENSG00000115232	ITGA4		839	653	195	439	809	3401	1054	1217	1013	961	623	509		17.899	11.6769	4.67562	5.82307	11.5983	50.5515	16.2257	16.526	11.7873	19.2276	7.74069	7.84635		0.22795	-0.28454	-0.86121	-0.7667	-0.29102	2.9174	0.09012	0.11485	-0.27545	0.33738	-0.60875	-0.60005		10.0186	17.6879	1.1153
	ENSMMUG00000000302	WDHD1	WD repeat and HMG-box DNA binding protein 1		ENSG00000198554	WDHD1		1	43	12	11	43	11	34	60	54	29	75	43		0.02174	0.78344	0.29316	0.14866	0.62811	0.16659	0.53329	0.83013	0.64021	0.59118	0.94945	0.67537		-1.68563	0.88205	-0.77066	-1.25776	0.35844	-1.19734	0.03881	1.03947	0.39923	0.23396	1.44169	0.51775		0.31175	0.62679	1.13121
	ENSMMUG00000000306	RMDN3	regulator of microtubule dynamics 3		ENSG00000137824	RMDN3		657	2408	1569	4730	3587	1064	5648	2402	4839	2231	3912	1909		13.9899	42.9787	37.5501	62.6226	51.3285	15.7853	86.7841	32.556	56.201	44.5538	48.5147	29.3723		-1.46292	-0.0268	-0.29574	0.94636	0.38685	-1.37398	2.14333	-0.54315	0.62823	0.05123	0.24745	-0.70087		39.2853	45.637	0.26948
	ENSMMUG00000000307	RIOK2	RIO kinase 2		ENSG00000058729	RIOK2		333	552	330	511	821	980	910	1049	1248	603	970	855		7.79154	10.826	8.67824	7.43398	12.9092	15.9759	15.3644	15.623	15.927	13.2322	13.2183	14.4553		-1.51376	-0.56237	-1.23575	-1.62587	0.09081	1.05233	0.8606	0.94166	1.03698	0.19208	0.18772	0.57557		8.68243	14.5882	0.89504
	ENSMMUG00000000308	S100PBP	S100P binding protein		ENSG00000116497	S100PBP		133	133	46	0	192	89	181	196	156	130	367	259		4.31982	3.62088	1.67923	0	4.19077	2.01403	4.24218	4.05209	2.76362	3.95999	6.94234	6.07851		0.35403	-0.01833	-1.05276	-1.94738	0.28528	-0.87439	0.31267	0.2114	-0.47504	0.16233	1.7512	1.29099		2.40498	4.28044	1.05307
	ENSMMUG00000000311	JSRP1	junctional sarcoplasmic reticulum protein 1		ENSG00000167476	JSRP1		0	0	0	0	1	1	0	0	1	6	0	0		0	0	0	0	0.02317	0.02402	0	0	0.0188	0.19399	0	0		-0.39278	-0.39278	-0.39278	-0.39278	0.02723	0.04268	-0.39278	-0.39278	-0.05188	3.12419	-0.39278	-0.39278		0	0.0325	2.68036
	ENSMMUG00000000312	ABI2	abl interactor 2		ENSG00000138443	ABI2		1014	1379	789	1842	1288	1482	1232	995	947	750	1678	786		16.2078	18.4755	14.1743	18.3061	13.835	16.5042	14.2099	10.1232	8.25609	11.243	15.6208	9.07801		0.68469	1.33941	0.09761	1.29049	-0.00033	0.77028	0.10791	-1.07195	-1.61099	-0.74865	0.51522	-1.37369		16.7909	12.3588	-0.30874
	ENSMMUG00000000314	RAPH1	Ras association (RalGDS/AF-6) and pleckstrin homology domains 1		ENSG00000173166	RAPH1		214	199	62	170	116	209	103	82	85	66	207	97		5.19316	4.0478	1.69102	2.565	1.89171	3.53367	1.80365	1.2666	1.12506	1.5021	2.92559	1.70088		2.1906	1.2802	-0.59309	0.1016	-0.43357	0.87154	-0.50357	-0.93044	-1.04295	-0.74326	0.38821	-0.58526		3.37424	1.96866	-0.56163
	ENSMMUG00000000315	RIOX1	ribosomal oxygenase 1		ENSG00000170468	RIOX1		71	51	49	252	80	5	40	59	45	21	69	51		0.73407	0.44197	0.56939	1.61994	0.55584	0.03602	0.29842	0.38828	0.25376	0.20363	0.41548	0.38101		0.60686	-0.12386	0.1949	2.82303	0.16099	-1.13943	-0.48297	-0.25819	-0.5947	-0.72012	-0.19013	-0.27638		0.84135	0.31655	-1.3032
	ENSMMUG00000000316	BBOX1	gamma-butyrobetaine hydroxylase 1		ENSG00000129151	BBOX1		0	5	21	0	25	1	12	16	8	1	31	23		0	0.16007	0.90148	0	0.64168	0.02661	0.33073	0.38898	0.16666	0.03582	0.68958	0.63476		-1.04724	-0.54135	1.80179	-1.04724	0.98071	-0.96314	-0.002	0.18209	-0.52054	-0.93404	1.13211	0.95885		0.26539	0.36435	0.32411
	ENSMMUG00000000318	TNS2	tensin 2		ENSG00000111077	TNS2		917	427	393	843	221	64	512	383	344	275	1003	256		10.2178	3.98808	4.92175	5.84033	1.65485	0.49686	4.11675	2.71642	2.09067	2.8738	6.50901	2.06116		2.36201	0.01162	0.36388	0.71044	-0.86868	-1.30558	0.06016	-0.46817	-0.70425	-0.40879	0.96273	-0.71539		6.24199	2.81494	-1.04083
	ENSMMUG00000000319	HCFC1	host cell factor C1		ENSG00000172534	HCFC1		619	587	353	1382	394	330	575	315	329	205	793	183		5.41518	4.30436	3.47085	7.51712	2.31631	2.0114	3.62983	1.75405	1.56985	1.68195	4.04037	1.1568		1.15379	0.56484	0.12292	2.26823	-0.48921	-0.65087	0.20721	-0.78731	-0.88498	-0.82554	0.42488	-1.10397		5.17688	2.27007	-1.08579
	ENSMMUG00000000320	RENBP	renin binding protein		ENSG00000102032	RENBP		77	58	44	103	21	34	29	27	28	13	26	29		0.90441	0.57102	0.58085	0.7522	0.16576	0.27824	0.24579	0.20186	0.17938	0.1432	0.17786	0.24612		2.04395	0.7675	0.80515	1.46118	-0.78411	-0.35347	-0.47768	-0.64589	-0.73196	-0.87046	-0.73778	-0.47641		0.70212	0.20478	-1.60934
	ENSMMUG00000000321	TTC7B	tetratricopeptide repeat domain 7B		ENSG00000165914	TTC7B		104	135	37	166	39	24	199	124	179	53	364	36		1.38696	1.50908	0.55459	1.37645	0.34952	0.223	1.91505	1.0526	1.30204	0.66289	2.82721	0.34691		0.34283	0.50297	-0.74868	0.32904	-1.01759	-1.1835	1.03532	-0.09563	0.23147	-0.60666	2.23146	-1.02102		1.20677	1.0849	-0.04185
	ENSMMUG00000000322	NAA10	N-alpha-acetyltransferase 10, NatA catalytic subunit		ENSG00000102030	NAA10		2322	2339	3093	3187	2104	1626	2443	2616	3807	3160	3516	2931		78.0292	65.8829	116.819	66.5883	47.5137	38.0695	59.2399	55.9554	69.7778	99.5905	68.8128	71.1695		0.38653	-0.18311	2.20572	-0.15003	-1.0446	-1.48753	-0.49466	-0.6487	-0.00045	1.39773	-0.04571	0.06482		81.8298	63.7661	-0.28393
	ENSMMUG00000000323	ARHGAP4	Rho GTPase activating protein 4		ENSG00000089820	ARHGAP4		320	204	320	435	68	136	108	69	92	96	159	118		13.5557	7.24352	15.2356	11.4573	1.93579	4.01395	3.30135	1.8605	2.12569	3.81398	3.92278	3.61191		1.58862	0.26031	1.94214	1.14704	-0.85663	-0.41931	-0.56926	-0.87247	-0.81667	-0.46139	-0.43849	-0.50391		11.873	3.07324	-1.85964
	ENSMMUG00000000327	FADS2	fatty acid desaturase 2		ENSG00000134824	FADS2		281	472	247	899	80	129	211	87	174	208	595	289		8.15955	11.4881	8.06112	16.2308	1.56109	2.60982	4.42119	1.60801	2.75581	5.66447	10.0624	6.06375		0.35822	1.10235	0.33621	2.1626	-1.11691	-0.88246	-0.47752	-1.10642	-0.84982	-0.19957	0.78362	-0.11031		10.9849	4.34332	-1.26387
	ENSMMUG00000000328	FADS3	fatty acid desaturase 3		ENSG00000221968	FADS3		1261	664	201	1460	341	22	423	339	446	154	379	564		32.5788	14.3793	5.83653	23.4528	5.92042	0.39601	7.886	5.5748	6.28484	3.73144	5.70276	10.5289		2.43286	0.45528	-0.47298	1.44121	-0.46387	-1.06416	-0.25029	-0.50142	-0.42427	-0.70172	-0.48752	0.03689		19.0618	5.75315	-1.49915
	ENSMMUG00000000329	SPRYD3	SPRY domain containing 3		ENSG00000167778	SPRYD3		822	1508	829	1298	735	422	2273	1588	1981	797	3233	1100		15.8854	24.4274	18.0061	15.5963	9.54537	5.68199	31.6973	19.5338	20.881	14.4451	36.388	15.3604		-0.35544	0.63399	-0.1098	-0.38893	-1.08983	-1.53733	1.47609	0.06716	0.22321	-0.52228	2.01942	-0.41626		18.4788	19.1916	0.13747
	ENSMMUG00000000330	APC	APC regulator of WNT signaling pathway		ENSG00000134982	APC		529	429	267	657	353	189	446	286	328	196	489	153		7.52763	5.11691	4.27024	5.81285	3.37564	1.87381	4.57966	2.59047	2.54575	2.61574	4.05263	1.57318		2.109	0.7348	0.25216	1.13151	-0.25779	-1.11389	0.42855	-0.70537	-0.73086	-0.69096	0.12812	-1.28526		5.68191	2.90086	-0.83345
	ENSMMUG00000000332	TGFBI	transforming growth factor beta induced		ENSG00000120708	TGFBI		455	958	160	1234	845	711	525	695	786	337	1399	238		8.8307	15.5847	3.49014	14.8909	11.0209	9.61423	7.35257	8.58574	8.32043	6.13409	15.8135	3.33767		-0.13664	1.44379	-1.38633	1.28144	0.37588	0.04671	-0.48252	-0.19396	-0.25604	-0.76765	1.49732	-1.422		10.6991	8.77239	-0.11835
	ENSMMUG00000000335	TRIM5	tripartite motif containing 5		ENSG00000239920	AC104389.5		800	630	432	1259	984	1146	1071	1005	1660	845	1926	623		69.1582	45.6501	41.9736	67.6706	57.1645	69.0239	66.8096	55.3005	78.271	68.5088	96.9695	38.9157		0.37937	-1.05747	-1.28218	0.28845	-0.35369	0.37116	0.23582	-0.46763	0.93635	0.33968	2.07922	-1.46908		56.1131	66.3704	0.38514
	ENSMMUG00000000336	UEVLD	UEV and lactate/malate dehyrogenase domains		ENSG00000151116	UEVLD		267	334	254	266	501	671	478	441	509	283	687	473		23.3189	24.4507	24.9327	14.4444	29.4044	40.8301	30.1245	24.5157	24.2468	23.1803	34.9445	29.8498		-0.5555	-0.38564	-0.3133	-1.88741	0.35782	2.07261	0.4659	-0.37588	-0.41625	-0.5763	1.18929	0.42466		21.7867	29.637	0.57833
	ENSMMUG00000000337	-	UDP-glucuronosyltransferase 2B30		ENSG00000156096	UGT2B4		0	0	0	0	16	0	0	0	6	11	12	9		0	0	0	0	0.37894	0	0	0	0.11533	0.36358	0.24631	0.22919		-0.73102	-0.73102	-0.73102	-0.73102	1.76206	-0.73102	-0.73102	-0.73102	0.02778	1.66101	0.88946	0.77685		0	0.16667	4.99388
	ENSMMUG00000000338	TRIM22	tripartite motif containing 22		ENSG00000132274	TRIM22		2933	3003	1468	1710	5298	6130	6879	4895	5714	3713	7370	3735		32.4684	27.8646	18.2647	11.7697	39.413	47.2793	54.9504	34.4914	34.5008	38.5487	47.5162	29.876		-0.18644	-0.56342	-1.3495	-1.88134	0.38221	1.02634	1.65449	-0.02079	-0.02002	0.31145	1.04574	-0.39872		22.5919	40.822	1.0333
	ENSMMUG00000000340	SMAD5	SMAD family member 5		ENSG00000113658	SMAD5		403	600	386	550	624	447	630	642	740	469	940	524		14.2843	17.826	15.3773	12.121	14.8634	11.0388	16.1135	14.4843	14.3062	15.5906	19.4047	13.4205		-0.27218	1.28699	0.209	-1.22455	-0.01726	-1.70095	0.53312	-0.18412	-0.26252	0.3029	1.98201	-0.65245		14.9021	14.9027	0.12228
	ENSMMUG00000000342	TRPC7	transient receptor potential cation channel subfamily C member 7		ENSG00000069018	TRPC7		0	0	0	0	0	0	0	0	0	0	0	0		0	0	0	0	0	0	0	0	0	0	0	0		-	-	-	-	-	-	-	-	-	-	-	-		0	0	-
	ENSMMUG00000000343	SCN3B	sodium voltage-gated channel beta subunit 3		ENSG00000166257	SCN3B		7	5	1	0	5	1	3	1	0	10	19	4		0.24107	0.14433	0.03871	0	0.11572	0.02399	0.07455	0.02192	0	0.32299	0.38109	0.09954		0.92749	0.17401	-0.6487	-0.95018	-0.04888	-0.76329	-0.3695	-0.77944	-0.95018	1.5655	2.01806	-0.17489		0.10603	0.12998	0.49083
	ENSMMUG00000000345	TEX30	testis expressed 30		ENSG00000151287	TEX30		350	416	233	257	821	1154	640	807	1032	681	849	855		21.0086	20.9301	15.719	9.59144	33.117	48.261	27.7208	30.8328	33.7869	38.3365	29.6799	37.0833		-0.73438	-0.74175	-1.23048	-1.80516	0.40122	1.82154	-0.10487	0.18699	0.46406	0.89075	0.07887	0.77322		16.8123	34.8523	1.23924
	ENSMMUG00000000346	-	succinate dehydrogenase cytochrome b560 subunit, mitochondrial		-	-		42	90	29	60	46	27	35	48	91	70	89	73		0.58444	1.04973	0.45355	0.51911	0.43016	0.26177	0.35144	0.42515	0.69067	0.91353	0.72128	0.734		-0.0432	1.94095	-0.60134	-0.32177	-0.7011	-1.41916	-1.03676	-0.72246	0.4098	1.36014	0.54033	0.59456		0.65171	0.566	-0.03795
	ENSMMUG00000000350	-	basic, immunoglobulin-like variable motif containing		ENSG00000134897	BIVM		1103	1001	690	771	811	1324	1242	1066	1133	730	1509	812		36.9377	28.098	25.9706	16.0535	18.2513	30.8918	30.0131	22.7227	20.6949	22.9273	29.4312	19.6487		1.92233	0.48239	0.13583	-1.47963	-1.12162	0.93748	0.79435	-0.39323	-0.72356	-0.35991	0.69956	-0.89399		26.7649	24.3226	0.02023
	ENSMMUG00000000352	FAM229A	family with sequence similarity 229 member A		ENSG00000225828	FAM229A		0	0	0	0	0	0	1	0	0	1	0	0		0	0	0	0	0	0	0.00815	0	0	0.01059	0	0		-0.42388	-0.42388	-0.42388	-0.42388	-0.42388	-0.42388	1.78795	-0.42388	-0.42388	2.45082	-0.42388	-0.42388		0	0.00234	0.50698
	ENSMMUG00000000353	-	putative methyltransferase-like protein 21E pseudogene		-	-		0	0	0	0	0	0	0	0	0	0	1	0		0	0	0	0	0	0	0	0	0	0	0.03518	0		-0.28868	-0.28868	-0.28868	-0.28868	-0.28868	-0.28868	-0.28868	-0.28868	-0.28868	-0.28868	3.17543	-0.28868		0	0.0044	0.14631
	ENSMMUG00000000357	FXN	frataxin		ENSG00000165060	FXN		141	185	122	328	61	117	124	143	133	83	169	182		5.02657	5.52806	4.88823	7.27023	1.46137	2.90603	3.18985	3.24488	2.58609	2.77503	3.50885	4.68822		0.69329	1.00827	0.60639	2.10251	-1.546	-0.63862	-0.46035	-0.42579	-0.83957	-0.7209	-0.25999	0.48076		5.67827	3.04504	-0.76425
	ENSMMUG00000000358	JADE2	jade family PHD finger 2		ENSG00000043143	JADE2		576	578	451	716	387	376	497	368	407	267	959	262		20.2893	17.0655	17.855	15.6812	9.16079	9.22769	12.6327	8.25089	7.81948	8.82046	19.6738	6.6685		1.49104	0.85246	1.00883	0.57823	-0.71338	-0.70012	-0.02563	-0.89362	-0.97907	-0.78079	1.36912	-1.20707		17.7227	10.2818	-0.68838
	ENSMMUG00000000359	CCDC110	coiled-coil domain containing 110		ENSG00000168491	CCDC110		236	164	124	227	342	404	192	379	150	136	308	313		1.66208	0.96812	0.98152	0.994	1.61861	1.98235	0.97574	1.69898	0.57619	0.89828	1.26332	1.59282		0.91866	-0.69771	-0.6665	-0.63744	0.81742	1.66465	-0.67995	1.0046	-1.61059	-0.86037	-0.01012	0.75734		1.15143	1.32579	0.39572
	ENSMMUG00000000362	ZNF582	zinc finger protein 582		ENSG00000018869	ZNF582		41	27	10	13	29	204	39	69	86	39	57	57		1.00067	0.55236	0.27431	0.19727	0.47565	3.46895	0.68686	1.07193	1.14484	0.8927	0.81023	1.00523		0.04199	-0.48704	-0.81515	-0.90606	-0.57757	2.95472	-0.32832	0.12608	0.21212	-0.08541	-0.18274	0.04737		0.50615	1.19455	1.54385
	ENSMMUG00000000364	TOMM22	translocase of outer mitochondrial membrane 22		ENSG00000100216	TOMM22		1435	2195	1481	2803	2409	3575	2095	2988	3427	2290	2494	3213		22.9262	29.3943	26.5934	27.8436	25.864	39.794	24.1524	30.3858	29.8631	34.3125	23.2061	37.0915		-1.17362	0.02006	-0.49684	-0.26612	-0.63145	1.93934	-0.94732	0.20304	0.10657	0.92772	-1.12197	1.44059		26.6894	30.5837	0.34463
	ENSMMUG00000000366	TIPARP	TCDD inducible poly(ADP-ribose) polymerase		ENSG00000163659	TIPARP		139	142	36	451	258	155	245	205	175	131	197	105		3.89314	3.33366	1.13325	7.85385	4.85605	3.02467	4.95162	3.65467	2.67339	3.44106	3.21349	2.12499		0.12684	-0.20531	-1.51167	2.47828	0.69851	-0.38876	0.75525	-0.01473	-0.59731	-0.14155	-0.27666	-0.92289		4.05348	3.49249	-0.05224
	ENSMMUG00000000368	TSPAN18	tetraspanin 18		ENSG00000157570	TSPAN18		140	221	127	247	99	50	204	107	99	52	199	56		3.58835	4.74795	3.65855	3.93626	1.70522	0.89289	3.77305	1.74566	1.38402	1.24999	2.9706	1.03714		0.76116	1.61737	0.81299	1.01805	-0.62927	-1.22907	0.89754	-0.59941	-0.86644	-0.9654	0.30504	-1.12256		3.98278	1.84482	-1.02349
	ENSMMUG00000000373	SLC2A1	solute carrier family 2 member 1		ENSG00000117394	SLC2A1		103	75	41	28	89	1	37	60	72	49	291	36		2.19668	1.34072	0.98277	0.37129	1.27555	0.01486	0.56941	0.8145	0.83753	0.98008	3.6145	0.55477		1.11551	0.22088	-0.15324	-0.79235	0.15277	-1.16488	-0.58527	-0.32912	-0.30504	-0.15605	2.59737	-0.60057		1.22287	1.08265	-0.05792
	ENSMMUG00000000375	PLEKHG6	pleckstrin homology and RhoGEF domain containing G6		ENSG00000008323	PLEKHG6		0	10	20	0	7	5	2	1	8	13	3	0		0	0.19991	0.53611	0	0.11219	0.08308	0.03442	0.01518	0.10407	0.29078	0.04167	0		-0.74303	0.51451	2.6294	-0.74303	-0.03728	-0.22038	-0.52651	-0.64753	-0.08839	1.08614	-0.48089	-0.74303		0.184	0.08517	-1.18594
	ENSMMUG00000000376	BIN1	bridging integrator 1		ENSG00000136717	BIN1		245	206	278	873	59	113	100	74	98	43	136	88		8.76631	6.17826	11.1798	19.4217	1.41867	2.81702	2.58195	1.68536	1.91257	1.44296	2.8341	2.27519		0.64944	0.17689	1.09011	2.59499	-0.69216	-0.43684	-0.47976	-0.64347	-0.60198	-0.68773	-0.43372	-0.53577		11.3865	2.12098	-2.33961
	ENSMMUG00000000377	TNFRSF1A	TNF receptor superfamily member 1A		ENSG00000067182	TNFRSF1A		756	790	570	2057	593	324	1119	940	1256	815	1986	1276		14.2572	12.4878	12.0816	24.1194	7.51527	4.25714	15.2278	11.2836	12.9193	14.4147	21.813	17.3878		0.05067	-0.27327	-0.34764	1.85633	-1.18368	-1.7802	0.22839	-0.49374	-0.19426	0.07951	1.43406	0.62386		15.7365	13.1023	-0.16475
	ENSMMUG00000000378	SHROOM4	shroom family member 4		ENSG00000158352	SHROOM4		232	194	126	157	83	192	200	130	191	192	373	90		2.47355	1.73373	1.50988	1.04077	0.59469	1.42625	1.53871	0.88224	1.11072	1.91986	2.31615	0.69336		1.71563	0.49154	0.12115	-0.65504	-1.39312	-0.01723	0.16886	-0.91734	-0.53929	0.7995	1.4552	-1.22985		1.68948	1.31025	-0.22642
	ENSMMUG00000000379	FAM133A	family with sequence similarity 133 member A		ENSG00000179083	FAM133A		29	40	43	138	22	50	11	20	31	3	10	8		0.28062	0.32443	0.46765	0.83026	0.14306	0.33709	0.07681	0.12318	0.16361	0.02723	0.05636	0.05594		0.1736	0.3633	0.98338	2.55332	-0.42196	0.41811	-0.7088	-0.50801	-0.33297	-0.92347	-0.79734	-0.79916		0.47574	0.12291	-1.80955
	ENSMMUG00000000380	GRSF1	G-rich RNA sequence binding factor 1		ENSG00000132463	GRSF1		501	414	212	581	540	349	380	569	468	375	538	363		7.7175	5.34549	3.6704	5.56463	5.58999	3.74564	4.22395	5.57905	3.9321	5.41759	4.82666	4.04044		2.3753	0.32378	-1.12497	0.51332	0.53525	-1.0599	-0.64621	0.52579	-0.89863	0.38615	-0.12494	-0.80493		5.5745	4.66943	-0.06969
	ENSMMUG00000000381	IKZF2	IKAROS family zinc finger 2		ENSG00000030419	IKZF2		50	99	33	224	105	79	71	67	92	46	114	49		1.64284	2.72652	1.21865	4.57609	2.31842	1.80848	1.68337	1.40123	1.64874	1.41749	2.1815	1.16333		-0.36158	0.79298	-0.81352	2.76352	0.35819	-0.18511	-0.3184	-0.61899	-0.35529	-0.60167	0.21231	-0.87245		2.54102	1.70282	-0.44804
	ENSMMUG00000000382	SPAG16	sperm associated antigen 16		ENSG00000144451	SPAG16		221	133	114	236	114	159	111	95	174	108	345	227		1.23776	0.62437	0.71761	0.82182	0.42907	0.62044	0.4486	0.33867	0.53154	0.56729	1.12535	0.91866		1.93083	-0.26514	0.06865	0.44174	-0.96434	-0.2792	-0.8944	-1.28797	-0.5975	-0.4695	1.5284	0.78842		0.85039	0.62245	-0.30282
	ENSMMUG00000000383	ATXN7L1	ataxin 7 like 1		ENSG00000146776	ATXN7L1		167	119	61	139	145	115	136	184	180	113	246	96		3.61955	2.16189	1.48596	1.87316	2.11196	1.73659	2.12703	2.53843	2.1279	2.29696	3.10527	1.50346		2.23518	-0.0995	-1.18211	-0.56195	-0.17948	-0.78068	-0.15533	0.50359	-0.15395	0.11683	1.41147	-1.15407		2.28514	2.19345	0.1286
	ENSMMUG00000000386	ATG4C	autophagy related 4C cysteine peptidase		ENSG00000125703	ATG4C		253	351	224	145	483	609	411	571	635	454	541	476		1.52347	1.77161	1.516	0.54288	1.95451	2.555	1.78587	2.18856	2.08558	2.56392	1.8973	2.07111		-0.64793	-0.18572	-0.66184	-2.47445	0.15496	1.27348	-0.15915	0.59092	0.39909	1.2901	0.04839	0.37215		1.33849	2.13773	0.83806
	ENSMMUG00000000387	FRMD4B	FERM domain containing 4B		ENSG00000114541	FRMD4B		386	485	177	1134	630	480	786	763	524	234	733	273		16.2101	17.0721	8.35428	29.6095	17.7794	14.0443	23.8186	20.3954	12.0024	9.21615	17.9278	8.28406		-0.0025	0.13125	-1.22135	2.07648	0.24098	-0.33853	1.17799	0.64686	-0.65533	-1.08763	0.26401	-1.23225		17.8115	15.4335	-0.05785
	ENSMMUG00000000388	PLEC	plectin		ENSG00000178209	PLEC		79	142	124	554	91	37	166	80	75	40	206	67		3.1245	4.70749	5.51205	13.6233	2.41865	1.01957	4.73759	2.01397	1.61791	1.48371	4.7451	1.91474		-0.22948	0.23305	0.46813	2.83814	-0.43572	-0.84451	0.24184	-0.55396	-0.66969	-0.7089	0.24404	-0.58295		6.74184	2.4939	-1.40908
	ENSMMUG00000000389	NOL6	nucleolar protein 6		ENSG00000165271	NOL6		417	332	85	296	157	7	305	240	215	229	359	96		16.8456	11.2418	3.85929	7.43469	4.26214	0.19702	8.8909	6.17121	4.73727	8.67604	8.44636	2.80223		2.25818	0.97762	-0.70941	0.10763	-0.61736	-1.54631	0.4404	-0.1811	-0.50878	0.3913	0.33881	-0.95097		9.84534	5.5229	-0.6385
	ENSMMUG00000000390	CLCC1	chloride channel CLIC like 1		ENSG00000121940	CLCC1		700	486	358	424	743	1041	1137	1094	927	677	1354	746		56.023	32.6026	32.2025	21.0987	39.9609	58.0471	65.6636	55.7307	40.4657	50.8151	63.112	43.141		0.68333	-1.01001	-1.03894	-1.84176	-0.47799	0.82967	1.38037	0.6622	-0.44149	0.30679	1.19588	-0.24806		35.4817	52.117	0.72691
	ENSMMUG00000000391	DEF8	differentially expressed in FDCP 8 homolog		ENSG00000140995	DEF8		515	457	175	911	299	135	413	294	346	228	764	201		47.2242	35.1255	18.0358	51.9394	18.425	8.62487	27.3278	17.1599	17.3051	19.6078	40.8015	13.3179		1.48208	0.62751	-0.57957	1.81512	-0.55208	-1.24428	0.07674	-0.64143	-0.63118	-0.46853	1.02843	-0.9128		38.0812	20.3212	-0.77345
	ENSMMUG00000000392	TPSG1	tryptase gamma 1		ENSG00000116176	TPSG1		0	0	0	0	0	3	0	0	0	0	0	0		0	0	0	0	0	0.08125	0	0	0	0	0	0		-0.28868	-0.28868	-0.28868	-0.28868	-0.28868	3.17543	-0.28868	-0.28868	-0.28868	-0.28868	-0.28868	-0.28868		0	0.01016	0.88784
	ENSMMUG00000000396	IFT52	intraflagellar transport 52		ENSG00000101052	IFT52		351	791	463	496	791	731	740	889	1137	755	1521	724		15.0471	28.4231	22.3083	13.2205	22.7877	21.8336	22.8915	24.2582	26.5856	30.355	37.9753	22.4269		-1.3695	0.67444	-0.25994	-1.64862	-0.18668	-0.33248	-0.17082	0.03801	0.39367	0.96965	2.1341	-0.24182		19.7498	26.1392	0.51229
	ENSMMUG00000000397	-	AFG3-like protein 1		-	-		345	123	50	188	44	194	126	88	136	125	157	146		7.61352	2.2752	1.24015	2.57956	0.65253	2.98283	2.00647	1.23611	1.63698	2.58709	2.01786	2.3281		2.93842	-0.08758	-0.67429	0.08495	-1.00738	0.31354	-0.23991	-0.67658	-0.44935	0.08922	-0.23345	-0.05759		3.42711	1.931	-0.55495
	ENSMMUG00000000398	DBNDD1	dysbindin domain containing 1		ENSG00000003249	DBNDD1		0	2	0	0	0	0	0	0	0	0	2	4		0	0.05567	0	0	0	0	0	0	0	0	0.03868	0.09599		-0.50645	1.27113	-0.50645	-0.50645	-0.50645	-0.50645	-0.50645	-0.50645	-0.50645	-0.50645	0.72866	2.55829		0.01392	0.01683	0.36568
	ENSMMUG00000000399	KIF2A	kinesin family member 2A		ENSG00000068796	KIF2A		250	383	256	413	425	523	372	313	462	302	433	411		7.30308	9.37806	8.40514	7.50131	8.34322	10.6446	7.84161	5.81996	7.36118	8.27388	7.36681	8.67543		-0.64188	1.08089	0.27311	-0.4773	0.2217	2.13244	-0.19476	-1.87326	-0.59364	0.16413	-0.58897	0.49753		8.1469	8.04084	0.11828
	ENSMMUG00000000400	DIMT1	DIMT1 rRNA methyltransferase and ribosome maturation factor		ENSG00000086189	DIMT1		129	195	119	131	252	336	207	326	254	190	466	289		3.37515	4.27648	3.49937	2.13106	4.43081	6.12498	3.90814	5.42914	3.62474	4.66223	7.10093	5.46368		-0.83021	-0.16629	-0.73871	-1.74661	-0.05261	1.19533	-0.43761	0.68277	-0.64636	0.11786	1.91422	0.70821		3.32052	5.09308	0.76235
	ENSMMUG00000000401	GAS8	growth arrest specific 8		ENSG00000141013	GAS8		269	151	128	76	147	18	99	133	215	149	670	201		14.18	6.67187	7.58353	2.49091	5.20737	0.66108	3.76578	4.46256	6.1816	7.36623	20.5695	7.65601		1.29338	-0.10448	0.06526	-0.88289	-0.37714	-1.22357	-0.64554	-0.51581	-0.19576	0.0248	2.48299	0.07875		7.73157	6.98376	-0.03173
	ENSMMUG00000000402	SAMD13	sterile alpha motif domain containing 13		ENSG00000203943	SAMD13		15	17	2	87	39	0	46	38	42	33	35	10		0.45664	0.43379	0.06843	1.64673	0.79786	0	1.0105	0.73633	0.69738	0.94218	0.62055	0.21997		-0.39465	-0.44497	-1.24948	2.22592	0.35671	-1.40017	0.82495	0.22124	0.13546	0.6745	-0.03372	-0.91579		0.6514	0.6281	0.0677
	ENSMMUG00000000404	-	uricase		-	-		0	38	11	0	22	1	7	34	7	34	0	22		0	0.9793	0.38011	0	0.45455	0.02142	0.1553	0.66538	0.11739	0.98039	0	0.48875		-0.96021	1.69947	0.07215	-0.96021	0.27431	-0.90203	-0.53842	0.84691	-0.6414	1.70244	-0.96021	0.3672		0.33985	0.3604	0.25428
	ENSMMUG00000000406	DNASE2B	deoxyribonuclease 2 beta		ENSG00000137976	DNASE2B		270	583	82	412	415	255	231	225	631	160	312	244		9.71712	17.587	3.31685	9.21918	10.0369	6.39404	5.99904	5.15425	12.3863	5.40045	6.53964	6.34522		0.39515	2.41125	-1.24448	0.26758	0.47707	-0.45616	-0.55735	-0.77377	1.07895	-0.7107	-0.41886	-0.46867		9.96003	7.28199	-0.21978
	ENSMMUG00000000411	OXA1L	OXA1L mitochondrial inner membrane protein		ENSG00000155463	OXA1L		2342	1908	766	1936	2314	4139	2722	3081	2889	1693	3185	1758		154.2	105.299	56.6844	79.2543	102.385	189.869	129.324	129.121	103.749	104.542	122.132	83.637		1.15684	-0.228	-1.60472	-0.96556	-0.3105	2.16696	0.45239	0.44664	-0.27189	-0.24944	0.24872	-0.84144		98.8592	120.595	0.5106
	ENSMMUG00000000413	SLC7A7	solute carrier family 7 member 7		ENSG00000155465	SLC7A7		590	728	112	1103	1377	1040	1522	753	1526	1014	1425	859		5.91898	6.12173	1.26285	6.88005	9.2834	7.26925	11.0181	4.80838	8.35005	9.54045	8.32597	6.22689		-0.45641	-0.37697	-2.28076	-0.07985	0.86182	0.07265	1.5415	-0.89156	0.49612	0.96254	0.48669	-0.33577		5.0459	8.10281	0.88508
	ENSMMUG00000000415	SCN8A	sodium voltage-gated channel alpha subunit 8		ENSG00000196876	SCN8A		3	4	3	0	4	2	1	4	1	13	14	7		0.30885	0.34518	0.34713	0	0.27674	0.14346	0.07429	0.26212	0.05615	1.2552	0.83943	0.52073		-0.16734	-0.06646	-0.06104	-1.02514	-0.25654	-0.62671	-0.81881	-0.29714	-0.86919	2.46099	1.30626	0.42112		0.25029	0.42851	0.90971
	ENSMMUG00000000416	OOEP	oocyte expressed protein		ENSG00000203907	OOEP		0	0	0	0	1	0	0	1	1	2	0	0		0	0	0	0	0.0374	0	0	0.03542	0.03035	0.10438	0	0		-0.54995	-0.54995	-0.54995	-0.54995	0.63914	-0.54995	-0.54995	0.57632	0.41515	2.76901	-0.54995	-0.54995		0	0.02594	1.68862
	ENSMMUG00000000419	ARHGAP26	Rho GTPase activating protein 26		ENSG00000145819	ARHGAP26		89	208	164	487	170	242	300	169	242	189	422	117		1.30219	2.55091	2.69691	4.43031	1.67152	2.46695	3.16739	1.57391	1.93125	2.59347	3.59601	1.23695		-1.17216	0.12015	0.27124	2.06515	-0.78994	0.03326	0.75814	-0.89096	-0.52114	0.1642	1.20173	-1.23967		2.74508	2.27968	-0.21538
	ENSMMUG00000000421	NR3C1	nuclear receptor subfamily 3 group C member 1		ENSG00000113580	NR3C1		1687	1757	1343	2648	1979	1672	2188	1292	1783	1573	2259	1536		357.097	311.739	319.511	348.506	281.511	246.586	334.206	174.078	205.855	312.274	278.492	234.934		1.26691	0.48363	0.61785	1.11855	-0.03836	-0.64147	0.87162	-1.89359	-1.34483	0.49288	-0.09049	-0.84269		334.213	258.492	-0.24933
	ENSMMUG00000000422	RPL12	ribosomal protein L12		-	-		2696	3659	2736	4421	3327	3439	3067	2593	4710	1712	2392	3862		35.7091	40.6227	40.7299	36.4083	29.6135	31.736	29.3136	21.861	34.0266	21.2666	18.4521	36.9619		0.57387	1.22701	1.24125	0.66681	-0.23637	0.04575	-0.27624	-1.26686	0.35024	-1.34587	-1.71999	0.7404		38.3675	27.9039	-0.31637
	ENSMMUG00000000424	ARID5B	AT-rich interaction domain 5B		ENSG00000150347	ARID5B		1493	1177	717	2215	1542	1044	1540	761	975	785	1659	864		9.51653	6.28844	5.13661	8.77836	6.60513	4.6364	7.0833	3.08754	3.38971	4.69272	6.15872	3.97938		1.85093	0.25212	-0.31837	1.48533	0.40897	-0.56611	0.6458	-1.33323	-1.18357	-0.53822	0.18787	-0.89152		7.42999	4.95411	-0.44018
	ENSMMUG00000000425	VPS8	VPS8 subunit of CORVET complex		ENSG00000156931	VPS8		403	421	145	651	385	245	446	383	378	220	479	216		14.3517	12.5669	5.80369	14.4145	9.21375	6.0789	11.4612	8.68172	7.34225	7.34778	9.93478	5.5582		1.55335	0.99388	-1.12615	1.57304	-0.05721	-1.03988	0.64727	-0.22399	-0.64387	-0.64213	0.1688	-1.2031		11.7842	8.20232	-0.35156
	ENSMMUG00000000427	BUD31	BUD31 homolog		ENSG00000106245	BUD31		1275	1386	1131	1965	2056	2278	2012	2521	2805	1735	1848	2160		43.2735	39.4297	43.1433	41.4663	46.8936	53.8675	49.2761	54.462	51.9259	55.2265	36.5291	52.9723		-0.63359	-1.22779	-0.65372	-0.91296	-0.07398	1.00409	0.29432	1.096	0.70395	1.21417	-1.67618	0.8657		41.8282	50.1441	0.40656
	ENSMMUG00000000428	QKI	QKI, KH domain containing RNA binding		ENSG00000112531	QKI		1177	1142	604	1729	1251	1290	897	412	832	870	987	806		10.9825	8.93181	6.33433	10.0309	7.84442	8.38641	6.03968	2.44699	4.23436	7.61343	5.36374	5.4343		1.62997	0.79688	-0.25834	1.24339	0.35513	0.57531	-0.37804	-1.83755	-1.11144	0.26129	-0.65263	-0.62397		9.0699	5.92042	-0.44444
	ENSMMUG00000000429	BMP4	bone morphogenetic protein 4		ENSG00000125378	BMP4		1203	858	703	1480	564	746	897	721	1296	602	1817	1285		85.6827	51.2227	56.2758	65.5406	26.9951	37.0192	46.1016	32.6868	50.3468	40.2124	75.3716	66.1323		1.85034	-0.08869	0.19564	0.71696	-1.45196	-0.88791	-0.37685	-1.13169	-0.13798	-0.70823	1.27014	0.75026		64.6804	46.8582	-0.3265
	ENSMMUG00000000431	MAB21L3	mab-21 like 3		ENSG00000173212	MAB21L3		23	56	4	10	28	34	52	72	40	27	42	4		0.49331	1.00676	0.09642	0.13336	0.40358	0.50808	0.8048	0.98295	0.46794	0.54311	0.52464	0.06199		-0.02846	1.60645	-1.29219	-1.1746	-0.31417	0.01857	0.96339	1.53063	-0.10924	0.13013	0.07132	-1.40183		0.43246	0.53714	0.57227
	ENSMMUG00000000433	SORCS1	sortilin related VPS10 domain containing receptor 1		ENSG00000108018	SORCS1		0	3	0	0	11	0	5	9	2	10	45	0		0	0.09059	0	0	0.26632	0	0.12999	0.20639	0.0393	0.33789	0.94422	0		-0.61961	-0.28527	-0.61961	-0.61961	0.36326	-0.61961	-0.13989	0.14208	-0.47457	0.62737	2.86505	-0.61961		0.02265	0.24051	3.45834
	ENSMMUG00000000434	CDK2AP1	cyclin dependent kinase 2 associated protein 1		ENSG00000111328	CDK2AP1		1000	1374	801	1504	1080	1477	663	884	1148	956	1291	1099		74.9977	86.3739	67.5179	70.1321	54.4314	77.1773	35.8804	42.1997	46.9601	67.2422	56.3896	59.5564		0.88873	1.64177	0.39361	0.56666	-0.47264	1.03301	-1.70061	-1.28231	-0.9672	0.37536	-0.34301	-0.13339		74.7554	54.9796	-0.28523
	ENSMMUG00000000438	TTC23L	tetratricopeptide repeat domain 23 like		ENSG00000205838	TTC23L		0	8	9	0	11	38	4	6	20	6	52	31		0	0.21421	0.32314	0	0.23615	0.84577	0.09221	0.122	0.34848	0.17976	0.96747	0.71557		-1.02771	-0.37457	-0.04246	-1.02771	-0.3077	1.55106	-0.74657	-0.65572	0.03481	-0.47962	1.92212	1.15408		0.13434	0.43843	1.73815
	ENSMMUG00000000439	SLC2A14	solute carrier family 2, facilitated glucose transporter member 3		ENSG00000173262	SLC2A14		3	7	2	208	84	178	136	76	122	55	120	56		0.02555	0.04998	0.01915	1.10159	0.48083	1.05637	0.83593	0.41206	0.56681	0.43937	0.59531	0.34467		-1.2718	-1.20549	-1.2892	1.64976	-0.03567	1.52699	0.92847	-0.2224	0.19776	-0.14823	0.27515	-0.40536		0.29907	0.59142	1.07166
	ENSMMUG00000000443	ARSF	arylsulfatase F		ENSG00000062096	ARSF		0	0	0	0	0	1	0	0	0	1	0	0		0	0	0	0	0	0.01907	0	0	0	0.02567	0	0		-0.42269	-0.42269	-0.42269	-0.42269	-0.42269	1.73933	-0.42269	-0.42269	-0.42269	2.48758	-0.42269	-0.42269		0	0.00559	0.50698
	ENSMMUG00000000446	DNAJC21	DnaJ heat shock protein family (Hsp40) member C21		ENSG00000168724	DNAJC21		202	240	329	341	285	380	271	246	354	220	339	249		4.64169	4.62257	8.49687	4.87192	4.40096	6.08372	4.49356	3.59806	4.43677	4.74115	4.5368	4.13435		-0.22159	-0.23672	2.83099	-0.03929	-0.4122	0.92023	-0.33888	-1.04794	-0.38384	-0.14283	-0.30464	-0.6233		5.65826	4.55317	-0.23688
	ENSMMUG00000000448	-	-		-	-		0	0	0	0	0	0	0	0	0	0	0	0		0	0	0	0	0	0	0	0	0	0	0	0		-	-	-	-	-	-	-	-	-	-	-	-		0	0	-
	ENSMMUG00000000449	-	protein mono-ADP-ribosyltransferase PARP10-like		ENSG00000178685	PARP10		0	13	52	39	1	0	25	4	3	3	1	0		0	0.28488	1.52796	0.63395	0.01757	0	0.47163	0.06656	0.04278	0.07356	0.01523	0		-0.57957	0.0526	2.8111	0.82722	-0.54059	-0.57957	0.46703	-0.43186	-0.48464	-0.41634	-0.54578	-0.57957		0.6117	0.08592	-3.00442
	ENSMMUG00000000450	OR52N4	olfactory receptor, family 52, subfamily N, member 4		ENSG00000181074	OR52N4		0	0	0	0	0	0	0	0	0	0	0	0		0	0	0	0	0	0	0	0	0	0	0	0		-	-	-	-	-	-	-	-	-	-	-	-		0	0	-
	ENSMMUG00000000451	-	protein lifeguard 1		-	-		366	215	95	333	169	43	177	131	133	115	231	98		20.5189	10.1032	5.98598	11.6075	6.36705	1.67959	7.16049	4.6747	4.06691	6.04654	7.54242	3.96993		2.65692	0.53503	-0.30374	0.84148	-0.22611	-1.18104	-0.06447	-0.57087	-0.69469	-0.2914	0.01334	-0.71445		12.0539	5.18845	-1.03445
	ENSMMUG00000000452	LSM7	LSM7 homolog, U6 small nuclear RNA and mRNA degradation associated		ENSG00000130332	LSM7		1069	1391	920	2224	1203	1364	1376	1020	1597	992	1394	1463		71.5628	78.0522	69.2207	92.569	54.1195	63.6188	66.4698	43.463	58.3115	62.2813	54.3498	70.7681		0.48531	0.99623	0.30091	2.13919	-0.88806	-0.14015	0.08432	-1.72708	-0.55801	-0.24546	-0.86993	0.42273		77.8512	59.1727	-0.25891
	ENSMMUG00000000453	-	signal peptide peptidase-like 2B		ENSG00000005206	SPPL2B		10	30	5	22	18	4	11	2	11	4	50	18		0.52632	1.32348	0.29577	0.71994	0.63665	0.14668	0.41777	0.067	0.31578	0.19744	1.53266	0.68455		-0.10056	1.65412	-0.60803	0.32562	0.14229	-0.9362	-0.33949	-1.11158	-0.56399	-0.82446	2.11454	0.24773		0.71638	0.49982	-0.40916
	ENSMMUG00000000454	PDLIM1	PDZ and LIM domain 1		ENSG00000107438	PDLIM1		2945	6866	3157	9602	2763	2489	4952	3830	6440	2862	5678	3947		33.01	64.5077	39.7716	66.918	20.8123	19.4378	40.0532	27.3255	39.3718	30.0861	37.0664	31.9676		-0.3043	1.81745	0.15118	1.97981	-1.12596	-1.21855	0.17015	-0.68721	0.12425	-0.50126	-0.03105	-0.37451		51.0518	30.7651	-0.61077
	ENSMMUG00000000455	KDM3B	lysine demethylase 3B		ENSG00000120733	KDM3B		716	663	357	1049	643	623	959	592	591	340	913	459		15.299	11.8744	8.57345	13.9362	9.2329	9.27466	14.7864	8.05156	6.88773	6.8134	11.3617	7.08671		1.61953	0.5178	-0.54414	1.18112	-0.33199	-0.31855	1.45464	-0.71204	-1.08645	-1.11037	0.35288	-1.02244		12.4207	9.18689	-0.28571
	ENSMMUG00000000456	REEP2	receptor accessory protein 2		ENSG00000132563	REEP2		0	2	0	5	1	6	0	0	1	11	0	1		0	0.09966	0	0.18481	0.03995	0.24851	0	0	0.03242	0.61328	0	0.04295		-0.5862	-0.03053	-0.5862	0.44426	-0.36345	0.79945	-0.5862	-0.5862	-0.4054	2.83334	-0.5862	-0.34669		0.07112	0.12214	0.88355
	ENSMMUG00000000457	GALNT1	polypeptide N-acetylgalactosaminyltransferase 1		ENSG00000141429	GALNT1		667	787	605	1238	879	1781	867	1055	977	630	875	608		38.0531	37.6346	38.7934	43.9143	33.7001	70.7928	35.6927	38.3112	30.4017	33.7086	29.0735	25.064		0.01084	-0.02552	0.07514	0.51991	-0.36725	2.85446	-0.19418	0.03325	-0.65373	-0.36651	-0.76909	-1.11734		39.5988	37.0931	0.05527
	ENSMMUG00000000458	RBPMS	RNA binding protein, mRNA processing factor		ENSG00000157110	RBPMS		668	617	505	1130	529	284	415	280	461	248	490	368		9.63064	7.4561	8.18292	10.1293	5.12522	2.85271	4.3174	2.56948	3.62509	3.35325	4.11434	3.83362		1.56241	0.75311	1.02361	1.74798	-0.11436	-0.96011	-0.415	-1.06552	-0.67266	-0.77383	-0.49058	-0.59505		8.84973	3.72389	-1.12418
	ENSMMUG00000000459	GTF2E2	general transcription factor IIE subunit 2		ENSG00000197265	GTF2E2		471	528	259	1327	750	599	533	530	714	459	600	489		6.93316	6.51466	4.28498	12.1451	7.41907	6.14325	5.66153	4.96587	5.73255	6.33664	5.14383	5.20118		0.27689	0.06985	-1.03328	2.85548	0.5173	-0.11391	-0.35224	-0.69641	-0.3171	-0.01823	-0.60836	-0.57999		7.46948	5.82549	-0.20106
	ENSMMUG00000000460	PTCRA	pre T cell antigen receptor alpha		ENSG00000171611	PTCRA		7	9	0	26	1	1	1	0	0	1	1	0		0.37929	0.40876	0	0.87594	0.03641	0.03775	0.0391	0	0	0.05082	0.03156	0		0.83292	0.94233	-0.5754	2.67696	-0.4402	-0.43523	-0.43022	-0.5754	-0.5754	-0.38672	-0.45823	-0.5754		0.416	0.02446	-3.99473
	ENSMMUG00000000464	PTBP3	polypyrimidine tract binding protein 3		ENSG00000119314	PTBP3		770	1000	453	1222	866	604	665	620	843	549	858	645		87.638	95.4003	57.948	86.4757	66.2366	47.8961	54.6159	44.9162	52.3322	58.6017	56.8741	53.045		1.42965	1.88936	-0.32871	1.36081	0.16217	-0.92403	-0.52605	-1.10051	-0.6613	-0.29	-0.39231	-0.61909		81.8655	54.3147	-0.4288
	ENSMMUG00000000465	ARAP3	ArfGAP with RhoGAP domain, ankyrin repeat and PH domain 3		ENSG00000120318	ARAP3		1553	762	405	722	674	850	1092	931	904	662	1540	904		161.597	66.4608	47.3649	46.7112	47.1304	61.623	81.9939	61.6626	51.3063	64.6036	93.3273	67.9695		2.84253	-0.14174	-0.74074	-0.76125	-0.7481	-0.29349	0.34551	-0.29225	-0.61711	-0.19999	0.70102	-0.09441		80.5336	66.2021	-0.06269
	ENSMMUG00000000466	AFF2	AF4/FMR2 family member 2		ENSG00000155966	AFF2		0	2	7	0	6	0	3	0	4	5	0	3		0	0.09862	0.46284	0	0.2372	0	0.12735	0	0.12835	0.27587	0	0.12753		-0.84345	-0.15871	2.37011	-0.84345	0.80349	-0.84345	0.04078	-0.84345	0.04769	1.07193	-0.84345	0.04198		0.14037	0.11204	-0.40786
	ENSMMUG00000000468	LIPN	lipase family member N		ENSG00000204020	LIPN		6	0	3	0	34	0	11	6	19	6	11	0		0.06785	0	0.03813	0	0.25836	0	0.08976	0.04319	0.11718	0.06363	0.07244	0		0.0725	-0.85533	-0.33392	-0.85533	2.67795	-0.85533	0.37213	-0.26475	0.74722	0.01484	0.13536	-0.85533		0.02649	0.08057	1.7948
	ENSMMUG00000000469	LIPM	lipase family member M		ENSG00000173239	LIPM		0	0	0	0	8	0	0	0	2	7	33	0		0	0	0	0	0.36899	0	0	0	0.07487	0.45058	1.31911	0		-0.4725	-0.4725	-0.4725	-0.4725	0.47265	-0.4725	-0.4725	-0.4725	-0.28072	0.68167	2.90639	-0.4725		0	0.27669	4.62659
	ENSMMUG00000000470	ANKRD22	ankyrin repeat domain 22		ENSG00000152766	ANKRD22		0	34	2	128	37	0	63	8	39	10	50	11		0	0.8109	0.06396	2.2645	0.70749	0	1.29354	0.14489	0.60527	0.26686	0.82858	0.22616		-0.90746	0.31691	-0.81089	2.51168	0.16077	-0.90746	1.04563	-0.68869	0.00642	-0.50454	0.34361	-0.56598		0.78484	0.5091	-0.58158
	ENSMMUG00000000476	FMO5	flavin containing dimethylaniline monoxygenase 5		ENSG00000131781	FMO5		216	85	11	125	148	218	168	123	379	123	266	146		8.13116	2.68204	0.4654	2.9257	3.74402	5.71764	4.56356	2.94722	7.78175	4.3425	5.83184	3.97132		1.69634	-0.798	-1.81267	-0.68646	-0.31188	0.59155	0.06327	-0.67661	1.5364	-0.03792	0.64382	-0.20783		3.55108	4.86248	0.7494
	ENSMMUG00000000477	RAPGEF3	Rap guanine nucleotide exchange factor 3		ENSG00000079337	RAPGEF3		487	216	324	420	125	48	343	437	416	210	546	337		10.6469	3.95819	7.9612	5.70907	1.83647	0.73113	5.4111	6.08115	4.96053	4.30576	6.95205	5.32363		2.03942	-0.52286	1.01059	0.14785	-1.33564	-1.75906	0.03371	0.29039	-0.13889	-0.38971	0.62401	0.0002		7.06884	4.45023	-0.55319
	ENSMMUG00000000478	-	OTU deubiquitinase, ubiquitin aldehyde binding 1		-	-		2892	3188	1931	3743	4248	4394	3837	4397	5551	3307	4907	4103		67.0666	61.969	50.3302	53.9696	66.202	70.9953	64.2091	64.9044	70.2133	71.9248	66.275	68.7532		0.35367	-0.41935	-2.18429	-1.63241	0.22256	0.94943	-0.07966	0.02578	0.83084	1.09038	0.23362	0.60943		58.3339	67.9346	0.3828
	ENSMMUG00000000480	KIAA1324L	KIAA1324 like		ENSG00000164659	KIAA1324L		472	585	168	1220	908	192	483	1125	445	257	562	360		32.4609	33.7227	12.9857	52.1675	41.9646	9.19987	23.9697	49.2471	16.6924	16.5763	22.5103	17.8898		0.34925	0.43718	-1.00784	1.72247	1.0115	-1.27165	-0.24244	1.51897	-0.74955	-0.75764	-0.34414	-0.66611		32.8342	24.7563	-0.22004
	ENSMMUG00000000481	TMTC4	transmembrane O-mannosyltransferase targeting cadherins 4		ENSG00000125247	TMTC4		484	320	93	289	688	410	856	696	594	368	950	324		20.6445	11.4408	4.45843	7.66442	19.7209	12.1844	26.3469	18.8964	13.8193	14.7212	23.5998	9.98593		0.80788	-0.58082	-1.63436	-1.15062	0.66852	-0.46862	1.66828	0.54411	-0.22195	-0.08586	1.25379	-0.80034		11.0521	17.4094	0.87843
	ENSMMUG00000000482	FLRT1	fibronectin leucine rich transmembrane protein 1		ENSG00000126500	AP006333.1		0	17	12	11	7	35	78	9	1	4	41	5		0	0.99919	0.94574	0.47959	0.32986	1.70994	3.94678	0.4017	0.03825	0.26306	1.67441	0.25334		-0.82535	0.07089	0.02295	-0.39518	-0.52948	0.70841	2.71478	-0.46503	-0.79104	-0.5894	0.67654	-0.59811		0.60613	1.07717	0.79765
	ENSMMUG00000000485	-	SHC adaptor protein 2		-	-		47	31	23	8	1	17	8	7	6	14	1	18		0.73533	0.40653	0.40444	0.07782	0.01051	0.18531	0.09032	0.06971	0.0512	0.20542	0.00911	0.20349		2.46835	0.9406	0.93086	-0.58675	-0.89949	-0.08731	-0.52869	-0.62444	-0.71044	0.00615	-0.906	-0.00284		0.40603	0.10313	-1.74389
	ENSMMUG00000000488	CLDN14	claudin 14		ENSG00000159261	CLDN14		0	0	0	0	0	8	0	0	0	1	0	0		0	0	0	0	0	0.16758	0	0	0	0.0282	0	0		-0.33763	-0.33763	-0.33763	-0.33763	-0.33763	3.13043	-0.33763	-0.33763	-0.33763	0.24591	-0.33763	-0.33763		0	0.02447	2.59616
	ENSMMUG00000000490	SENP8	SUMO peptidase family member, NEDD8 specific		ENSG00000166192	SENP8		62	68	30	91	149	337	104	163	179	67	140	150		6.37333	5.85911	3.46605	5.81617	10.2929	24.136	7.71443	10.6653	10.0361	6.4593	8.38162	11.1416		-0.5361	-0.6338	-1.08844	-0.64195	0.20856	2.83851	-0.28131	0.27929	0.15977	-0.51977	-0.15456	0.3698		5.37866	11.1034	1.25937
	ENSMMUG00000000491	HAUS8	HAUS augmin like complex subunit 8		ENSG00000131351	HAUS8		342	242	99	345	341	192	351	264	245	133	410	92		27.3712	16.2342	8.90516	17.1675	18.3401	10.7061	20.2708	13.4487	10.6948	9.98288	19.1107	5.32034		2.05977	0.23557	-0.96491	0.38844	0.5805	-0.66992	0.89675	-0.22069	-0.67177	-0.78838	0.70673	-1.55209		17.4195	13.4843	-0.18961
	ENSMMUG00000000494	ANKRD18B	ankyrin repeat domain-containing protein 18B		ENSG00000230453	ANKRD18B		102	102	25	90	20	2	15	32	24	31	44	20		7.83128	6.56418	2.1573	4.29632	1.03191	0.10699	0.83104	1.56384	1.00504	2.23219	1.96748	1.10955		2.18086	1.65682	-0.16576	0.71888	-0.63119	-1.01371	-0.71427	-0.4112	-0.6423	-0.13479	-0.24426	-0.59908		5.21227	1.231	-1.88215
	ENSMMUG00000000495	ZBTB26	zinc finger and BTB domain containing 26		ENSG00000171448	ZBTB26		4	16	8	0	27	11	22	21	35	8	42	10		0.16149	0.54145	0.36301	0	0.73254	0.30942	0.64093	0.53966	0.77072	0.30291	0.98757	0.29173		-1.09152	0.25228	-0.37881	-1.66267	0.92811	-0.56835	0.6041	0.24594	1.06315	-0.59136	1.83005	-0.63092		0.26649	0.57194	1.23402
	ENSMMUG00000000496	ZBTB6	zinc finger and BTB domain containing 6		ENSG00000186130	ZBTB6		142	311	160	400	625	2400	582	793	507	543	822	372		3.06792	5.63201	3.8852	5.37324	9.07431	36.1267	9.07349	10.9053	5.97452	11.0025	10.3431	5.8074		-0.7555	-0.46291	-0.66224	-0.49244	-0.07012	3.01677	-0.07021	0.13881	-0.42383	0.1499	0.07466	-0.4429		4.48959	12.2884	1.61687
	ENSMMUG00000000498	PAPOLG	poly(A) polymerase gamma		ENSG00000115421	PAPOLG		392	234	68	274	393	287	310	494	576	271	502	280		9.15626	4.58138	1.78517	3.97927	6.16883	4.67063	5.22505	7.3446	7.33828	5.9366	6.82907	4.72578		1.82715	-0.55353	-2.00861	-0.86685	0.27255	-0.50708	-0.21858	0.8844	0.88111	0.1517	0.61612	-0.47838		4.87552	6.02985	0.55817
	ENSMMUG00000000500	FNDC1	fibronectin type III domain containing 1		ENSG00000164694	FNDC1		60	120	29	22	111	9	69	39	21	29	12	8		1.55191	2.60163	0.84305	0.3538	1.92938	0.16219	1.28784	0.64208	0.29626	0.70348	0.18077	0.14952		0.83188	2.15479	-0.06147	-0.67805	1.30758	-0.91953	0.49908	-0.31474	-0.75056	-0.23737	-0.89611	-0.9355		1.3376	0.66894	-0.80033
	ENSMMUG00000000504	IKZF1	IKAROS family zinc finger 1		ENSG00000185811	IKZF1		526	466	149	855	370	589	598	383	386	319	568	220		7.70603	5.72241	2.45341	7.78812	3.64272	6.01204	6.32183	3.57152	3.08441	4.383	4.8464	2.3289		1.52046	0.47479	-1.24846	1.56373	-0.62152	0.62747	0.79077	-0.65905	-0.91583	-0.23127	0.013	-1.31409		5.91749	4.27385	-0.28268
	ENSMMUG00000000505	FIGNL1	fidgetin like 1		ENSG00000132436	FIGNL1		47	43	31	0	81	163	94	102	87	79	122	9		1.20103	0.92103	0.89034	0	1.39098	2.90206	1.73333	1.65908	1.2126	1.89331	1.81569	0.16618		-0.14543	-0.50127	-0.54026	-1.67174	0.09596	2.01629	0.53103	0.43667	-0.13073	0.73433	0.6357	-1.46055		0.7531	1.59665	1.26222
	ENSMMUG00000000506	MOGAT2	monoacylglycerol O-acyltransferase 2		ENSG00000166391	MOGAT2		0	2	1	109	3	1	8	8	17	1	1	1		0	0.03437	0.02304	1.38954	0.04134	0.01429	0.11836	0.10441	0.19011	0.01923	0.01194	0.01482		-0.4188	-0.33073	-0.35975	3.14144	-0.31289	-0.38219	-0.11553	-0.15129	0.06831	-0.36953	-0.3882	-0.38084		0.36174	0.06431	-2.3784
	ENSMMUG00000000507	STMN2	stathmin 2		ENSG00000104435	STMN2		0	1	0	0	0	1	0	3	5	0	136	14		0	0.02849	0	0	0	0.02368	0	0.06491	0.0927	0	2.69232	0.34385		-0.3518	-0.31475	-0.3518	-0.3518	-0.3518	-0.321	-0.3518	-0.26739	-0.23124	-0.3518	3.1498	0.09541		0.00712	0.40218	3.15652
	ENSMMUG00000000511	CARS1	cysteinyl-tRNA synthetase 1		ENSG00000110619	CARS1		1000	1831	735	1520	1755	2205	2100	1509	1998	1149	2227	1526		22.9012	35.1475	18.9184	21.6433	27.0093	35.1826	34.7035	21.9967	24.9571	24.6783	29.7033	25.252		-0.70032	1.47649	-1.40828	-0.92392	0.0299	1.48273	1.39757	-0.86111	-0.33489	-0.38445	0.50875	-0.28246		24.6526	27.9353	0.3413
	ENSMMUG00000000512	CORO1C	coronin 1C		ENSG00000110880	CORO1C		2349	3543	1070	1818	4061	2350	2930	3081	5339	2215	3815	2737		37.205	47.0368	19.0476	17.9033	43.2245	25.9327	33.4875	31.0613	46.1231	32.9025	35.1916	31.324		0.40756	1.45242	-1.52208	-1.64369	1.04727	-0.79038	0.01249	-0.24535	1.35531	-0.04968	0.19358	-0.21744		30.2982	34.9059	0.41178
	ENSMMUG00000000513	OSBPL5	oxysterol binding protein like 5		ENSG00000021762	OSBPL5		42	47	59	99	33	16	70	23	41	26	59	55		1.1429	1.07202	1.80446	1.675	0.60346	0.30335	1.37452	0.39838	0.60853	0.66354	0.93505	1.08144		0.35581	0.20834	1.73228	1.46291	-0.76656	-1.39098	0.83773	-1.19326	-0.75601	-0.64156	-0.07664	0.22794		1.42359	0.74603	-0.87702
	ENSMMUG00000000515	SBK1	SH3 domain binding kinase 1		ENSG00000188322	SBK1		0	0	0	0	0	9	2	0	0	4	0	1		0	0	0	0	0	0.22993	0.05292	0	0	0.13756	0	0.0265		-0.51003	-0.51003	-0.51003	-0.51003	-0.51003	2.63888	0.21471	-0.51003	-0.51003	1.37385	-0.51003	-0.14717		0	0.05586	3.43847
	ENSMMUG00000000517	FAM126A	family with sequence similarity 126 member A		ENSG00000122591	FAM126A		48	369	117	551	419	778	299	461	472	248	639	389		1.07676	6.93827	2.94986	7.6851	6.31639	12.1595	4.83998	6.58244	5.77508	5.21752	8.34839	6.30535		-1.86048	0.27523	-1.178	0.54735	0.04864	2.17767	-0.4893	0.14558	-0.14859	-0.35174	0.78903	0.04462		4.66249	6.94309	0.7106
	ENSMMUG00000000519	VGLL3	vestigial like family member 3		ENSG00000206538	VGLL3		19	47	15	7	55	3	25	3	17	18	48	20		0.56623	1.17405	0.50242	0.12971	1.10149	0.06229	0.53762	0.05691	0.27633	0.50309	0.83312	0.43068		0.13962	1.78	-0.03258	-1.03847	1.58418	-1.22041	0.06241	-1.23493	-0.64276	-0.03077	0.8599	-0.2262		0.5931	0.47519	-0.18961
	ENSMMUG00000000520	OVOL3	ovo like zinc finger 3		ENSG00000105261	OVOL3		0	0	3	0	1	0	1	0	1	1	0	0		0	0	0.15779	0	0.03145	0	0.03377	0	0.02552	0.04389	0	0		-0.53906	-0.53906	2.95144	-0.53906	0.15662	-0.53906	0.20795	-0.53906	0.02558	0.43182	-0.53906	-0.53906		0.03945	0.01683	-1.40944
	ENSMMUG00000000521	NTN4	netrin 4		ENSG00000074527	NTN4		838	1010	411	1662	1207	1038	1396	1215	1473	595	1569	636		11.7913	11.9121	6.49979	14.5402	11.4131	10.176	14.1743	10.8819	11.3048	7.85185	12.8578	6.46635		0.36196	0.40708	-1.61491	1.38892	0.22067	-0.24151	1.2522	0.0222	0.18018	-1.10979	0.76039	-1.6274		11.1859	10.6408	0.08644
	ENSMMUG00000000522	POLR2I	RNA polymerase II subunit I		ENSG00000105258	POLR2I		1708	2000	1550	2490	2834	1973	2052	2100	3056	1692	2762	2102		18.9787	18.6276	19.3575	17.2028	21.162	15.2745	16.4533	14.8528	18.5213	17.6326	17.8743	16.877		0.70364	0.50507	0.91786	-0.30071	1.9384	-1.39125	-0.7246	-1.62976	0.44496	-0.05767	0.07902	-0.48498		18.5417	17.331	0.03108
	ENSMMUG00000000523	TBCB	tubulin folding cofactor B		ENSG00000105254	TBCB		854	504	573	1395	317	36	401	519	489	339	664	741		51.58	25.5154	38.897	52.3864	12.8665	1.51491	17.4769	19.9526	16.1091	19.2026	23.357	32.3389		1.67156	-0.02723	0.84494	1.72412	-0.85163	-1.59148	-0.55114	-0.38978	-0.64029	-0.43867	-0.1679	0.4175		42.0947	17.8523	-1.1135
	ENSMMUG00000000524	SCNN1B	sodium channel epithelial 1 beta subunit		ENSG00000168447	SCNN1B		373	669	147	2940	225	57	303	191	343	143	405	244		17.479	26.2774	7.74219	85.6597	7.08547	1.86099	10.2458	5.69706	8.76681	6.28463	11.0532	8.26192		0.04891	0.43622	-0.37971	3.05026	-0.40861	-0.6386	-0.26949	-0.46973	-0.3346	-0.44387	-0.23395	-0.35683		34.2896	7.40699	-2.09866
	ENSMMUG00000000525	COG7	component of oligomeric golgi complex 7		ENSG00000168434	COG7		218	416	168	769	537	338	520	355	503	217	894	280		8.7961	14.0694	7.61871	19.2922	14.5608	9.50193	15.1403	9.11741	11.0698	8.21164	21.0086	8.16347		-0.7497	0.40747	-1.00806	1.55355	0.51531	-0.59481	0.64246	-0.67919	-0.25075	-0.87795	1.9302	-0.88852		12.4441	12.0968	0.06485
	ENSMMUG00000000527	ARHGAP20	Rho GTPase activating protein 20		ENSG00000137727	ARHGAP20		58	36	23	0	55	2	47	17	11	7	22	36		6.55737	3.41155	2.92259	0	4.17871	0.15754	3.83438	1.22338	0.67832	0.74223	1.4486	2.94095		2.1363	0.5423	0.29454	-1.18635	0.93103	-1.10652	0.75655	-0.56646	-0.84264	-0.81026	-0.45233	0.30384		3.22288	1.90051	-0.56218
	ENSMMUG00000000529	GPC6	glypican 6		ENSG00000183098	GPC6		18	112	74	105	36	266	22	23	85	65	197	18		0.55543	2.89684	2.56643	2.01451	0.74652	5.71876	0.48987	0.45175	1.4306	1.88108	3.54038	0.40134		-0.83106	0.62575	0.42017	0.07677	-0.71217	2.38152	-0.87185	-0.89557	-0.28654	-0.00625	1.02616	-0.92693		2.0083	1.83254	-0.05824
	ENSMMUG00000000531	OR2A12	olfactory receptor 2A12		ENSG00000221858	OR2A12		3	5	13	0	11	0	7	2	3	9	0	0		0.09711	0.13567	0.47298	0	0.2393	0	0.16352	0.04121	0.05297	0.27324	0	0		-0.17779	0.08702	2.40387	-0.84483	0.79878	-0.84483	0.27828	-0.56177	-0.481	1.03192	-0.84483	-0.84483		0.17644	0.09628	-0.92936
	ENSMMUG00000000534	MINAR1	membrane integral NOTCH2 associated receptor 1		ENSG00000169330	MINAR1		8	5	0	0	2	0	0	0	0	0	5	0		0.19324	0.10123	0	0	0.03246	0	0	0	0	0	0.07034	0		2.64106	1.12361	-0.54602	-0.54602	-0.01058	-0.54602	-0.54602	-0.54602	-0.54602	-0.54602	0.61409	-0.54602		0.07362	0.01285	-2.29625
	ENSMMUG00000000535	AMD1	adenosylmethionine decarboxylase 1		ENSG00000123505	AMD1		722	1009	603	1566	1247	1567	979	1424	1487	849	1423	1128		10.1739	11.9176	9.55003	13.7202	11.8085	15.3843	9.95469	12.7723	11.4288	11.22	11.6783	11.4853		-0.97263	0.0981	-1.35571	1.20504	0.0311	2.22689	-1.10722	0.62293	-0.20206	-0.33025	-0.04884	-0.16736		11.3404	11.9665	0.22857
	ENSMMUG00000000539	OR8S1	olfactory receptor 8S1		ENSG00000284723	OR8S1		0	0	0	0	1	0	0	0	0	2	0	0		0	0	0	0	0.0394	0	0	0	0	0.10997	0	0		-0.38026	-0.38026	-0.38026	-0.38026	0.82336	-0.38026	-0.38026	-0.38026	-0.38026	2.97927	-0.38026	-0.38026		0	0.01867	0.88784
	ENSMMUG00000000540	KCNG4	potassium voltage-gated channel modifier subfamily G member 4		ENSG00000168418	KCNG4		0	1	0	0	2	1	0	0	10	4	13	0		0	0.04499	0	0	0.07214	0.03739	0	0	0.29274	0.20134	0.40636	0		-0.64049	-0.31273	-0.64049	-0.64049	-0.11495	-0.36805	-0.64049	-0.64049	1.49225	0.82639	2.32002	-0.64049		0.01125	0.12625	3.22274
	ENSMMUG00000000541	ARNT	aryl hydrocarbon receptor nuclear translocator		ENSG00000143437	ARNT		2074	11820	1550	2850	4340	4492	3744	4388	8103	3447	6876	3807		15.106	72.1616	12.6885	12.9064	21.2427	22.7951	19.6776	20.3431	32.1904	23.5461	29.1677	20.0358		-0.63161	2.9545	-0.78356	-0.76986	-0.24591	-0.14833	-0.34427	-0.30245	0.44219	-0.10113	0.2522	-0.32176		28.2157	23.6248	-0.04095
	ENSMMUG00000000544	COL6A1	collagen type VI alpha 1 chain		ENSG00000142156	COL6A1		701	545	320	868	112	75	307	224	228	96	567	154		19.007	12.3862	9.75177	14.6331	2.04076	1.41683	6.00661	3.86591	3.37186	2.44119	8.95371	3.01716		2.06095	0.90125	0.43979	1.29481	-0.91089	-1.02018	-0.21622	-0.59119	-0.67773	-0.84075	0.3	-0.73986		13.9445	3.88925	-1.72857
	ENSMMUG00000000545	TNN	tenascin N		ENSG00000120332	TNN		82	76	13	107	53	59	31	16	52	81	94	28		5.67964	4.41233	1.01202	4.60799	2.46695	2.84721	1.5494	0.7054	1.96449	5.26172	3.79193	1.40135		1.56738	0.83295	-1.13762	0.94634	-0.29445	-0.07408	-0.82619	-1.31531	-0.58564	1.32519	0.47341	-0.91199		3.928	2.49856	-0.45499
	ENSMMUG00000000546	KIAA0040	KIAA0040 ortholog		ENSG00000235750	KIAA0040		1545	1779	987	1163	1203	1243	1831	1409	1524	1347	2713	1475		20.548	19.8319	14.7535	9.61703	10.7519	11.5179	17.5721	11.9278	11.0551	16.8013	21.0143	14.1747		1.36153	1.18694	-0.05127	-1.30365	-1.02696	-0.84019	0.63597	-0.74024	-0.95301	0.44803	1.47524	-0.19239		16.1876	14.3519	-0.02928
	ENSMMUG00000000547	ZNF566	zinc finger protein 566		ENSG00000186017	ZNF566		64	37	26	38	149	70	91	101	118	88	284	117		1.32259	0.64091	0.60389	0.48826	2.06923	1.00787	1.35701	1.32854	1.33004	1.70554	3.41812	1.74708		-0.12042	-0.97842	-1.02502	-1.17056	0.81936	-0.51654	-0.07709	-0.11292	-0.11103	0.3616	2.51716	0.41388		0.76391	1.74543	1.35975
	ENSMMUG00000000549	AVPR1A	arginine vasopressin receptor 1A		ENSG00000166148	AVPR1A		0	0	0	0	0	0	0	0	0	5	0	0		0	0	0	0	0	0	0	0	0	0.09729	0	0		-0.28868	-0.28868	-0.28868	-0.28868	-0.28868	-0.28868	-0.28868	-0.28868	-0.28868	3.17543	-0.28868	-0.28868		0	0.01216	1.9502
	ENSMMUG00000000552	TMPRSS11A	transmembrane serine protease 11A		ENSG00000187054	TMPRSS11A		0	0	0	0	0	0	0	0	0	0	0	0		0	0	0	0	0	0	0	0	0	0	0	0		-	-	-	-	-	-	-	-	-	-	-	-		0	0	-
	ENSMMUG00000000553	BRD1	bromodomain containing 1		ENSG00000100425	BRD1		117	101	67	226	85	9	100	129	102	80	133	69		1.44649	1.04664	0.93098	1.73724	0.7062	0.07752	0.89212	1.01515	0.68781	0.92759	0.95765	0.6164		1.27517	0.30646	0.02625	1.97956	-0.51834	-2.04144	-0.0679	0.23015	-0.56289	0.01802	0.09085	-0.7359		1.29034	0.73505	-0.68301
	ENSMMUG00000000554	ACAN	aggrecan		ENSG00000157766	ACAN		0	0	0	102	4	1	0	0	0	3	68	0		0	0	0	0.66572	0.02822	0.00731	0	0	0	0.02953	0.41572	0		-0.44451	-0.44451	-0.44451	2.65273	-0.31323	-0.41048	-0.44451	-0.44451	-0.44451	-0.3071	1.48963	-0.44451		0.16643	0.0601	-4.1842
	ENSMMUG00000000556	HAPLN3	hyaluronan and proteoglycan link protein 3		ENSG00000140511	HAPLN3		23	41	18	1	25	28	55	17	73	49	24	88		0.61869	0.92443	0.54419	0.01672	0.45192	0.52476	1.06758	0.29107	1.07104	1.23616	0.37599	1.71044		-0.24734	0.39681	-0.40428	-1.51556	-0.59868	-0.44522	0.69841	-0.93756	0.70569	1.05357	-0.75865	2.0528		0.52601	0.84112	0.87845
	ENSMMUG00000000560	DGCR6L	DiGeorge syndrome critical region gene 6 like		ENSG00000278817	AC007325.4		271	243	175	801	103	74	199	184	246	156	228	287		10.1398	7.62104	7.3593	18.6343	2.58986	1.92909	5.37291	4.38215	5.02036	5.4742	4.96844	7.75935		0.76973	0.19424	0.13444	2.71055	-0.95528	-1.10626	-0.31941	-0.54578	-0.39996	-0.29627	-0.41183	0.22584		10.9386	4.68704	-1.09003
	ENSMMUG00000000561	XDH	xanthine dehydrogenase		ENSG00000158125	XDH		0	45	16	74	50	4	26	81	16	9	44	4		0	1.87898	0.89582	2.292	1.67382	0.13883	0.93461	2.56836	0.43473	0.42047	1.27656	0.14398		-1.19711	0.93528	-0.18048	1.404	0.70245	-1.03955	-0.13645	1.71763	-0.70375	-0.71993	0.25161	-1.03371		1.2667	0.94892	-0.3294
	ENSMMUG00000000566	-	-		ENSG00000188897	AC099489.1		0	0	0	0	3	14	11	11	10	13	3	15		0	0	0	0	0.08692	0.42054	0.34222	0.30187	0.23516	0.52565	0.07533	0.4673		-1.01595	-1.01595	-1.01595	-1.01595	-0.58431	1.07244	0.68351	0.48313	0.15183	1.59442	-0.64186	1.30463		0	0.30687	5.64211
	ENSMMUG00000000568	SLC46A2	solute carrier family 46 member 2		ENSG00000119457	SLC46A2		1093	1978	334	2527	1662	1017	1257	2706	2265	655	1945	1033		14.1542	21.4703	4.86127	20.3466	14.4635	9.17587	11.7462	22.305	15.9983	7.95504	14.6693	9.66604		0.04576	1.36793	-1.63364	1.16484	0.10167	-0.85391	-0.38941	1.51876	0.37902	-1.07454	0.13885	-0.76533		15.2081	13.2474	0.01196
	ENSMMUG00000000570	GABRP	gamma-aminobutyric acid type A receptor pi subunit		ENSG00000094755	GABRP		7	10	10	0	25	1	0	0	28	1	481	0		0.39736	0.47581	0.638	0	0.95367	0.03955	0	0	0.86692	0.05324	15.902	0		-0.26872	-0.25135	-0.21542	-0.35674	-0.1455	-0.34798	-0.35674	-0.35674	-0.16471	-0.34494	3.16556	-0.35674		0.37779	2.22692	-0.30775
	ENSMMUG00000000572	MITD1	microtubule interacting and trafficking domain containing 1		ENSG00000158411	MITD1		702	672	332	620	1200	958	829	1043	1315	805	1010	1194		8.94588	7.17799	4.75513	4.91245	10.2765	8.50575	7.62319	8.46018	9.1401	9.62095	7.49605	10.9944		0.41124	-0.51275	-1.77906	-1.69684	1.10669	0.1812	-0.28007	0.15738	0.51275	0.76406	-0.34652	1.48192		6.44786	9.01464	0.68575
	ENSMMUG00000000573	PTDSS1	phosphatidylserine synthase 1		ENSG00000156471	PTDSS1		454	575	180	1344	471	168	493	397	477	393	1012	279		22.1612	23.5262	9.87524	40.7903	15.4503	5.71357	17.3652	12.3349	12.6997	17.9914	28.7702	9.84066		0.42476	0.56557	-0.84252	2.34634	-0.26746	-1.27179	-0.06994	-0.58881	-0.55118	-0.00535	1.10647	-0.84609		24.0882	15.0207	-0.56189
	ENSMMUG00000000576	CDH7	cadherin 7		ENSG00000081138	CDH7		0	0	0	0	1	0	4	0	0	4	1	0		0	0	0	0	0.02843	0	0.12212	0	0	0.15872	0.02464	0		-0.51407	-0.51407	-0.51407	-0.51407	0.0112	-0.51407	1.74204	-0.51407	-0.51407	2.41817	-0.05884	-0.51407		0	0.04174	2.66461
	ENSMMUG00000000577	AKAP7	A-kinase anchoring protein 7		ENSG00000118507	AKAP7		270	219	89	243	193	0	204	177	147	190	179	115		3.32414	2.26	1.23153	1.86013	1.5968	0	1.81235	1.38707	0.98713	2.19384	1.28349	1.02305		2.12386	0.82807	-0.42428	0.34116	0.02051	-1.92389	0.28298	-0.23488	-0.72189	0.74751	-0.361	-0.67814		2.16895	1.28547	-0.57152
	ENSMMUG00000000578	-	somatotropin-like		ENSG00000136488	CSH1		0	0	0	0	0	0	0	0	0	0	0	3		0	0	0	0	0	0	0	0	0	0	0	0.10791		-0.28868	-0.28868	-0.28868	-0.28868	-0.28868	-0.28868	-0.28868	-0.28868	-0.28868	-0.28868	-0.28868	3.17543		0	0.01349	0.88784
	ENSMMUG00000000580	SCN4A	sodium voltage-gated channel alpha subunit 4		ENSG00000007314	SCN4A		0	0	0	0	0	4	0	2	1	2	0	0		0	0	0	0	0	0.10796	0	0.04932	0.02113	0.07266	0	0		-0.57506	-0.57506	-0.57506	-0.57506	-0.57506	2.39229	-0.57506	0.7804	0.00569	1.4221	-0.57506	-0.57506		0	0.03138	2.55662
	ENSMMUG00000000582	NOP58	NOP58 ribonucleoprotein		ENSG00000055044	NOP58		2189	1724	931	1466	1936	2183	1860	2203	2444	1561	2000	1453		60.6598	40.0443	28.9964	25.2587	36.0528	42.1474	37.1933	38.8579	36.9399	40.569	32.2783	29.0941		2.58087	0.29919	-0.92356	-1.33724	-0.14257	0.53196	-0.01635	0.16789	-0.04439	0.35727	-0.56032	-0.91275		38.7398	36.6416	0.12691
	ENSMMUG00000000583	CADM2	cell adhesion molecule 2		ENSG00000175161	CADM2		0	0	0	0	0	0	0	0	0	0	0	0		0	0	0	0	0	0	0	0	0	0	0	0		-	-	-	-	-	-	-	-	-	-	-	-		0	0	-
	ENSMMUG00000000586	POLR3K	RNA polymerase III subunit K		ENSG00000161980	POLR3K		893	1205	722	1256	1456	1503	1090	1519	1521	885	1038	804		36.6631	41.468	33.3161	32.0619	40.1715	42.993	32.2924	39.6958	34.0602	34.0767	24.8199	23.8516		0.3367	1.12952	-0.21557	-0.42251	0.91559	1.38115	-0.38447	0.83711	-0.09279	-0.09006	-1.61745	-1.77723		35.8772	33.9951	0.08535
	ENSMMUG00000000588	RHBDF1	rhomboid 5 homolog 1		ENSG00000007384	RHBDF1		1000	825	235	1521	515	780	402	398	457	314	747	434		22.4029	15.4919	5.91711	21.1862	7.75334	12.1747	6.49869	5.67539	5.58418	6.59735	9.74652	7.02549		1.96462	0.82351	-0.75745	1.76374	-0.45426	0.27579	-0.66143	-0.79737	-0.81243	-0.64514	-0.12515	-0.57444		16.2495	7.63196	-0.87757
	ENSMMUG00000000589	MPG	N-methylpurine DNA glycosylase		ENSG00000103152	MPG		468	491	316	936	490	654	599	756	625	463	682	793		35.3329	31.0715	26.8138	43.937	24.8604	34.4011	32.633	36.3299	25.7367	32.7831	29.9877	43.2603		0.36489	-0.33012	-1.02453	1.76819	-1.34314	0.21292	-0.07546	0.5275	-1.20021	-0.05097	-0.50689	1.65782		34.2888	32.499	0.07994
	ENSMMUG00000000590	NPRL3	NPR3 like, GATOR1 complex subunit		ENSG00000103148	NPRL3		114	100	50	130	46	11	86	46	51	27	58	43		5.42441	3.98837	2.67397	3.84603	1.4709	0.36467	2.95286	1.3932	1.3236	1.20489	1.60732	1.47843		2.10229	1.13271	0.24526	1.0366	-0.56703	-1.31393	0.43356	-0.61949	-0.66648	-0.74663	-0.47492	-0.56195		3.98319	1.47448	-1.27929
	ENSMMUG00000000591	PFKFB4	6-phosphofructo-2-kinase/fructose-2,6-biphosphatase 4		ENSG00000114268	PFKFB4		223	189	52	315	369	327	402	296	372	296	641	298		7.6296	5.42009	1.99958	6.70083	8.48401	7.79481	9.92473	6.44611	6.94191	9.49783	12.7726	7.36709		0.01834	-0.82602	-2.13317	-0.33659	0.34486	0.08148	0.89543	-0.43393	-0.24446	0.73229	1.98375	-0.08197		5.43752	8.65364	0.85252
	ENSMMUG00000000595	PKP2	plakophilin 2		ENSG00000057294	PKP2		22	52	7	10	50	4	46	25	43	25	62	1		0.42857	0.84908	0.15326	0.12112	0.65456	0.05429	0.64663	0.30999	0.45689	0.45675	0.70342	0.01408		0.08864	1.60887	-0.90665	-1.02285	0.90562	-1.26446	0.87695	-0.34005	0.191	0.1905	1.08228	-1.40984		0.38801	0.41207	0.26963
	ENSMMUG00000000596	LUC7L	LUC7 like		ENSG00000007392	LUC7L		509	393	329	742	136	199	281	304	340	211	420	278		8.88858	5.75248	6.45727	8.05638	1.596	2.42119	3.54093	3.37907	3.23842	3.45568	4.27159	3.50786		1.92535	0.53455	0.84711	1.55628	-1.30876	-0.94281	-0.44623	-0.51801	-0.58038	-0.48403	-0.12219	-0.46089		7.28868	3.17634	-1.06259
	ENSMMUG00000000599	FAM234A	family with sequence similarity 234 member A		ENSG00000167930	FAM234A		2547	2425	1177	7142	1626	1387	3400	3281	2885	1429	5121	1355		147.917	118.046	76.8254	257.888	63.4584	56.1213	142.484	121.285	91.3851	77.832	173.209	56.8608		0.55108	0.04676	-0.64916	2.40771	-0.87483	-0.99871	0.45935	0.10144	-0.40335	-0.63216	0.97808	-0.98622		150.169	97.8293	-0.4993
	ENSMMUG00000000602	RGS11	regulator of G protein signaling 11		ENSG00000076344	RGS11		47	21	7	29	9	3	8	14	11	17	38	6		0.51212	0.19179	0.08572	0.19647	0.0659	0.02277	0.0629	0.0971	0.06537	0.17372	0.24115	0.04724		2.71372	0.33389	-0.45417	0.3686	-0.60145	-0.92186	-0.62374	-0.36967	-0.60537	0.19961	0.70054	-0.7401		0.24653	0.09702	-1.15419
	ENSMMUG00000000603	ARHGDIG	Rho GDP dissociation inhibitor gamma		ENSG00000242173	ARHGDIG		8	1	14	31	6	2	0	4	6	6	4	4		0.48839	0.05117	0.96061	1.17669	0.24616	0.08507	0	0.15544	0.19979	0.34353	0.14222	0.17645		0.41423	-0.77001	1.69325	2.27852	-0.24189	-0.6782	-0.90861	-0.48761	-0.36747	0.02186	-0.5234	-0.43069		0.66922	0.16858	-1.94513
	ENSMMUG00000000604	PDIA2	protein disulfide isomerase family A member 2		ENSG00000185615	PDIA2		1	3	4	0	2	3	1	0	1	1	1	0		0.11213	0.28195	0.50408	0	0.1507	0.23436	0.08091	0	0.06116	0.10516	0.0653	0		-0.14201	1.01445	2.52711	-0.90555	0.12067	0.69039	-0.35458	-0.90555	-0.48909	-0.18946	-0.46086	-0.90555		0.22454	0.0872	-1.29375
	ENSMMUG00000000605	AXIN1	axin 1		ENSG00000103126	AXIN1		299	221	145	497	59	103	99	85	62	91	241	80		76.0914	47.1417	41.4736	78.6398	10.0901	18.2626	18.1801	13.7687	8.60589	21.7191	35.7196	14.7109		1.79917	0.61696	0.38549	1.90324	-0.8961	-0.56236	-0.56573	-0.74588	-0.95671	-0.42121	0.15052	-0.7074		60.8366	17.6321	-1.66492
	ENSMMUG00000000609	MRPL28	mitochondrial ribosomal protein L28		ENSG00000086504	MRPL28		638	505	430	1837	140	192	319	405	518	288	481	582		22.5082	14.9334	17.0501	40.2949	3.31914	4.71935	8.12094	9.09461	9.96756	9.52902	9.88303	14.8363		0.88786	0.12536	0.33843	2.67833	-1.04377	-0.90282	-0.5604	-0.46239	-0.37452	-0.41866	-0.38303	0.11559		23.6966	8.68375	-1.31228
	ENSMMUG00000000610	PGAP6	post-glycosylphosphatidylinositol attachment to proteins 6		ENSG00000129925	PGAP6		866	677	272	1697	361	516	481	327	397	418	831	320		32.8915	21.5527	11.6111	40.0745	9.21406	13.6545	13.1828	7.90538	8.22424	14.8894	18.382	8.78211		1.58134	0.47415	-0.49663	2.28275	-0.73069	-0.29709	-0.34316	-0.85848	-0.82734	-0.17651	0.16453	-0.77287		26.5325	11.7793	-1.01199
	ENSMMUG00000000613	RAB11FIP3	RAB11 family interacting protein 3		ENSG00000090565	RAB11FIP3		4	17	7	35	19	2	16	12	5	11	19	5		0.284	1.01172	0.5586	1.54509	0.90656	0.09894	0.81975	0.54232	0.19363	0.73247	0.78567	0.25652		-0.87408	0.88986	-0.20847	2.18271	0.63496	-1.32267	0.42453	-0.24794	-1.09313	0.21299	0.34194	-0.9407		0.84985	0.54198	-0.59725
	ENSMMUG00000000615	CAPN15	calpain 15		ENSG00000103326	CAPN15		16	33	19	79	9	39	13	6	20	8	32	14		0.99013	1.71173	1.3215	3.03964	0.37428	1.68151	0.58051	0.23634	0.67506	0.4643	1.15332	0.62602		-0.1025	0.80991	0.31649	2.48893	-0.88119	0.77169	-0.62042	-1.05561	-0.50088	-0.76737	0.10384	-0.56289		1.76575	0.72392	-1.17568
	ENSMMUG00000000616	-	-		ENSG00000257108	NHLRC4		57	2	3	9	6	2	0	2	0	4	14	6		1.21908	0.03585	0.07211	0.11968	0.08624	0.0298	0	0.02723	0	0.08023	0.17439	0.09272		3.13908	-0.37276	-0.26514	-0.12396	-0.22322	-0.39072	-0.47917	-0.39836	-0.47917	-0.24104	0.03841	-0.20396		0.36168	0.06133	-2.26968
	ENSMMUG00000000617	AP3B2	adaptor related protein complex 3 subunit beta 2		ENSG00000103723	AP3B2		0	23	25	163	34	211	18	57	29	46	17	1		0	0.21155	0.30834	1.11213	0.25073	1.6132	0.14253	0.39813	0.17357	0.47341	0.10865	0.00793		-0.8281	-0.39015	-0.18979	1.47419	-0.30905	2.5115	-0.53303	-0.00389	-0.46877	0.15194	-0.60318	-0.81168		0.408	0.39602	0.08185
	ENSMMUG00000000618	GGNBP2	gametogenetin binding protein 2		ENSG00000278311	GGNBP2		1618	1185	1103	1452	1219	935	1072	845	1057	780	1225	983		52.6531	32.323	40.3422	29.3787	26.658	21.1991	25.1731	17.503	18.7612	23.8054	23.217	23.1144		2.48506	0.44865	1.25191	0.15373	-0.1188	-0.6656	-0.26754	-1.03584	-0.9098	-0.40453	-0.46347	-0.47376		38.6743	22.4289	-0.64425
	ENSMMUG00000000620	DHRS11	dehydrogenase/reductase 11		ENSG00000278619	MRM1		317	307	211	524	240	5	239	188	200	127	242	313		11.7895	9.57026	8.81979	12.1168	5.99828	0.12956	6.41404	4.45046	4.05702	4.42973	5.24177	8.41133		1.43425	0.79814	0.58303	1.52807	-0.2257	-1.90786	-0.10654	-0.66936	-0.78213	-0.6753	-0.44254	0.46595		10.5741	4.89152	-0.97949
	ENSMMUG00000000623	P3H2	prolyl 3-hydroxylase 2		ENSG00000090530	P3H2		374	492	141	478	597	195	351	774	513	129	376	215		11.9252	13.1494	5.05301	9.47636	12.7922	4.332	8.07599	15.7088	8.92174	3.85761	6.98241	4.95352		0.80315	1.11469	-0.94562	0.18	1.02379	-1.1291	-0.17636	1.76599	0.03886	-1.24982	-0.45464	-0.97094		9.90098	8.20303	-0.0547
	ENSMMUG00000000625	UTS2	urotensin 2		ENSG00000049247	UTS2		0	3	1	0	0	0	8	0	1	1	1	0		0	0.06118	0.02734	0	0	0	0.14044	0	0.01327	0.02282	0.01417	0		-0.56562	0.9215	0.09906	-0.56562	-0.56562	-0.56562	2.84839	-0.56562	-0.24306	-0.01098	-0.22119	-0.56562		0.02213	0.02384	0.12107
	ENSMMUG00000000628	UBE3A	ubiquitin protein ligase E3A		ENSG00000114062	UBE3A		940	534	342	746	603	322	422	407	490	324	593	480		14.7679	7.032	6.03885	7.28702	6.36628	3.52458	4.78408	4.06999	4.1988	4.77387	5.42588	5.44897		2.91645	0.30056	-0.03528	0.38679	0.07544	-0.88549	-0.45958	-0.70105	-0.6575	-0.46303	-0.24256	-0.23475		8.78143	4.82406	-0.67014
	ENSMMUG00000000629	SERPINC1	serpin family C member 1		ENSG00000117601	SERPINC1		1	24	1	0	7	0	6	2	7	0	2	4		0.01937	0.38976	0.02178	0	0.09114	0	0.08389	0.02466	0.07397	0	0.02257	0.056		-0.42752	3.02331	-0.40515	-0.60804	0.24111	-0.60804	0.17351	-0.37824	0.08116	-0.60804	-0.39777	-0.0863		0.10773	0.04403	-1.03873
	ENSMMUG00000000630	RC3H1	ring finger and CCCH-type domains 1		ENSG00000135870	RC3H1		135	159	61	195	88	207	85	47	64	51	142	47		8.63744	8.527	4.38652	7.75724	3.78366	9.22748	3.92434	1.91407	2.23342	3.06026	5.29133	2.17286		1.2956	1.25543	-0.25096	0.97537	-0.47028	1.51027	-0.4191	-1.15047	-1.03429	-0.73347	0.07823	-1.05632		7.32705	3.95093	-0.70871
	ENSMMUG00000000632	SH3BP5L	SH3 binding domain protein 5 like		ENSG00000175137	SH3BP5L		227	128	75	278	173	7	157	75	138	120	311	34		3.96508	1.87406	1.4724	3.0192	2.03072	0.08519	1.97889	0.83387	1.31476	1.96582	3.16382	0.42913		1.86487	0.02607	-0.32714	1.03308	0.16384	-1.54702	0.11826	-0.88865	-0.46577	0.10676	1.16026	-1.24457		2.58269	1.47527	-0.69175
	ENSMMUG00000000634	ZNF692	zinc finger protein 692		ENSG00000171163	ZNF692		98	128	80	241	67	19	99	91	95	69	102	39		3.80726	4.16816	3.49313	5.82136	1.7492	0.51428	2.77535	2.25028	2.01303	2.51403	2.30787	1.0948		0.76148	1.01173	0.54367	2.15805	-0.66556	-1.52185	0.04596	-0.31812	-0.48263	-0.13523	-0.27818	-1.11932		4.32247	1.90235	-1.07778
	ENSMMUG00000000635	RASGEF1C	RasGEF domain family member 1C		ENSG00000146090	RASGEF1C		0	8	0	0	3	5	1	0	7	17	0	0		0	0.21411	0	0	0.06437	0.11123	0.02304	0	0.12191	0.50908	0	0		-0.58147	0.8499	-0.58147	-0.58147	-0.15113	0.16214	-0.42744	-0.58147	0.23352	2.82182	-0.58147	-0.58147		0.05353	0.10371	1.21748
	ENSMMUG00000000637	SGIP1	SH3GL interacting endocytic adaptor 1		ENSG00000118473	SGIP1		275	194	77	41	94	80	126	76	100	56	187	96		2.39744	1.41764	0.75447	0.22224	0.55071	0.48592	0.79265	0.42173	0.4755	0.45787	0.94947	0.60474		2.70803	1.05305	-0.0671	-0.9661	-0.41128	-0.52071	-0.00262	-0.62913	-0.53831	-0.5681	0.26227	-0.32001		1.19795	0.59233	-0.79376
	ENSMMUG00000000638	TCTEX1D1	Tctex1 domain containing 1		ENSG00000152760	TCTEX1D1		0	2	0	0	3	2	5	4	19	17	14	37		0	0.24031	0	0	0.289	0.19975	0.51721	0.36498	1.48556	2.28551	1.16883	3.8325		-0.739	-0.53376	-0.739	-0.739	-0.49218	-0.5684	-0.29729	-0.42729	0.52972	1.2129	0.25922	2.53408		0.06008	1.26792	4.51055
	ENSMMUG00000000639	NEFM	neurofilament medium		ENSG00000104722	NEFM		0	2	67	4	1	0	31	0	5	1	38	0		0	0.02765	1.24222	0.04103	0.01109	0	0.36901	0	0.04499	0.01547	0.36508	0		-0.48679	-0.41047	2.94166	-0.37356	-0.4562	-0.48679	0.53166	-0.48679	-0.36263	-0.4441	0.52082	-0.48679		0.32772	0.10071	-2.07995
	ENSMMUG00000000641	WDR78	WD repeat domain 78		ENSG00000152763	WDR78		5	18	9	6	36	9	11	23	25	5	141	22		0.1376	0.41522	0.27838	0.10267	0.66579	0.17257	0.21845	0.4029	0.37526	0.12905	2.25995	0.43748		-0.55849	-0.08676	-0.31928	-0.61785	0.33901	-0.49907	-0.42112	-0.1077	-0.15465	-0.57302	3.04783	-0.04893		0.23347	0.58268	1.3573
	ENSMMUG00000000642	THADA	THADA armadillo repeat containing		ENSG00000115970	THADA		682	489	288	383	393	402	437	240	520	293	625	316		198.036	119.019	93.992	69.148	76.6886	81.3294	91.5667	44.3589	82.3575	79.7928	105.698	66.3026		2.75321	0.69461	0.04259	-0.60467	-0.40821	-0.28731	-0.0206	-1.25049	-0.26053	-0.32734	0.34755	-0.6788		120.049	78.5118	-0.43044
	ENSMMUG00000000643	MIER1	MIER1 transcriptional regulator		ENSG00000198160	MIER1		813	534	597	614	539	571	487	486	627	391	376	491		34.0367	18.739	28.0912	15.9826	15.1644	16.6554	14.7124	12.951	14.3174	15.3522	9.16792	14.8533		2.41587	0.18074	1.54718	-0.22199	-0.34154	-0.12369	-0.40758	-0.66493	-0.46529	-0.3141	-1.21767	-0.38699		24.2124	14.1467	-0.61924
	ENSMMUG00000000644	CEP85	centrosomal protein 85		ENSG00000130695	CEP85		2928	3599	1048	3573	2068	5218	3026	3571	4476	2104	4130	3518		56.2805	57.9851	22.6405	42.7013	26.7126	69.8798	41.9712	43.6904	46.9263	37.9287	46.234	48.8614		0.86163	0.9936	-1.74272	-0.18965	-1.42747	1.91447	-0.24617	-0.11308	0.13744	-0.55913	0.08385	0.28725		44.9018	45.2756	0.23579
	ENSMMUG00000000645	SLC35D1	solute carrier family 35 member D1		ENSG00000116704	SLC35D1		830	1038	439	733	1908	645	983	756	916	652	1013	524		14.5277	15.2288	8.63622	7.97711	22.4428	7.86577	12.4157	8.4227	8.74491	10.703	10.3265	6.62727		0.75497	0.91212	-0.56572	-0.71347	2.52926	-0.73843	0.28151	-0.61358	-0.54136	-0.10242	-0.1868	-1.01606		11.5925	10.9436	0.09043
	ENSMMUG00000000647	C1H1orf141	chromosome 1 C1orf141 homolog		ENSG00000203963	C1orf141		16	3	1	12	23	16	0	2	13	19	60	35		0.14196	0.02231	0.00997	0.0662	0.13714	0.09891	0	0.0113	0.06291	0.15811	0.31005	0.22439		0.40134	-0.85055	-0.97966	-0.39135	0.35087	-0.04912	-1.08399	-0.96581	-0.42575	0.57023	2.16001	1.26378		0.06011	0.12535	1.28164
	ENSMMUG00000000648	IL23R	interleukin 23 receptor		ENSG00000162594	IL23R		0	12	6	0	3	0	15	15	8	5	30	0		0	0.13593	0.09113	0	0.02724	0	0.14627	0.12903	0.05897	0.06337	0.23612	0		-0.97718	0.81765	0.22615	-0.97718	-0.61743	-0.97718	0.95426	0.72652	-0.19856	-0.14042	2.14056	-0.97718		0.05677	0.08263	0.5362
	ENSMMUG00000000649	UBXN11	UBX domain protein 11		ENSG00000158062	UBXN11		78	141	117	305	89	0	50	94	119	71	491	88		4.12768	6.25429	6.95882	10.0353	3.16504	0	1.90931	3.16627	3.43477	3.52375	15.1327	3.36494		-0.23599	0.28584	0.45872	1.21364	-0.47221	-1.24885	-0.78034	-0.4719	-0.40602	-0.38418	2.46445	-0.42316		6.84403	4.2121	-0.71007
	ENSMMUG00000000651	IL12RB2	interleukin 12 receptor subunit beta 2		ENSG00000081985	IL12RB2		22	8	0	0	7	0	41	15	17	3	42	16		1.01004	0.30786	0	0	0.21597	0	1.3583	0.43834	0.4257	0.12917	1.12302	0.53078		1.1784	-0.33033	-0.99182	-0.99182	-0.52777	-0.99182	1.92669	-0.04997	-0.07714	-0.71427	1.42117	0.14865		0.32947	0.52766	0.97783
	ENSMMUG00000000652	SERBP1	SERPINE1 mRNA binding protein 1		ENSG00000142864	SERBP1		1570	1922	1963	3164	1511	1153	1527	1413	1449	1146	2127	1669		44.9171	46.0907	63.1206	56.282	29.0506	22.9828	31.5245	25.7314	22.611	30.7491	35.4409	34.5026		0.61346	0.70346	2.00933	1.48494	-0.6032	-1.06849	-0.4135	-0.85772	-1.097	-0.47296	-0.11318	-0.18514		52.6026	29.0741	-0.77
	ENSMMUG00000000653	STMN1	stathmin 1		ENSG00000117632	STMN1		951	2740	1140	1605	2406	2709	1964	2303	2931	1754	1875	2328		17.2041	41.5479	23.179	18.0529	29.2499	34.1445	25.6382	26.5188	28.9205	29.7588	19.755	30.431		-1.40812	2.07931	-0.55218	-1.28652	0.31753	1.01872	-0.19987	-0.07372	0.27034	0.39044	-1.04268	0.48674		24.9959	28.0521	0.32988
	ENSMMUG00000000654	LPAR2	lysophosphatidic acid receptor 2		ENSG00000064547	LPAR2		38	71	37	131	34	2	79	81	67	10	61	24		0.84325	1.32062	0.92281	1.80744	0.50702	0.03092	1.26501	1.1441	0.81093	0.20812	0.78836	0.38483		0.01407	0.95653	0.17115	1.91764	-0.64972	-1.58966	0.84675	0.60804	-0.04972	-1.23984	-0.09428	-0.89096		1.22353	0.64241	-0.82472
	ENSMMUG00000000655	PAFAH2	platelet activating factor acetylhydrolase 2		ENSG00000158006	PAFAH2		23	159	74	117	272	43	188	145	250	126	326	236		0.27066	1.56835	0.97874	0.85606	2.15103	0.35256	1.59644	1.08612	1.60464	1.39061	2.2343	2.00675		-1.6485	0.3495	-0.5583	-0.74719	1.24662	-1.52241	0.39274	-0.39298	0.40537	0.07584	1.37483	1.02449		0.91846	1.55281	0.83694
	ENSMMUG00000000657	OR5AP2	olfactory receptor, family 5, subfamily AP, member 2		ENSG00000172464	OR5AP2		0	0	0	0	1	0	0	0	0	1	0	0		0	0	0	0	0.01129	0	0	0	0	0.01576	0	0		-0.42134	-0.42134	-0.42134	-0.42134	1.68922	-0.42134	-0.42134	-0.42134	-0.42134	2.52414	-0.42134	-0.42134		0	0.00338	0.50698
	ENSMMUG00000000658	CDHR1	cadherin related family member 1		ENSG00000148600	CDHR1		0	0	0	0	0	1	0	0	0	1	0	0		0	0	0	0	0	0.01338	0	0	0	0.01802	0	0		-0.42269	-0.42269	-0.42269	-0.42269	-0.42269	1.73933	-0.42269	-0.42269	-0.42269	2.48758	-0.42269	-0.42269		0	0.00393	0.50698
	ENSMMUG00000000659	LRIT2	leucine rich repeat, Ig-like and transmembrane domains 2		ENSG00000204033	LRIT2		0	0	0	0	0	0	0	0	0	0	1	1		0	0	0	0	0	0	0	0	0	0	0.00827	0.01026		-0.42524	-0.42524	-0.42524	-0.42524	-0.42524	-0.42524	-0.42524	-0.42524	-0.42524	-0.42524	1.85215	2.40026		0	0.00232	0.50698
	ENSMMUG00000000660	LRIT1	leucine rich repeat, Ig-like and transmembrane domains 1		ENSG00000148602	LRIT1		0	0	0	0	0	1	1	0	0	0	0	0		0	0	0	0	0	0.01305	0.01352	0	0	0	0	0		-0.4281	-0.4281	-0.4281	-0.4281	-0.4281	2.09543	2.18552	-0.4281	-0.4281	-0.4281	-0.4281	-0.4281		0	0.00332	0.50698
	ENSMMUG00000000661	RGR	retinal G protein coupled receptor		ENSG00000148604	RGR		0	0	0	0	0	0	0	0	0	1	16	0		0	0	0	0	0	0	0	0	0	0.00905	0.08991	0		-0.31903	-0.31903	-0.31903	-0.31903	-0.31903	-0.31903	-0.31903	-0.31903	-0.31903	0.03104	3.1593	-0.31903		0	0.01237	2.886
	ENSMMUG00000000662	GBP3	guanylate-binding protein 1		ENSG00000117226	GBP3		2631	2860	2022	2438	3366	7155	4349	5112	3910	2741	4803	3422		21.4895	19.5803	18.562	12.3811	18.4755	40.717	25.6325	26.5769	17.4189	20.9966	22.8477	20.1961		-0.08379	-0.358	-0.50425	-1.39198	-0.51666	2.67777	0.51125	0.6469	-0.66842	-0.15457	0.11129	-0.26954		18.0032	24.1077	0.5822
	ENSMMUG00000000663	GBP7	guanylate-binding protein 6-like		ENSG00000213512	GBP7		1096	400	310	576	561	2917	3732	3755	643	1806	4051	1855		51.3592	15.7114	16.3271	16.7823	17.6664	95.237	126.196	112.002	16.4346	79.371	110.559	62.8109		-0.19974	-1.02014	-1.00597	-0.99549	-0.97515	0.81007	1.52256	1.19591	-1.0035	0.44493	1.1627	0.06381		25.045	77.5347	1.83526
	ENSMMUG00000000667	ZMYM3	zinc finger MYM-type containing 3		ENSG00000147130	ZMYM3		290	354	214	780	191	372	291	288	213	153	526	204		7.62868	7.80554	6.32709	12.7576	3.37647	6.81798	5.52383	4.82229	3.05612	3.77467	8.05866	3.87762		0.53772	0.60213	0.06369	2.40563	-1.01091	0.24247	-0.22885	-0.48435	-1.12758	-0.86589	0.69432	-0.82839		8.62971	4.91346	-0.69406
	ENSMMUG00000000669	GJB1	gap junction protein beta 1		ENSG00000169562	GJB1		144	26	26	207	40	8	60	24	116	20	132	31		1.99358	0.30171	0.40456	1.78182	0.37214	0.07717	0.5994	0.21149	0.87593	0.25968	1.06432	0.31011		2.07871	-0.61433	-0.45062	1.74163	-0.50222	-0.97175	-0.14048	-0.75794	0.29968	-0.68124	0.59955	-0.60096		1.12042	0.47128	-1.09919
	ENSMMUG00000000670	RABGAP1	RAB GTPase activating protein 1		ENSG00000011454	RABGAP1		872	679	416	1126	986	606	842	671	837	719	1007	493		37.2645	24.3219	19.9807	29.9184	28.3161	18.0432	25.9649	18.252	19.5094	28.8167	25.063	15.2233		2.064	0.01567	-0.67137	0.90139	0.64781	-0.97801	0.27571	-0.94496	-0.74596	0.72703	0.13297	-1.42429		27.8714	22.3986	-0.15793
	ENSMMUG00000000671	-	iduronate 2-sulfatase		ENSG00000010404	IDS		684	861	353	1269	804	599	1082	746	1101	490	2331	691		25.706	27.1224	14.9105	29.6524	20.3054	15.6843	29.3428	17.8454	22.5686	17.2707	51.0206	18.7646		0.15365	0.29655	-0.93539	0.55177	-0.39115	-0.85732	0.52053	-0.63932	-0.16284	-0.69729	2.70738	-0.54659		24.3478	24.1003	0.1051
	ENSMMUG00000000672	-	haptoglobin-like		ENSG00000257017	HP		30	3	0	6	3	0	0	19	20	9	29	4		0.5667	0.0475	0	0.07047	0.03808	0	0	0.22845	0.20607	0.15945	0.31905	0.0546		2.51022	-0.55035	-0.83036	-0.41495	-0.60587	-0.83036	-0.83036	0.51632	0.38434	0.10953	1.05036	-0.50852		0.17117	0.12571	-0.1059
	ENSMMUG00000000676	FBXO28	F-box protein 28		ENSG00000143756	FBXO28		37	102	52	155	202	79	152	151	115	65	179	145		0.82402	1.90407	1.30159	2.14628	3.02318	1.22581	2.44272	2.14052	1.39692	1.35764	2.32173	2.33338		-1.62425	0.05586	-0.88133	0.43265	1.79674	-0.99923	0.89379	0.4237	-0.73305	-0.79416	0.70558	0.7237		1.54399	2.03024	0.50001
	ENSMMUG00000000677	DHX38	DEAH-box helicase 38		ENSG00000140829	DHX38		605	635	370	1036	342	139	573	433	645	268	1037	391		31.695	27.8842	21.7859	33.7456	12.0404	5.07355	21.6614	14.4389	18.4304	13.1676	31.6403	14.8012		1.22134	0.80446	0.13735	1.44566	-0.92875	-1.69088	0.12373	-0.66637	-0.22972	-0.80544	1.21535	-0.62674		28.7777	16.4067	-0.70163
	ENSMMUG00000000680	PMFBP1	polyamine modulated factor 1 binding protein 1		ENSG00000118557	PMFBP1		40	2	0	0	0	2	3	6	4	14	16	0		4.01465	0.16825	0	0	0	0.13986	0.21727	0.38331	0.21897	1.31781	0.93526	0		2.96392	-0.39075	-0.5375	-0.5375	-0.5375	-0.41552	-0.348	-0.20319	-0.34652	0.61184	0.2782	-0.5375		1.04572	0.40156	-1.03758
	ENSMMUG00000000681	CLMN	calmin		ENSG00000165959	CLMN		109	93	91	77	54	209	55	16	41	39	120	7		13.7154	9.80874	12.8695	6.02412	4.56619	18.3227	4.99391	1.28148	2.81388	4.60238	8.79405	0.63645		1.16829	0.44911	1.01257	-0.24759	-0.51598	2.01644	-0.43724	-1.12066	-0.83856	-0.50931	0.26232	-1.2394		10.6044	5.75138	-0.75066
	ENSMMUG00000000683	KCNG1	potassium voltage-gated channel modifier subfamily G member 1		ENSG00000026559	KCNG1		2	3	9	0	3	2	0	2	1	2	8	1		0.8089	1.01703	4.09117	0	0.81539	0.56358	0	0.51488	0.2206	0.75863	1.88444	0.29225		-0.09337	0.0917	2.82524	-0.81265	-0.0876	-0.31151	-0.81265	-0.35482	-0.61649	-0.13807	0.863	-0.55278		1.47928	0.63122	-1.27053
	ENSMMUG00000000684	ACADSB	acyl-CoA dehydrogenase short/branched chain		ENSG00000196177	ACADSB		783	548	323	614	1179	662	986	1181	1265	718	1389	894		124.89	73.2647	57.9038	60.8914	126.374	73.5674	113.485	119.902	110.052	107.406	129.031	103.036		0.94656	-1.01543	-1.59921	-1.48567	1.00296	-1.00393	0.51312	0.75698	0.38263	0.28207	1.10393	0.11599		79.2375	110.357	0.66588
	ENSMMUG00000000685	PNPLA1	patatin like phospholipase domain containing 1		ENSG00000180316	PNPLA1		0	0	0	0	0	0	0	0	0	1	0	0		0	0	0	0	0	0	0	0	0	0.0099	0	0		-0.28868	-0.28868	-0.28868	-0.28868	-0.28868	-0.28868	-0.28868	-0.28868	-0.28868	3.17543	-0.28868	-0.28868		0	0.00124	0.14631
	ENSMMUG00000000687	ETV7	ETS variant transcription factor 7		ENSG00000010030	ETV7		319	138	108	438	92	1	61	140	116	32	161	86		70.1468	25.4357	26.6919	59.8843	13.5951	0.15321	9.67929	19.5954	13.9128	6.59939	20.6191	13.6647		2.2306	0.10026	0.16011	1.74162	-0.46391	-1.10437	-0.65048	-0.17801	-0.44877	-0.79723	-0.12924	-0.46059		45.5397	12.2274	-1.72826
	ENSMMUG00000000688	CD96	CD96 molecule		ENSG00000153283	CD96		17	90	21	55	71	271	162	265	194	185	84	130		0.2882	1.27891	0.40013	0.57974	0.80888	3.20095	1.9818	2.85959	1.79386	2.94141	0.82938	1.59248		-1.22395	-0.26012	-1.11505	-0.94032	-0.71739	1.60978	0.42371	1.27768	0.24087	1.35729	-0.69745	0.04495		0.63675	2.00104	1.8505
	ENSMMUG00000000690	CTNNAL1	catenin alpha like 1		ENSG00000119326	CTNNAL1		2539	1599	1435	1686	2694	1312	2371	2001	2658	2165	2607	4249		150.148	79.2597	95.3776	61.9918	107.061	54.0569	101.177	75.3203	85.7335	120.074	89.7888	181.562		1.37553	-0.57392	-0.13067	-1.04879	0.19063	-1.26701	0.02882	-0.68226	-0.39589	0.54849	-0.28437	2.23944		96.6942	101.847	0.24482
	ENSMMUG00000000694	PHLDB2	pleckstrin homology like domain family B member 2		ENSG00000144824	PHLDB2		784	987	365	777	528	364	953	374	536	333	663	386		76.4292	80.6507	39.9921	47.0961	34.5904	24.7233	67.0397	23.2073	28.5002	30.4455	37.6428	27.1903		1.63183	1.83868	-0.15354	0.19455	-0.41822	-0.90169	1.17176	-0.97598	-0.71663	-0.62131	-0.26865	-0.78081		61.042	34.1674	-0.67471
	ENSMMUG00000000695	TMEM245	transmembrane protein 245		ENSG00000106771	TMEM245		415	475	213	761	901	496	744	544	603	336	763	367		16.095	15.4413	9.28453	18.3505	23.4825	13.4025	20.8214	13.4292	12.7555	12.2213	17.2342	10.2847		0.20434	0.04928	-1.41121	0.73939	1.9568	-0.43437	1.32555	-0.42803	-0.58783	-0.71456	0.47459	-1.17396		14.7928	15.4539	0.215
	ENSMMUG00000000697	TAGLN3	transgelin 3		ENSG00000144834	TAGLN3		0	0	0	0	4	2	0	0	0	0	9	0		0	0	0	0	0.0206	0.01068	0	0	0	0	0.04017	0		-0.47524	-0.47524	-0.47524	-0.47524	1.16902	0.37712	-0.47524	-0.47524	-0.47524	-0.47524	2.73103	-0.47524		0	0.00893	2.87777
	ENSMMUG00000000698	ANGPTL4	angiopoietin like 4		ENSG00000167772	ANGPTL4		1403	1461	318	847	244	97	711	268	581	781	1332	1608		102.506	89.4728	26.1131	38.4767	11.9801	4.93771	37.4851	12.4634	23.1531	53.5156	56.679	84.8911		1.75362	1.35521	-0.58161	-0.20367	-1.01364	-1.22891	-0.23398	-0.99886	-0.67209	0.25604	0.35275	1.21515		64.1422	35.6381	-0.62739
	ENSMMUG00000000699	CPSF2	cleavage and polyadenylation specific factor 2		ENSG00000165934	CPSF2		174	310	203	199	333	418	228	291	270	244	322	240		2.65207	3.96046	3.47753	1.88586	3.41082	4.43888	2.50765	2.82318	2.2446	3.48788	2.85836	2.6432		-0.51649	1.25966	0.60408	-1.55664	0.51352	1.90913	-0.71255	-0.28421	-1.06964	0.61813	-0.23645	-0.52853		2.99398	3.05182	0.16539
	ENSMMUG00000000700	-	CLN3 lysosomal/endosomal transmembrane protein, battenin		ENSG00000261832	AC138894.1		1562	1714	1020	4894	1751	1607	2253	1378	1941	1361	3135	1490		50.2769	46.243	36.9	97.9429	37.875	36.0383	52.3293	28.2323	34.0763	41.0849	58.7693	34.6543		0.21989	0.00222	-0.50193	2.79196	-0.44932	-0.54843	0.33064	-0.96964	-0.6543	-0.27612	0.67814	-0.62311		57.8407	40.3825	-0.40592
	ENSMMUG00000000703	-	-		-	-		1	1	1	0	0	4	0	1	2	3	0	0		0.00996	0.00835	0.01119	0	0	0.02775	0	0.00634	0.01086	0.02802	0	0		0.13986	-0.01894	0.26148	-0.84157	-0.84157	1.89357	-0.84157	-0.21688	0.22903	1.91974	-0.84157	-0.84157		0.00737	0.00912	0.5354
	ENSMMUG00000000704	NUP155	nucleoporin 155		ENSG00000113569	NUP155		273	302	109	611	410	354	453	425	417	243	568	184		2.42957	2.2528	1.09026	3.38088	2.45205	2.19498	2.90912	2.40749	2.02415	2.02819	2.94402	1.18323		0.23267	-0.03296	-1.77982	1.66214	0.26645	-0.11983	0.95326	0.1995	-0.37653	-0.37045	1.0057	-1.64013		2.28838	2.2679	0.14366
	ENSMMUG00000000705	ATP1B4	ATPase Na+/K+ transporting family member beta 4		ENSG00000101892	ATP1B4		0	0	0	0	0	0	3	0	0	0	0	0		0	0	0	0	0	0	0.01308	0	0	0	0	0		-0.28868	-0.28868	-0.28868	-0.28868	-0.28868	-0.28868	3.17543	-0.28868	-0.28868	-0.28868	-0.28868	-0.28868		0	0.00163	0.88784
	ENSMMUG00000000706	FLNB	filamin B		ENSG00000136068	FLNB		1083	831	481	2317	1314	640	1782	1162	1058	755	2549	714		33.6477	21.6409	16.7962	44.7584	27.4347	13.8538	39.9513	22.9796	17.9289	21.9994	46.1235	16.0291		0.58672	-0.46173	-0.88478	1.55693	0.0442	-1.14172	1.13717	-0.34484	-0.78588	-0.43043	1.67613	-0.95177		29.2108	25.7875	-0.06729
	ENSMMUG00000000707	APOBR	apolipoprotein B receptor		ENSG00000184730	APOBR		55	25	9	19	11	1	30	8	16	6	26	14		1.70801	0.65075	0.31413	0.36686	0.22956	0.02164	0.67227	0.15813	0.27101	0.17475	0.47025	0.31415		2.86037	0.46415	-0.29879	-0.17927	-0.49046	-0.96171	0.51293	-0.65234	-0.39651	-0.61469	0.05505	-0.29874		0.75994	0.28897	-1.17972
	ENSMMUG00000000710	-	inosine-5'-monophosphate dehydrogenase 1		-	-		0	0	0	3	0	0	0	0	1	2	0	2		0	0	0	0.02251	0	0	0	0	0.00658	0.02264	0	0.01744		-0.61448	-0.61448	-0.61448	1.78524	-0.61448	-0.61448	-0.61448	-0.61448	0.08723	1.79867	-0.61448	1.24474		0.00563	0.00583	0.00962
	ENSMMUG00000000711	TRPV1	transient receptor potential cation channel subfamily V member 1		ENSG00000196689	TRPV1		0	1	0	0	1	1	0	0	0	2	0	1		0	0.02355	0	0	0.01888	0.01958	0	0	0	0.05271	0	0.0203		-0.68529	0.74918	-0.68529	-0.68529	0.46477	0.50706	-0.68529	-0.68529	-0.68529	2.52474	-0.68529	0.5513		0.00589	0.01393	1.04743
	ENSMMUG00000000712	CDH6	cadherin 6		ENSG00000113361	CDH6		147	16	22	16	73	0	44	18	105	39	133	70		3.01763	0.27531	0.50759	0.20422	1.00705	0	0.65177	0.2352	1.17565	0.75084	1.5901	1.03832		2.61327	-0.7254	-0.44261	-0.81195	0.16546	-1.06058	-0.26707	-0.77424	0.37073	-0.14646	0.87531	0.20353		1.00118	0.80612	-0.05426
	ENSMMUG00000000713	HEXIM2	HEXIM P-TEFb complex subunit 2		ENSG00000168517	HEXIM2		81	135	81	165	25	10	99	69	69	81	62	68		3.01577	4.21303	3.38951	3.8196	0.62551	0.2594	2.65977	1.6352	1.4012	2.82836	1.3444	1.82939		0.60744	1.55935	0.90459	1.24654	-1.29299	-1.58407	0.3244	-0.49021	-0.67625	0.45843	-0.72141	-0.33582		3.60948	1.5729	-1.0898
	ENSMMUG00000000715	PPP1R13L	protein phosphatase 1 regulatory subunit 13 like		ENSG00000104881	PPP1R13L		145	155	58	367	91	42	94	73	82	31	139	62		3.78358	3.39012	1.70099	5.95418	1.59571	0.76356	1.76994	1.21246	1.16705	0.75863	2.11239	1.16899		1.08579	0.82978	-0.26925	2.49808	-0.33774	-0.87918	-0.22438	-0.58711	-0.61665	-0.88238	-0.00157	-0.61539		3.70722	1.31859	-1.35295
	ENSMMUG00000000717	CD3EAP	CD3e molecule associated protein		ENSG00000117877	CD3EAP		444	372	698	707	160	190	372	192	287	216	297	253		15.7211	11.0406	27.7776	15.5647	3.80714	4.68723	9.50474	4.32724	5.54271	7.17283	6.12467	6.47299		0.84754	0.17622	2.57677	0.8251	-0.86126	-0.73503	-0.04407	-0.78666	-0.61233	-0.37852	-0.52886	-0.4789		17.526	5.95494	-1.51613
	ENSMMUG00000000718	ERCC1	ERCC excision repair 1, endonuclease non-catalytic subunit		ENSG00000012061	ERCC1		1041	1161	742	1299	774	758	1091	985	1427	880	1264	1266		18.6338	17.4193	14.9277	14.4571	9.31041	9.45323	14.0919	11.2226	13.932	14.773	13.1772	16.3744		1.61292	1.1919	0.32816	0.16502	-1.61914	-1.56963	0.03844	-0.95624	-0.01701	0.27454	-0.27868	0.8297		16.3594	12.7919	-0.20432
	ENSMMUG00000000719	SKA1	spindle and kinetochore associated complex subunit 1		ENSG00000154839	SKA1		0	23	13	0	12	0	14	9	14	3	22	0		0	0.98344	0.74534	0	0.41137	0	0.51534	0.29223	0.38953	0.14353	0.65361	0		-1.03539	1.92004	1.2045	-1.03539	0.20086	-1.03539	0.51332	-0.15718	0.13522	-0.60406	0.92885	-1.03539		0.43219	0.3007	-0.53033
	ENSMMUG00000000722	RHBDD1	rhomboid domain containing 1		ENSG00000144468	RHBDD1		346	406	199	213	989	1553	1272	1096	1037	612	1050	427		29.0965	28.618	18.8086	11.1369	55.8907	90.9908	77.1877	58.6657	47.5645	48.2672	51.4256	25.9463		-0.6808	-0.70091	-1.11306	-1.43539	0.44498	1.91975	1.3398	0.56158	0.09515	0.12468	0.25738	-0.81316		21.915	56.9923	1.56636
	ENSMMUG00000000724	OR6Y1	olfactory receptor 6Y1		ENSG00000197532	OR6Y1		0	0	0	0	0	1	0	0	0	0	0	0		0	0	0	0	0	0.02645	0	0	0	0	0	0		-0.28868	-0.28868	-0.28868	-0.28868	-0.28868	3.17543	-0.28868	-0.28868	-0.28868	-0.28868	-0.28868	-0.28868		0	0.00331	0.14631
	ENSMMUG00000000725	OR6P1	olfactory receptor 6P1		ENSG00000186440	OR6P1		0	0	0	0	0	0	1	0	0	0	0	0		0	0	0	0	0	0	0.02481	0	0	0	0	0		-0.28868	-0.28868	-0.28868	-0.28868	-0.28868	-0.28868	3.17543	-0.28868	-0.28868	-0.28868	-0.28868	-0.28868		0	0.0031	0.14631
	ENSMMUG00000000729	-	complement factor B		ENSG00000243649	CFB		2530	3616	4047	10530	6363	5514	6296	4110	6901	4144	21985	4072		33.0148	39.5517	59.3554	85.4354	55.7993	50.1322	59.2856	34.1381	49.1179	50.7159	167.086	38.3954		-0.74239	-0.56367	-0.02224	0.69078	-0.11947	-0.2744	-0.02415	-0.71168	-0.30213	-0.25844	2.92308	-0.59528		54.3393	63.0838	0.22245
	ENSMMUG00000000730	SPTA1	spectrin alpha, erythrocytic 1		ENSG00000163554	SPTA1		0	7	1	0	3	4	7	3	4	0	0	6		0	0.52115	0.09983	0	0.17907	0.24753	0.44865	0.16961	0.19378	0	0	0.38508		-1.01869	1.81941	-0.47504	-1.01869	-0.04352	0.32935	1.4246	-0.09503	0.03662	-1.01869	-1.01869	1.07839		0.15524	0.20296	0.60844
	ENSMMUG00000000733	OR6K2	olfactory receptor 6K2		ENSG00000196171	OR6K2		0	1	0	0	0	2	2	0	1	2	0	2		0	0.01316	0	0	0	0.02187	0.02265	0	0.00856	0.02944	0	0.02268		-0.85864	0.28662	-0.85864	-0.85864	-0.85864	1.04527	1.11324	-0.85864	-0.1134	1.7042	-0.85864	1.11591		0.00329	0.01315	1.80713
	ENSMMUG00000000735	NELFE	negative elongation factor complex member E		ENSG00000204356	NELFE		1487	1334	1131	2330	713	1800	1068	1396	1897	865	1515	1599		11.234	8.44747	9.60338	10.9446	3.61985	9.47451	5.82224	6.71302	7.81682	6.1288	6.66593	8.7288		1.4701	0.22901	0.74384	1.34121	-1.92115	0.68644	-0.94023	-0.54349	-0.05187	-0.8037	-0.56446	0.35431		10.0574	6.87125	-0.39403
	ENSMMUG00000000736	SKIV2L	Ski2 like RNA helicase		ENSG00000204351	SKIV2L		561	463	273	1379	340	195	748	452	444	348	1079	337		8.45205	5.84694	4.62275	12.9177	3.44236	2.04689	8.132	4.33458	3.64856	4.91716	9.46774	3.6687		0.79075	-0.03525	-0.42341	2.20668	-0.79767	-1.24014	0.68927	-0.51478	-0.73229	-0.33006	1.1128	-0.72591		7.95986	4.95725	-0.58553
	ENSMMUG00000000737	HAGH	hydroxyacylglutathione hydrolase		ENSG00000063854	HAGH		1299	1418	647	2483	1398	1011	1017	769	1649	1094	1994	1548		51.3463	46.9812	28.7437	61.0236	37.1352	27.8428	29.008	19.348	35.5517	40.5558	45.904	44.2134		1.0564	0.68378	-0.87306	1.8825	-0.15673	-0.94997	-0.8505	-1.67512	-0.2919	0.13528	0.59182	0.44751		47.0237	34.9449	-0.26968
	ENSMMUG00000000738	FAHD1	fumarylacetoacetate hydrolase domain containing 1		ENSG00000180185	FAHD1		146	225	131	31	325	241	433	335	576	344	422	291		5.87353	7.58712	5.9232	0.77541	8.78634	6.75499	12.5699	8.57828	12.6389	12.979	9.88744	8.45907		-0.72761	-0.23432	-0.71331	-2.19521	0.1109	-0.47386	1.20007	0.05101	1.21993	1.31784	0.42788	0.01669		5.03981	10.0817	1.1485
	ENSMMUG00000000739	MEIOB	meiosis specific with OB-fold		ENSG00000162039	MEIOB		55	108	54	8	154	86	128	126	167	111	152	156		3.78252	6.22574	4.17399	0.34208	7.11734	4.12077	6.35221	5.51568	6.26434	7.15942	6.08819	7.75223		-0.79709	0.40109	-0.60511	-2.48431	0.83834	-0.63121	0.46311	0.05287	0.42001	0.85897	0.33363	1.14969		3.63108	6.29627	0.95643
	ENSMMUG00000000740	SPATA2	spermatogenesis associated 2		ENSG00000158480	SPATA2		178	115	52	381	194	182	284	101	147	121	405	107		10.9554	5.9327	3.59707	14.5799	8.02393	7.8044	12.6131	3.95674	4.93473	6.98439	14.5174	4.75854		0.68312	-0.57191	-1.15553	1.58879	-0.04937	-0.10423	1.09734	-1.06566	-0.82128	-0.30913	1.57317	-0.86531		8.76625	7.94914	-0.01456
	ENSMMUG00000000741	DXO	decapping exoribonuclease		ENSG00000204348	DXO		0	0	0	0	0	0	0	0	0	0	0	0		0	0	0	0	0	0	0	0	0	0	0	0		-	-	-	-	-	-	-	-	-	-	-	-		0	0	-
	ENSMMUG00000000744	FNDC8	fibronectin type III domain containing 8		ENSG00000073598	FNDC8		0	0	0	0	0	1	0	0	0	3	0	0		0	0	0	0	0	0.02047	0	0	0	0.08265	0	0		-0.35726	-0.35726	-0.35726	-0.35726	-0.35726	0.49365	-0.35726	-0.35726	-0.35726	3.07895	-0.35726	-0.35726		0	0.01289	1.4216
	ENSMMUG00000000747	STK19	serine/threonine kinase 19		ENSG00000204344	STK19		516	469	411	565	555	177	388	294	482	463	401	432		5.98108	4.5567	5.3544	4.07192	4.32316	1.42944	3.24532	2.16914	3.04731	5.03323	2.70707	3.61824		1.62163	0.56515	1.15681	0.20558	0.39193	-1.75438	-0.40752	-1.20574	-0.55439	0.9186	-0.80674	-0.13092		4.99103	3.19661	-0.51416
	ENSMMUG00000000750	RFFL	ring finger and FYVE like domain containing E3 ubiquitin protein ligase		ENSG00000092871	RFFL		236	342	122	479	283	419	318	306	288	307	472	219		5.92598	7.19817	3.44308	7.47833	4.77543	7.33033	5.76198	4.89079	3.94439	7.22974	6.90264	3.97352		0.12591	0.97739	-1.53591	1.1649	-0.64416	1.06584	0.01614	-0.56695	-1.20038	0.99852	0.77959	-1.18088		6.01139	5.6011	0.05957
	ENSMMUG00000000751	NLE1	notchless homolog 1		ENSG00000073536	NLE1		416	369	150	245	436	185	522	510	509	416	804	351		23.5553	17.5133	9.54607	8.62545	16.5905	7.2984	21.3285	18.3812	15.72	22.0914	26.5141	14.361		1.10968	0.11809	-1.18948	-1.34057	-0.03336	-1.55836	0.74424	0.26053	-0.17623	0.86944	1.59527	-0.39926		14.81	17.7856	0.44961
	ENSMMUG00000000752	-	programmed cell death 6		ENSG00000063438	AHRR		694	928	353	2126	503	453	612	1329	1143	817	1317	685		14.6995	16.4755	8.4034	27.9979	7.15958	6.68499	9.35382	17.9174	13.2047	16.2293	16.2462	10.4837		0.16079	0.4578	-0.89214	2.38479	-1.10015	-1.17952	-0.7332	0.69896	-0.08919	0.41664	0.41947	-0.54424		16.8941	12.16	-0.31869
	ENSMMUG00000000754	DMXL2	Dmx like 2		ENSG00000104093	DMXL2		42	46	12	137	47	74	43	18	46	32	47	3		0.84158	0.7726	0.27025	1.70683	0.63288	1.0331	0.62175	0.22958	0.50274	0.60136	0.54849	0.04344		0.44402	0.28382	-0.88277	2.45335	-0.04064	0.88876	-0.0665	-0.97722	-0.34286	-0.11385	-0.23662	-1.40949		0.89782	0.52667	-0.60651
	ENSMMUG00000000755	CYP21A2	cytochrome P450, family 21, subfamily A, polypeptide 2		ENSG00000231852	CYP21A2		194	213	189	209	97	15	63	65	80	49	133	125		25.2527	23.2398	27.6507	16.915	8.48507	1.36037	5.91755	5.38553	5.67982	5.98188	10.0828	11.7571		1.46718	1.23903	1.739	0.5221	-0.43345	-1.24105	-0.72448	-0.78479	-0.75143	-0.71719	-0.25234	-0.06257		23.2645	6.83126	-1.66404
	ENSMMUG00000000756	TPRA1	transmembrane protein adipocyte associated 1		ENSG00000163870	TPRA1		662	419	281	806	183	364	361	362	565	326	754	584		23.367	12.3967	11.1478	17.6889	4.34085	8.95175	9.19493	8.13323	10.8776	10.7919	15.5004	14.895		2.21588	0.02455	-0.22493	1.08167	-1.58463	-0.66359	-0.61502	-0.8271	-0.2789	-0.29602	0.6445	0.52358		16.1501	10.3357	-0.47364
	ENSMMUG00000000757	RNF114	ring finger protein 114		ENSG00000124226	RNF114		2513	2741	1483	2107	4800	3044	4589	3798	5699	3543	5125	3598		156.942	143.484	104.094	81.8149	201.45	132.45	206.805	150.977	194.127	207.517	186.409	162.365		-0.09198	-0.42113	-1.38451	-1.92941	0.99657	-0.69099	1.12755	-0.23787	0.81747	1.14497	0.6287	0.04064		121.584	180.262	0.73394
	ENSMMUG00000000758	-	tenascin XB		ENSG00000168477	TNXB		1738	1638	700	3532	604	105	635	785	556	346	1458	824		17.5787	13.8867	7.95742	22.2115	4.10536	0.73992	4.63453	5.05376	3.06726	3.28207	8.58853	6.02208		1.45566	0.88903	-0.02096	2.16669	-0.61215	-1.12867	-0.53094	-0.4666	-0.77148	-0.73851	0.0759	-0.31799		15.4086	4.43669	-1.65835
	ENSMMUG00000000759	PDE3B	phosphodiesterase 3B		ENSG00000152270	PDE3B		99	96	60	31	139	176	118	155	149	72	262	128		0.77284	0.62817	0.52644	0.15047	0.72921	0.95726	0.66471	0.77019	0.63443	0.52714	1.1912	0.72202		0.33265	-0.24483	-0.6509	-2.15162	0.15846	1.06877	-0.09896	0.32206	-0.21985	-0.6481	2.00254	0.12979		0.51948	0.77452	0.75471
	ENSMMUG00000000761	CYP2R1	cytochrome P450, family 2, subfamily R, polypeptide 1		ENSG00000186104	CYP2R1		78	37	50	55	120	160	111	222	183	115	181	30		0.94322	0.37503	0.67956	0.41352	0.97516	1.34803	0.96858	1.70875	1.207	1.30422	1.27474	0.26213		-0.02636	-1.29786	-0.61639	-1.21172	0.04513	0.87954	0.0304	1.68678	0.56395	0.78151	0.71553	-1.55051		0.60283	1.13108	1.06715
	ENSMMUG00000000763	CNR1	cannabinoid receptor 1		ENSG00000118432	CNR1		0	0	0	0	0	2	0	0	0	0	0	0		0	0	0	0	0	0.00982	0	0	0	0	0	0		-0.28868	-0.28868	-0.28868	-0.28868	-0.28868	3.17543	-0.28868	-0.28868	-0.28868	-0.28868	-0.28868	-0.28868		0	0.00123	0.50698
	ENSMMUG00000000765	ZRANB3	zinc finger RANBP2-type containing 3		ENSG00000121988	ZRANB3		110	126	24	1	90	210	115	99	131	112	82	92		1.06897	1.02634	0.26213	0.00604	0.58775	1.42185	0.80643	0.61238	0.69436	1.02077	0.4641	0.64602		0.91257	0.8017	-1.18588	-1.85193	-0.339	1.83035	0.22975	-0.27496	-0.06173	0.7872	-0.6606	-0.18746		0.59087	0.78171	0.70964
	ENSMMUG00000000766	KLHDC3	kelch domain containing 3		ENSG00000124702	KLHDC3		555	443	170	688	377	196	548	411	607	320	831	577		52.5956	35.1891	18.1069	40.5384	24.0091	12.9412	37.4743	24.7918	31.3751	28.4409	45.8652	39.5108		1.73402	0.2268	-1.25234	0.68999	-0.74127	-1.69964	0.42467	-0.6735	-0.10345	-0.35753	1.15124	0.60101		36.6075	30.551	-0.08221
	ENSMMUG00000000767	ZNF398	zinc finger protein 398		ENSG00000197024	ZNF398		218	153	126	661	232	3523	217	114	155	60	291	113		3.86652	2.27459	2.51173	7.28931	2.76522	43.5349	2.77728	1.287	1.49946	0.99805	3.00595	1.44819		-0.18802	-0.32174	-0.30182	0.09949	-0.28052	3.14406	-0.27951	-0.40469	-0.38685	-0.42896	-0.2603	-0.39115		3.98554	7.16451	-0.90033
	ENSMMUG00000000768	PTPRM	protein tyrosine phosphatase receptor type M		ENSG00000173482	PTPRM		1565	587	629	553	1592	1325	1666	1133	1249	1126	2343	1201		41.8985	13.1726	18.9266	9.20514	28.6422	24.7151	32.1852	19.3074	18.2384	28.2721	36.5327	23.2333		1.82275	-1.19147	-0.58769	-1.60777	0.43176	0.01969	0.80353	-0.54774	-0.65991	0.39293	1.25972	-0.1358		20.8007	26.3908	0.5206
	ENSMMUG00000000769	NLRC5	NLR family CARD domain containing 5		ENSG00000140853	NLRC5		833	780	439	816	430	864	1044	981	484	373	955	441		19.6257	15.4036	11.6248	11.9534	6.80812	14.1826	17.7491	14.7116	6.21964	8.24187	13.1042	7.50762		1.68506	0.71904	-0.14558	-0.07038	-1.24763	0.43966	1.25569	0.56069	-1.38228	-0.91959	0.19291	-1.08759		14.6519	11.0656	-0.2392
	ENSMMUG00000000775	ZNF132	zinc finger protein 132		ENSG00000131849	ZNF132		10	53	16	78	56	0	64	38	72	51	89	25		0.43809	1.9462	0.78781	2.12461	1.64866	0	2.02321	1.05964	1.72043	2.09542	2.2708	0.79138		-1.27632	0.70648	-0.81652	0.94105	0.31528	-1.8523	0.80773	-0.45914	0.40964	0.90266	1.13326	-0.81182		1.32418	1.45119	0.21028
	ENSMMUG00000000776	ZMAT4	zinc finger matrin-type 4		ENSG00000165061	ZMAT4		0	0	0	0	0	1	7	1	0	4	4	0		0	0	0	0	0	0.00509	0.03693	0.00465	0	0.02743	0.01703	0		-0.60014	-0.60014	-0.60014	-0.60014	-0.60014	-0.19762	2.31809	-0.23241	-0.60014	1.56717	0.74575	-0.60014		0	0.01139	3.31354
	ENSMMUG00000000777	DST	dystonin		ENSG00000151914	DST		3566	3342	2053	3295	1893	1318	2516	1473	1715	1848	3835	1645		45.3749	35.6442	29.3604	26.0682	16.1869	11.6845	23.1016	11.9302	11.9025	22.0533	28.4201	15.1246		2.11546	1.19253	0.59653	0.28428	-0.65293	-1.07996	0.0029	-1.05666	-1.05929	-0.09652	0.50735	-0.75368		34.1119	17.5505	-0.82997
	ENSMMUG00000000782	NPC1L1	NPC1 like intracellular cholesterol transporter 1		ENSG00000015520	NPC1L1		0	3	3	0	1	56	0	0	0	1	450	29		0	0.06805	0.09124	0	0.01818	1.05579	0	0	0	0.02538	7.09197	0.56704		-0.36693	-0.33333	-0.32188	-0.36693	-0.35795	0.15438	-0.36693	-0.36693	-0.36693	-0.3544	3.1348	-0.08695		0.03982	1.0948	4.58737
	ENSMMUG00000000783	CFAP65	cilia and flagella associated protein 65		ENSG00000181378	CFAP65		38	69	19	0	55	17	8	16	30	13	280	0		1.00351	1.52733	0.56393	0	0.97606	0.31279	0.15245	0.26895	0.43211	0.32197	4.30645	0		0.15265	0.59352	-0.21731	-0.69193	0.12956	-0.42868	-0.56363	-0.46558	-0.32825	-0.42095	2.93253	-0.69193		0.77369	0.84635	0.18817
	ENSMMUG00000000784	BORA	BORA aurora kinase A activator		ENSG00000136122	BORA		93	60	1	8	136	130	103	61	139	76	98	75		3.25562	1.76055	0.03934	0.17413	3.19939	3.1707	2.60186	1.35922	2.65402	2.49517	1.99803	1.89712		1.10662	-0.26617	-1.84661	-1.72285	1.05499	1.02865	0.50633	-0.63468	0.55423	0.40837	-0.04811	-0.14077		1.30741	2.42194	1.24811
	ENSMMUG00000000785	IHH	Indian hedgehog signaling molecule		ENSG00000163501	IHH		2	7	1	59	5	1	6	1	8	10	4	14		0.06874	0.20166	0.03863	1.26079	0.11548	0.02395	0.1488	0.02188	0.14997	0.32233	0.08007	0.34768		-0.47712	-0.08787	-0.5653	3.01375	-0.34023	-0.6083	-0.24265	-0.61436	-0.23924	0.26552	-0.44395	0.33975		0.39245	0.15127	-1.28564
	ENSMMUG00000000786	NHEJ1	non-homologous end joining factor 1		ENSG00000187736	NHEJ1		76	83	97	60	73	35	72	98	129	36	165	210		1.19372	1.09274	1.71238	0.58595	0.77053	0.38302	0.81605	0.97977	1.10514	0.53031	1.50938	2.38337		0.18639	0.00745	1.10542	-0.89054	-0.56348	-1.25013	-0.48282	-0.19272	0.02944	-0.98914	0.74572	2.29439		1.1462	1.0597	-0.01439
	ENSMMUG00000000787	DIS3	DIS3 homolog, exosome endoribonuclease and 3'-5' exoribonuclease		ENSG00000083520	DIS3		193	242	63	353	240	235	229	268	290	185	373	154		8.59931	9.03794	3.1549	9.77917	7.18614	7.29517	7.36271	7.60064	7.04764	7.73061	9.67922	4.95804		0.60697	0.83915	-2.27491	1.23151	-0.14106	-0.08335	-0.04759	0.07835	-0.21437	0.14715	1.1786	-1.32046		7.64283	7.35752	0.12487
	ENSMMUG00000000788	SLC23A3	solute carrier family 23 member 3		ENSG00000213901	SLC23A3		0	5	2	0	1	2	2	0	5	4	7	9		0	0.09204	0.04937	0	0.01476	0.0306	0.03169	0	0.05989	0.08239	0.08953	0.14282		-1.09179	0.94139	-0.00129	-1.09179	-0.76578	-0.41579	-0.39165	-1.09179	0.23123	0.72814	0.88601	2.0631		0.03535	0.05646	0.80145
	ENSMMUG00000000789	COX18	cytochrome c oxidase assembly factor COX18		ENSG00000163626	COX18		6	20	3	28	25	11	17	30	44	16	43	15		0.06269	0.17516	0.03523	0.1819	0.17554	0.08008	0.12818	0.19952	0.25076	0.15679	0.26167	0.11325		-1.26036	0.33166	-1.64908	0.42709	0.33704	-1.01425	-0.33343	0.67649	1.40173	0.0716	1.55621	-0.54471		0.11375	0.17072	0.71409
	ENSMMUG00000000790	ANKRD17	ankyrin repeat domain 17		ENSG00000132466	ANKRD17		885	1154	767	1389	593	1004	943	697	786	614	1347	413		28.855	31.5378	28.1069	28.158	12.9931	22.8073	22.1864	14.4651	13.9779	18.7751	25.5783	9.72997		1.01718	1.38475	0.91467	0.92168	-1.15607	0.18858	0.10351	-0.95439	-1.02114	-0.36387	0.56823	-1.60314		29.1644	17.5641	-0.61768
	ENSMMUG00000000791	CNPPD1	cyclin Pas1/PHO80 domain containing 1		ENSG00000115649	CNPPD1		1630	2004	1122	3777	2444	3945	4272	2811	3261	2411	3845	2315		28.9102	29.7927	22.3664	41.6516	29.1302	48.7497	54.6753	31.7347	31.5467	40.1049	39.7178	29.6687		-0.71896	-0.62512	-1.41489	0.63605	-0.69557	1.39091	2.02109	-0.41859	-0.43858	0.47156	0.4304	-0.6383		30.6802	38.166	0.45355
	ENSMMUG00000000792	RETREG2	reticulophagy regulator family member 2		-	-		379	526	205	1402	629	281	567	390	495	398	759	409		5.79875	6.74573	3.52523	13.3372	6.46732	2.99545	6.26	3.79812	4.13085	5.71103	6.76336	4.5217		-0.01445	0.33507	-0.85358	2.76792	0.23231	-1.04912	0.1558	-0.75286	-0.63005	-0.04682	0.34158	-0.4858		7.35172	5.08098	-0.40879
	ENSMMUG00000000795	BEND6	BEN domain containing 6		ENSG00000151917	BEND6		22	48	14	6	31	104	39	85	59	81	31	19		0.37456	0.68499	0.26789	0.06351	0.35468	1.23364	0.47913	0.92113	0.54788	1.29335	0.30738	0.23374		-0.47741	0.30701	-0.74693	-1.26336	-0.52764	1.69337	-0.21316	0.90371	-0.03944	1.84424	-0.64714	-0.83323		0.34774	0.67137	1.18885
	ENSMMUG00000000797	EXPH5	exophilin 5		ENSG00000110723	EXPH5		827	397	215	1765	544	348	606	497	425	306	897	462		30.2927	12.1891	8.85134	40.1974	13.3909	8.88122	16.0177	11.5877	8.49103	10.5121	19.1359	12.228		1.46977	-0.38946	-0.73224	2.48698	-0.26603	-0.72917	0.00374	-0.45122	-0.76924	-0.56168	0.32398	-0.38545		22.8826	12.5306	-0.71351
	ENSMMUG00000000798	BAG3	BAG cochaperone 3		ENSG00000151929	BAG3		186	760	299	974	548	172	490	412	484	239	685	322		3.97431	13.6116	7.18056	12.9398	7.86878	2.56058	7.55511	5.60345	5.64071	4.78942	8.52442	4.9715		-0.93164	1.9393	0.0235	1.73917	0.22851	-1.35279	0.13507	-0.44632	-0.43522	-0.68882	0.42383	-0.63458		9.42659	5.93925	-0.57077
	ENSMMUG00000000800	PSMD2	proteasome 26S subunit, non-ATPase 2		ENSG00000175166	PSMD2		2296	2694	1881	7186	2607	1906	2695	2198	2691	1496	4274	1896		37.5291	36.9098	34.556	73.0305	28.6362	21.706	31.7871	22.8682	23.991	22.9331	40.687	22.3933		0.31101	0.26766	0.10291	2.79584	-0.31143	-0.79648	-0.09089	-0.71514	-0.63655	-0.7106	0.53204	-0.74838		45.5063	26.8753	-0.6587
	ENSMMUG00000000801	TMEM183A	transmembrane protein 183A		ENSG00000163444	TMEM183A		1377	1127	757	1888	980	721	1041	1457	1540	912	1610	1711		30.798	21.1281	19.0293	26.255	14.7296	11.2353	16.801	20.7423	18.7866	19.1302	20.972	27.6517		1.85917	0.09542	-0.28739	1.03054	-1.07162	-1.70897	-0.69382	0.02506	-0.33165	-0.26898	0.06695	1.2853		24.3026	18.7561	-0.20763
	ENSMMUG00000000802	RFX3	regulatory factor X3		ENSG00000080298	RFX3		0	18	7	11	33	0	24	40	28	33	106	11		0	0.58581	0.30547	0.26555	0.86105	0	0.67243	0.98857	0.59297	1.20168	2.39701	0.30861		-1.03838	-0.14592	-0.57301	-0.63382	0.2734	-1.03838	-0.01397	0.46766	-0.13501	0.79232	2.61335	-0.56823		0.28921	0.87779	1.62298
	ENSMMUG00000000803	STAT2	signal transducer and activator of transcription 2		ENSG00000170581	STAT2		218	315	104	425	448	463	597	226	334	182	587	148		4.34643	5.26423	2.3305	5.26849	6.00251	6.43159	8.58908	2.8681	3.63214	3.40317	6.81616	2.13217		-0.20669	0.2553	-1.22147	0.25745	0.62693	0.84293	1.92895	-0.95085	-0.56625	-0.68151	1.03651	-1.3213		4.30241	4.98436	0.35689
	ENSMMUG00000000807	TRMU	tRNA 5-methylaminomethyl-2-thiouridylate methyltransferase		ENSG00000100416	TRMU		483	350	204	633	108	285	258	325	331	324	478	369		32.1438	19.5239	15.2587	26.1924	4.83006	13.2147	12.3898	13.7671	12.0148	20.2223	18.5269	17.7443		2.11011	0.3338	-0.26654	1.27242	-1.73443	-0.55426	-0.67035	-0.4765	-0.72314	0.43211	0.19347	0.08332		23.2797	14.0888	-0.5488
	ENSMMUG00000000808	MCHR2	melanin concentrating hormone receptor 2		ENSG00000152034	MCHR2		0	1	1	0	2	1	9	0	0	0	2	0		0	0.01141	0.0153	0	0.01829	0.00948	0.08838	0	0	0	0.01585	0		-0.53382	-0.07341	0.08354	-0.53382	0.20444	-0.15112	3.03348	-0.53382	-0.53382	-0.53382	0.106	-0.53382		0.00668	0.0165	1.42357
	ENSMMUG00000000809	PLP1	proteolipid protein 1		ENSG00000123560	PLP1		12	36	26	101	130	221	67	76	73	49	451	35		0.13596	0.34189	0.3311	0.71152	0.98984	1.7446	0.54779	0.54811	0.45113	0.52068	2.97607	0.28655		-0.82312	-0.56738	-0.58079	-0.10836	0.23728	1.17459	-0.31169	-0.31129	-0.43172	-0.34535	2.70392	-0.63611		0.38012	1.0081	1.42854
	ENSMMUG00000000811	CD53	CD53 molecule		ENSG00000143119	CD53		725	1212	221	1937	2074	2740	2064	1582	2396	1665	2208	1111		41.9968	58.8476	14.3883	69.7636	80.7356	110.583	86.2748	58.3302	75.7015	90.4541	74.4907	46.5024		-0.9973	-0.33417	-2.08379	0.09541	0.5272	1.70181	0.74518	-0.35453	0.32909	0.90965	0.28144	-0.81999		46.249	77.8841	0.94725
	ENSMMUG00000000812	LRIF1	ligand dependent nuclear receptor interacting factor 1		ENSG00000121931	LRIF1		1314	1115	658	1364	2221	2425	1961	1750	2798	1576	2479	1536		10.8856	7.74246	6.12662	7.02573	12.3647	13.9968	11.7228	9.22791	12.6428	12.2447	11.9607	9.19455		0.18248	-1.07086	-1.71519	-1.35666	0.77229	1.42311	0.51632	-0.47852	0.88319	0.72445	0.61121	-0.49183		7.9451	11.6694	0.73359
	ENSMMUG00000000813	-	calcium-activated chloride channel regulator 1-like		-	-		1	0	0	0	2	0	0	1	3	3	4	1		0.02916	0	0	0	0.03919	0	0	0.01856	0.04772	0.08205	0.06794	0.02107		0.12883	-0.88999	-0.88999	-0.88999	0.47933	-0.88999	-0.88999	-0.2415	0.7771	1.97653	1.48348	-0.15382		0.00729	0.03457	2.26602
	ENSMMUG00000000815	FAM83B	family with sequence similarity 83 member B		ENSG00000168143	FAM83B		35	8	7	0	10	1	0	2	6	8	55	4		2.18985	0.41955	0.49225	0	0.42046	0.04359	0	0.07965	0.20476	0.46943	2.00417	0.18084		2.19756	-0.16336	-0.06641	-0.72289	-0.16215	-0.66475	-0.72289	-0.61667	-0.44982	-0.09684	1.94993	-0.48172		0.77541	0.42536	-0.71938
	ENSMMUG00000000818	ACTL9	actin like 9		ENSG00000181786	ACTL9		0	0	0	0	0	0	0	0	0	0	0	0		0	0	0	0	0	0	0	0	0	0	0	0		-	-	-	-	-	-	-	-	-	-	-	-		0	0	-
	ENSMMUG00000000822	USP4	ubiquitin specific peptidase 4		ENSG00000114316	USP4		1732	1466	760	1590	1951	2322	2454	2255	2534	1264	3542	1536		31.2329	22.1588	15.4034	17.8272	23.6429	29.1735	31.9327	25.8834	24.9236	21.3771	37.1997	20.0143		0.96951	-0.4566	-1.51831	-1.13738	-0.22337	0.64584	1.07949	0.12876	-0.02208	-0.57947	1.90726	-0.79365		21.6556	26.7684	0.48158
	ENSMMUG00000000823	LMNB1	lamin B1		ENSG00000113368	LMNB1		24	30	10	23	55	24	43	28	36	22	36	21		0.42291	0.44311	0.19805	0.25199	0.6513	0.29465	0.54677	0.31406	0.346	0.36358	0.36946	0.26739		0.39251	0.54955	-1.35613	-0.93666	2.16856	-0.6049	1.35568	-0.45402	-0.20557	-0.06891	-0.02317	-0.81694		0.32902	0.39415	0.44101
	ENSMMUG00000000824	ADAMTS18	ADAM metallopeptidase with thrombospondin type 1 motif 18		ENSG00000140873	ADAMTS18		0	16	9	0	21	45	23	20	49	18	51	3		0	0.17871	0.13479	0	0.18806	0.4178	0.22116	0.16964	0.35614	0.22496	0.39581	0.02889		-1.34738	-0.09971	-0.40633	-1.34738	-0.03449	1.56941	0.19665	-0.16306	1.139	0.22312	1.41591	-1.14572		0.07838	0.25031	1.75562
	ENSMMUG00000000825	DGAT1	diacylglycerol O-acyltransferase 1		ENSG00000185000	DGAT1		294	151	59	168	90	9	71	44	67	74	88	59		1.48404	0.63889	0.33473	0.52727	0.30529	0.03165	0.25861	0.14137	0.18446	0.35032	0.25871	0.2152		2.86939	0.6442	-0.15662	0.35031	-0.23411	-0.95457	-0.35701	-0.6657	-0.55224	-0.11556	-0.35677	-0.47133		0.74623	0.2182	-1.55627
	ENSMMUG00000000826	STOX1	storkhead box 1		ENSG00000165730	STOX1		7	30	5	5	48	3	1	12	25	24	101	2		0.24543	0.88164	0.19703	0.109	1.13095	0.07328	0.0253	0.2678	0.47808	0.78917	2.06238	0.05067		-0.46316	0.58748	-0.54309	-0.68846	0.99918	-0.74744	-0.82668	-0.42621	-0.07896	0.43477	2.53736	-0.78479		0.35827	0.6097	0.87798
	ENSMMUG00000000827	USP38	ubiquitin specific peptidase 38		ENSG00000170185	USP38		180	229	91	317	199	152	193	177	183	141	318	176		2.17704	2.32155	1.23701	2.38383	1.61743	1.28085	1.68441	1.36263	1.20722	1.59937	2.23999	1.53812		1.03009	1.35635	-1.09223	1.49696	-0.23335	-0.99325	-0.08213	-0.80863	-1.1595	-0.27412	1.17222	-0.41241		2.02986	1.56625	-0.2254
	ENSMMUG00000000828	GAB1	GRB2 associated binding protein 1		ENSG00000109458	GAB1		86	121	74	171	121	2	127	83	127	80	215	42		2.72934	3.21879	2.63955	3.37424	2.58061	0.04422	2.90843	1.67667	2.19838	2.38114	3.97396	0.96315		0.31477	0.76972	0.2313	0.91422	0.17652	-2.18111	0.48124	-0.66372	-0.17877	-0.00889	1.47167	-1.32695		2.99048	2.09082	-0.44247
	ENSMMUG00000000829	SMARCA5	SWI/SNF related, matrix associated, actin dependent regulator of chromatin, subfamily a, member 5		ENSG00000153147	SMARCA5		1154	822	643	896	945	1064	980	918	816	593	1051	723		24.542	14.6529	15.3693	11.8477	13.5056	15.7655	15.0393	12.4267	9.46531	11.8276	13.0177	11.1103		2.75552	0.15897	0.34706	-0.57759	-0.14228	0.45109	0.26041	-0.42556	-1.20313	-0.58288	-0.2704	-0.77121		16.603	12.7698	-0.20995
	ENSMMUG00000000830	DAD1	defender against cell death 1		ENSG00000129562	DAD1		3375	4777	3333	5785	7587	7399	5751	6146	8043	5072	6875	7201		138.064	163.798	153.243	147.14	208.571	210.883	169.764	160.032	179.458	194.59	163.796	212.854		-1.43432	-0.43991	-0.84779	-1.08361	1.29016	1.37947	-0.20939	-0.58543	0.16521	0.74993	-0.43999	1.45566		150.561	187.494	0.45387
	ENSMMUG00000000833	AP2S1	adaptor related protein complex 2 subunit sigma 1		ENSG00000042753	AP2S1		277	382	363	1397	129	92	254	149	291	209	383	271		9.26714	10.7122	13.6493	29.0592	2.90024	2.14445	6.13191	3.17294	5.31005	6.55765	7.4626	6.55116		0.09517	0.29432	0.6991	2.8228	-0.78228	-0.88644	-0.33691	-0.7447	-0.45017	-0.27824	-0.15352	-0.27913		15.672	5.02887	-1.5755
	ENSMMUG00000000835	MSLN	mesothelin		ENSG00000102854	MSLN		272	83	1097	1394	33	4	47	58	72	76	1580	103		9.88862	2.52926	44.8241	31.5101	0.80623	0.10132	1.23299	1.34216	1.42771	2.59129	33.4541	2.70575		-0.07202	-0.53458	2.12381	1.28697	-0.64288	-0.68719	-0.61606	-0.6092	-0.60382	-0.53069	1.40916	-0.52349		22.188	5.45769	-2.27336
	ENSMMUG00000000837	GAPDHS	glyceraldehyde-3-phosphate dehydrogenase, spermatogenic		ENSG00000105679	GAPDHS		120	77	40	79	28	102	64	43	27	32	101	20		2.2382	1.2038	0.83852	0.91615	0.35096	1.3255	0.86138	0.5105	0.27468	0.55976	1.09714	0.26954		2.44021	0.59466	-0.05707	0.08142	-0.92698	0.81178	-0.0163	-0.64233	-1.06308	-0.55443	0.40436	-1.07224		1.29917	0.65618	-0.79433
	ENSMMUG00000000838	AGRN	agrin		ENSG00000188157	AGRN		722	720	363	2390	269	100	398	171	195	151	337	216		19.91	16.6424	11.2507	40.9783	4.98501	1.92131	7.9198	3.00152	2.93298	3.90524	5.41241	4.304		0.85905	0.56805	0.0879	2.73528	-0.47009	-0.74292	-0.20873	-0.64672	-0.65283	-0.56624	-0.43202	-0.53073		22.1954	4.29778	-2.25694
	ENSMMUG00000000841	TMEM147	transmembrane protein 147		ENSG00000105677	TMEM147		1219	991	731	2410	906	841	1064	776	1178	725	1323	1014		31.2678	21.3067	21.0741	38.4355	15.6171	15.0297	19.6939	12.6697	16.4808	17.4409	19.7642	18.7938		1.46094	0.09278	0.06084	2.4454	-0.68868	-0.76936	-0.12873	-1.09351	-0.57005	-0.43819	-0.11908	-0.25236		28.021	16.9363	-0.58815
	ENSMMUG00000000842	-	RNA pseudouridine synthase domain containing 1		ENSG00000007376	RPUSD1		129	71	79	68	63	10	20	8	53	27	56	42		1.67117	0.77097	1.15026	0.54772	0.54847	0.09026	0.18696	0.06597	0.37449	0.32804	0.42252	0.39315		2.42731	0.48561	1.30373	0.00408	0.00568	-0.98265	-0.77407	-1.03505	-0.36957	-0.46976	-0.26599	-0.32932		1.03503	0.30123	-1.64093
	ENSMMUG00000000843	CHTF18	chromosome transmission fidelity factor 18		ENSG00000127586	CHTF18		2	8	9	24	1	13	9	0	3	4	2	3		0.07837	0.26276	0.39638	0.58474	0.02633	0.35492	0.25449	0	0.06412	0.147	0.04564	0.08494		-0.62617	0.39317	1.1318	2.17307	-0.91384	0.90263	0.34742	-1.05942	-0.70496	-0.24677	-0.80709	-0.58984		0.33056	0.12218	-1.38721
	ENSMMUG00000000844	TTC17	tetratricopeptide repeat domain 17		ENSG00000052841	TTC17		1323	1076	538	1312	1307	1747	1915	1953	1758	976	2817	1023		49.0426	33.4329	22.4148	30.2391	32.5587	45.1198	51.2246	46.0813	35.5444	33.9312	60.8171	27.4014		0.88832	-0.49025	-1.46331	-0.77231	-0.56745	0.54189	1.08103	0.6268	-0.30376	-0.44624	1.92819	-1.02292		33.7823	41.5848	0.47556
	ENSMMUG00000000845	ATP4A	ATPase H+/K+ transporting subunit alpha		ENSG00000105675	ATP4A		0	19	0	0	3	19	10	1	0	10	0	0		0	0.49076	0	0	0.06213	0.40793	0.22236	0.01961	0	0.289	0	0		-0.68813	2.02839	-0.68813	-0.68813	-0.34425	1.56988	0.54273	-0.57956	-0.68813	0.9116	-0.68813	-0.68813		0.12269	0.12513	0.32019
	ENSMMUG00000000846	GNG13	G protein subunit gamma 13		ENSG00000127588	GNG13		0	0	0	0	0	0	0	1	0	0	0	0		0	0	0	0	0	0	0	0.04865	0	0	0	0		-0.28868	-0.28868	-0.28868	-0.28868	-0.28868	-0.28868	-0.28868	3.17543	-0.28868	-0.28868	-0.28868	-0.28868		0	0.00608	0.14631
	ENSMMUG00000000850	SST	somatostatin		ENSG00000157005	SST		0	0	0	0	0	0	0	0	0	1	310	0		0	0	0	0	0	0	0	0	0	0.01114	2.1447	0		-0.29031	-0.29031	-0.29031	-0.29031	-0.29031	-0.29031	-0.29031	-0.29031	-0.29031	-0.27231	3.17538	-0.29031		0	0.26948	0.14631
	ENSMMUG00000000853	MIOS	meiosis regulator for oocyte development		ENSG00000164654	MIOS		101	104	26	46	130	96	122	139	122	86	200	37		2.482	2.14221	0.71811	0.70285	2.14685	1.64366	2.1634	2.17423	1.63523	1.98205	2.86244	0.657		0.96736	0.50188	-1.44895	-1.46986	0.50825	-0.18106	0.53091	0.54574	-0.19261	0.28249	1.4885	-1.53266		1.51129	1.90811	0.55525
	ENSMMUG00000000854	RPA3	replication protein A3		ENSG00000106399	RPA3		633	813	547	673	1037	753	759	1086	1309	930	1079	1079		3.28353	3.53489	3.18907	2.17057	3.61489	2.72141	2.84103	3.58572	3.70354	4.52436	3.25975	4.04429		-0.14399	0.26166	-0.29644	-1.94012	0.39076	-1.05116	-0.85811	0.3437	0.53383	1.85849	-0.18237	1.08375		3.04452	3.53687	0.36551
	ENSMMUG00000000857	ANXA4	annexin A4		ENSG00000196975	ANXA4		1106	2085	1044	2320	3074	2166	2728	2791	3699	1718	2901	2554		43.7684	69.1607	46.4349	57.084	81.75	59.7208	77.9016	70.3031	79.8417	63.7624	66.8619	73.0314		-1.79332	0.27339	-1.57629	-0.70955	1.29805	-0.49494	0.98482	0.36638	1.14273	-0.16598	0.08629	0.58843		54.112	71.6466	0.54829
	ENSMMUG00000000860	GLS2	glutaminase 2		ENSG00000135423	GLS2		64	43	15	3	59	64	41	79	66	24	85	32		8.74983	4.92761	2.30489	0.25501	5.42063	6.09622	4.04482	6.87473	4.92156	3.07728	6.76805	3.16121		1.7429	0.09109	-1.04234	-1.92821	0.30416	0.59612	-0.29041	0.93256	0.08848	-0.70854	0.88646	-0.67227		4.05933	5.04556	0.59152
	ENSMMUG00000000863	DNAAF4	dynein axonemal assembly factor 4		ENSG00000256061	DNAAF4		51	9	23	3	37	1	1	13	14	29	43	15		0.54461	0.08056	0.27605	0.01992	0.26552	0.00744	0.00771	0.08836	0.08154	0.29043	0.26743	0.11574		2.32285	-0.55801	0.65559	-0.93446	0.59024	-1.01192	-1.01027	-0.50955	-0.55189	0.74492	0.6021	-0.33958		0.23028	0.14052	-0.5592
	ENSMMUG00000000868	SLC30A1	solute carrier family 30 member 1		-	-		0	0	0	0	1	0	0	0	3	0	1	0		0	0	0	0	0.0133	0	0	0	0.03239	0	0.01153	0		-0.47988	-0.47988	-0.47988	-0.47988	0.85883	-0.47988	-0.47988	-0.47988	2.77975	-0.47988	0.68032	-0.47988		0	0.00715	1.37955
	ENSMMUG00000000869	SNRPC	small nuclear ribonucleoprotein polypeptide C		ENSG00000124562	SNRPC		1165	1551	1110	1672	2945	2194	1889	2014	2930	1930	2425	2536		23.5523	26.2825	25.2214	21.0167	40.0102	30.9033	27.5572	25.9165	32.3083	36.5932	28.5525	37.0459		-1.02419	-0.56029	-0.74059	-1.45502	1.77223	0.22485	-0.3437	-0.62248	0.46358	1.19164	-0.17458	1.26855		24.0182	32.3609	0.5676
	ENSMMUG00000000870	TLR5	toll like receptor 5		ENSG00000187554	TLR5		16	90	16	129	178	66	192	107	126	55	258	93		0.72818	3.43326	0.81842	3.65029	5.44395	2.09277	6.30541	3.09963	3.12771	2.34755	6.8385	3.05832		-1.38332	0.01096	-1.3368	0.12282	1.04733	-0.67997	1.49135	-0.16101	-0.14653	-0.54865	1.76612	-0.1823		2.15753	4.03923	1.00463
	ENSMMUG00000000871	MVB12B	multivesicular body subunit 12B		ENSG00000196814	MVB12B		1	22	3	133	16	1	6	14	15	7	13	3		0.02527	0.46597	0.0852	2.08957	0.2717	0.01761	0.1094	0.22518	0.20674	0.16589	0.19132	0.05478		-0.52777	0.24636	-0.42249	3.09839	-0.09489	-0.54123	-0.37998	-0.17661	-0.209	-0.28075	-0.23609	-0.47594		0.6665	0.15533	-2.00626
	ENSMMUG00000000872	GUCA1A	guanylate cyclase activator 1A		ENSG00000048545	GUCA1A		0	4	0	1	1	0	0	0	4	26	0	0		0	0.06255	0	0.0116	0.01254	0	0	0	0.0407	0.45493	0	0		-0.37463	0.10828	-0.37463	-0.28508	-0.27784	-0.37463	-0.37463	-0.37463	-0.0604	3.13747	-0.37463	-0.37463		0.01854	0.06352	-1.12597
	ENSMMUG00000000873	RABGGTB	Rab geranylgeranyltransferase subunit beta		ENSG00000137955	RABGGTB		394	328	118	380	493	584	300	451	571	283	361	484		50.7035	35.3805	17.0672	30.4051	42.6351	52.362	27.8586	36.9426	40.0791	34.1558	27.0567	45.006		1.36884	-0.12235	-1.90454	-0.60653	0.58365	1.53024	-0.85435	0.02968	0.3349	-0.24153	-0.93239	0.81438		33.3891	38.262	0.43942
	ENSMMUG00000000874	CHST1	carbohydrate sulfotransferase 1		ENSG00000175264	CHST1		49	136	62	252	62	5	58	73	28	49	48	32		0.71941	1.67367	1.02309	2.3004	0.61172	0.05115	0.61448	0.6822	0.22422	0.67471	0.41044	0.33948		-0.09097	1.41441	0.38809	2.40312	-0.26087	-1.1452	-0.25651	-0.14967	-0.87216	-0.1615	-0.5784	-0.69034		1.42914	0.45105	-1.56225
	ENSMMUG00000000875	MSH4	mutS homolog 4		ENSG00000057468	MSH4		0	0	0	0	0	0	0	0	0	1	0	0		0	0	0	0	0	0	0	0	0	0.02949	0	0		-0.28868	-0.28868	-0.28868	-0.28868	-0.28868	-0.28868	-0.28868	-0.28868	-0.28868	3.17543	-0.28868	-0.28868		0	0.00369	0.14631
	ENSMMUG00000000880	SCIN	scinderin		ENSG00000006747	SCIN		48	223	101	0	137	479	57	343	358	106	479	96		0.67013	2.60956	1.5848	0	1.28533	4.6592	0.57423	3.04802	2.72607	1.38789	3.89471	0.96843		-0.89434	0.46014	-0.25554	-1.36235	-0.46469	1.89159	-0.96131	0.76636	0.54151	-0.39306	1.35768	-0.68601		1.21612	2.31799	1.07034
	ENSMMUG00000000881	COMMD3	COMM domain containing 3		ENSG00000269897	COMMD3-BMI1		1793	1960	746	1562	2825	3322	1831	2919	2742	2097	2077	2183		53.3409	48.8747	24.9435	28.8923	56.4776	68.8558	39.3065	55.2743	44.4925	58.5079	35.9867	46.9263		0.50769	0.1598	-1.70432	-1.39673	0.75203	1.71623	-0.58552	0.65829	-0.18155	0.91017	-0.84412	0.00803		39.0128	50.7285	0.60503
	ENSMMUG00000000882	SPAG6	sperm associated antigen 6		ENSG00000077327	SPAG6		131	100	12	0	890	392	0	174	476	309	2487	253		3.43145	2.1956	0.35329	0	15.6666	7.15407	0	2.90111	6.80068	7.59103	37.9408	4.78861		-0.37539	-0.49223	-0.66641	-0.69981	0.78138	-0.02343	-0.69981	-0.42553	-0.05685	0.01788	2.88729	-0.24708		1.49508	10.3554	3.02282
	ENSMMUG00000000885	AKAP17A	A-kinase anchoring protein 17A		ENSG00000197976	AKAP17A		395	250	316	530	124	22	146	77	107	74	176	141		6.53982	3.46942	5.88023	5.45589	1.37965	0.25378	1.74429	0.81146	0.96626	1.14904	1.6971	1.68683		1.80905	0.40415	1.50725	1.31308	-0.55205	-1.0672	-0.3852	-0.81203	-0.7412	-0.65756	-0.40679	-0.41149		5.33634	1.21105	-2.05105
	ENSMMUG00000000886	RRS1	ribosome biogenesis regulator 1 homolog		ENSG00000179041	RRS1		58	31	43	63	28	108	21	23	27	12	43	33		1.7217	0.77133	1.43462	1.16276	0.55856	2.23365	0.44983	0.43458	0.43715	0.33408	0.7434	0.70783		1.3442	-0.24095	0.86537	0.41193	-0.59584	2.19808	-0.77719	-0.80262	-0.79833	-0.97025	-0.28753	-0.34687		1.2726	0.73738	-0.61817
	ENSMMUG00000000887	ADHFE1	alcohol dehydrogenase iron containing 1		ENSG00000285655	AC009879.2		348	278	65	197	336	313	380	487	320	195	350	235		9.74284	6.52377	2.0453	3.42921	6.32155	6.10537	7.6769	8.67849	4.88647	5.12008	5.70689	4.75398		1.7914	0.28455	-1.81184	-1.16404	0.18989	0.08869	0.82433	1.29318	-0.48188	-0.37253	-0.09784	-0.5439		5.43528	6.15622	0.43949
	ENSMMUG00000000892	KCNQ3	potassium voltage-gated channel subfamily Q member 3		ENSG00000184156	KCNQ3		0	0	0	0	3	1	4	0	6	1	0	0		0	0	0	0	0.01959	0.00677	0.02805	0	0.03181	0.00912	0	0		-0.66844	-0.66844	-0.66844	-0.66844	0.98007	-0.09873	1.69176	-0.66844	2.00755	0.09844	-0.66844	-0.66844		0	0.01192	3.07784
	ENSMMUG00000000893	EP300	E1A binding protein p300		ENSG00000100393	EP300		895	721	387	1158	602	509	950	401	560	442	1195	338		36.723	24.797	17.847	29.5424	16.5993	14.5511	28.1278	10.473	12.5327	17.0088	28.5568	10.0211		1.86001	0.48716	-0.31288	1.03342	-0.4565	-0.69228	0.87058	-1.16173	-0.92463	-0.40936	0.91996	-1.21374		27.2273	17.2338	-0.52634
	ENSMMUG00000000894	CIP2A	cellular inhibitor of PP2A		ENSG00000163507	CIP2A		84	99	23	50	72	373	94	55	67	65	69	30		1.47408	1.45621	0.45364	0.54555	0.84909	4.56048	1.19032	0.61435	0.64129	1.06977	0.7052	0.3804		0.27578	0.26001	-0.62511	-0.54396	-0.27599	3.00059	0.02527	-0.48323	-0.45944	-0.08116	-0.40301	-0.68976		0.98237	1.25136	0.63274
	ENSMMUG00000000895	ARMC5	armadillo repeat containing 5		ENSG00000140691	ARMC5		76	33	111	216	35	12	44	24	20	13	59	23		5.81536	2.11653	9.54607	10.2763	1.79974	0.63974	2.42947	1.16892	0.8347	0.93292	2.6293	1.27167		0.74581	-0.34586	1.84689	2.06242	-0.43936	-0.78172	-0.2535	-0.62554	-0.72418	-0.6952	-0.19453	-0.59522		6.93857	1.46331	-2.23737
	ENSMMUG00000000896	TGFB1I1	transforming growth factor beta 1 induced transcript 1		ENSG00000140682	TGFB1I1		1923	1914	1764	1455	391	363	1718	660	1420	903	3161	1519		348.437	290.693	359.238	163.919	47.6102	45.8261	224.628	76.1198	140.337	153.451	333.576	198.877		1.31264	0.80692	1.40724	-0.30338	-1.32203	-1.33765	0.22831	-1.07234	-0.50992	-0.39507	1.18249	0.00279		290.572	152.553	-0.86908
	ENSMMUG00000000897	SLC5A2	solute carrier family 5 member 2		ENSG00000140675	SLC5A2		0	3	0	0	1	0	10	1	7	8	13	0		0	0.10869	0	0	0.02905	0	0.3119	0.02751	0.16503	0.3243	0.32726	0		-0.77895	0.00635	-0.77895	-0.77895	-0.56908	-0.77895	1.47457	-0.58017	0.4134	1.56415	1.58552	-0.77895		0.02717	0.14813	2.52555
	ENSMMUG00000000898	DZIP3	DAZ interacting zinc finger protein 3		ENSG00000198919	DZIP3		242	155	132	120	232	455	243	208	270	218	614	211		2.16845	1.16416	1.32937	0.66856	1.39702	2.84058	1.57122	1.18634	1.31959	1.83201	3.20427	1.36616		0.67932	-0.69115	-0.4657	-1.36747	-0.3734	1.59652	-0.13567	-0.6609	-0.47906	0.2202	2.09281	-0.41551		1.33264	1.83965	0.62201
	ENSMMUG00000000899	C20H16orf58	chromosome 20 C16orf58 homolog		ENSG00000140688	C16orf58		542	447	123	531	327	282	355	240	290	130	709	139		23.075	15.9514	5.88555	14.0559	9.35554	8.36476	10.9061	6.50375	6.73412	5.19066	17.5798	4.27603		2.12768	0.90717	-0.81742	0.58242	-0.2229	-0.39266	0.04275	-0.71151	-0.67204	-0.93648	1.18618	-1.09318		14.742	8.61384	-0.59367
	ENSMMUG00000000901	AHSP	alpha hemoglobin stabilizing protein		ENSG00000169877	AHSP		13	12	50	63	14	0	6	26	56	92	57	217		0.29984	0.23199	1.29614	0.90345	0.21699	0	0.09986	0.3817	0.70448	1.99006	0.76567	3.61648		-0.55668	-0.62228	0.40667	0.02697	-0.63678	-0.8466	-0.75004	-0.47752	-0.16542	1.07765	-0.10625	2.65028		0.68286	0.97191	0.53051
	ENSMMUG00000000902	PLA1A	phospholipase A1 member A		ENSG00000144837	PLA1A		492	918	188	1742	2387	2081	1345	1810	2165	938	1897	1318		5.74602	8.98655	2.46774	12.6494	18.7341	16.9331	11.335	13.4552	13.7911	10.274	12.9031	11.1225		-1.30332	-0.57352	-2.04162	0.2514	1.62172	1.21611	-0.04463	0.43286	0.50852	-0.28357	0.30853	-0.09249		7.46244	13.5685	1.05194
	ENSMMUG00000000903	LHFPL1	LHFPL tetraspan subfamily member 1		ENSG00000182508	LHFPL1		0	0	2	0	12	0	14	11	22	15	19	37		0	0	0.0577	0	0.20701	0	0.25933	0.17973	0.30802	0.36112	0.28405	0.68629		-0.94961	-0.94961	-0.669	-0.94961	0.05707	-0.94961	0.3115	-0.07557	0.54832	0.80652	0.43176	2.38785		0.01443	0.28569	4.73712
	ENSMMUG00000000905	POPDC2	popeye domain containing 2		ENSG00000121577	POPDC2		59	123	56	257	92	1	119	77	91	93	287	86		0.7537	1.31704	0.80403	2.04127	0.78979	0.0089	1.09696	0.6261	0.63405	1.1142	2.13527	0.79383		-0.42776	0.51392	-0.34362	1.72454	-0.36742	-1.67276	0.14603	-0.64104	-0.62775	0.17486	1.88167	-0.36067		1.22901	0.89989	-0.39592
	ENSMMUG00000000906	COX17	cytochrome c oxidase copper chaperone COX17		ENSG00000138495	COX17		2124	1676	1688	3260	1923	1728	1541	2144	2912	1615	1911	2391		37.3986	24.7356	33.4051	35.6895	22.754	21.1986	19.5794	24.029	27.9661	26.6692	19.5969	30.4203		1.70488	-0.36201	1.05303	1.4259	-0.68545	-0.93934	-1.20362	-0.47735	0.16528	-0.04641	-1.20077	0.56586		32.8072	24.0267	-0.30488
	ENSMMUG00000000907	MAATS1	MYCBP associated and testis expressed 1		ENSG00000183833	MAATS1		89	17	6	36	46	0	12	48	66	38	192	21		1.04934	0.16801	0.07951	0.26391	0.36447	0	0.1021	0.36023	0.42443	0.42019	1.31842	0.17891		1.64683	-0.56833	-0.79076	-0.32729	-0.07453	-0.9906	-0.734	-0.0852	0.07618	0.06551	2.32313	-0.54093		0.39019	0.39609	0.24218
	ENSMMUG00000000908	SUCLG1	succinate-CoA ligase alpha subunit		ENSG00000163541	SUCLG1		3257	3921	2243	4717	5124	3833	3965	5294	7355	4409	5743	5338		217.607	219.584	168.431	195.948	230.061	178.425	191.159	225.138	268.026	276.268	223.47	257.701		-0.09892	-0.04104	-1.53905	-0.7332	0.26579	-1.24638	-0.87346	0.12162	1.37762	1.61899	0.07278	1.07525		200.393	231.281	0.36835
	ENSMMUG00000000911	ILDR1	immunoglobulin like domain containing receptor 1		ENSG00000145103	ILDR1		1	21	47	152	52	50	20	71	32	16	223	2		0.0466	0.82032	2.46181	4.40436	1.62855	1.62349	0.67258	2.10613	0.81341	0.69932	6.05269	0.06735		-0.96054	-0.53254	0.37546	1.45001	-0.08547	-0.08826	-0.61427	0.17872	-0.53637	-0.59948	2.3618	-0.94906		1.93328	1.70794	-0.25589
	ENSMMUG00000000912	CD86	CD86 molecule		ENSG00000114013	CD86		205	509	63	217	320	629	431	251	684	241	516	138		5.31045	11.0521	1.83424	3.49509	5.57065	11.3524	8.05659	4.13867	9.66436	5.85505	7.78489	2.58309		-0.33784	1.45653	-1.42423	-0.90518	-0.25652	1.55041	0.52038	-0.70405	1.02285	-0.16764	0.43548	-1.1902		5.42296	6.87572	0.57613
	ENSMMUG00000000914	CCNG2	cyclin G2		ENSG00000138764	CCNG2		893	799	134	438	872	2158	392	586	849	406	417	432		9.15334	6.86472	1.54373	2.79141	6.00652	15.4114	2.89941	3.82327	4.74652	3.90292	2.48937	3.19959		1.01794	0.42323	-0.95946	-0.63525	0.20022	2.64413	-0.60718	-0.36711	-0.1272	-0.34641	-0.71373	-0.52918		5.0883	5.30987	0.39073
	ENSMMUG00000000915	LRGUK	leucine rich repeats and guanylate kinase domain containing		ENSG00000155530	LRGUK		1	15	8	1	42	43	11	10	26	14	79	2		0.07919	0.9957	0.71206	0.04924	2.2352	2.37257	0.6286	0.50408	1.12306	1.03981	3.64369	0.11445		-0.95337	-0.11772	-0.37633	-0.98069	1.01245	1.13769	-0.45243	-0.56597	-0.00159	-0.0775	2.29669	-0.92123		0.45905	1.45768	1.73049
	ENSMMUG00000000916	SLC35B4	solute carrier family 35 member B4		ENSG00000205060	SLC35B4		32	114	29	34	113	1	179	102	139	63	188	87		1.47312	4.39888	1.50047	0.97317	3.4958	0.03207	5.94619	2.98881	3.49015	2.71998	5.04049	2.89396		-0.83394	0.86087	-0.8181	-1.12355	0.33774	-1.6687	1.75718	0.04406	0.33447	-0.11167	1.23253	-0.01089		2.08641	3.32593	0.80762
	ENSMMUG00000000917	AKR1B1	aldo-keto reductase family 1 member B		ENSG00000085662	AKR1B1		5359	5467	5415	4292	11865	15871	7673	7389	12543	15358	18999	14751		127.99	109.444	145.355	63.7345	190.432	264.094	132.238	112.328	163.393	344.005	264.271	254.565		-0.63648	-0.85922	-0.42793	-1.40817	0.11342	0.99809	-0.58547	-0.82458	-0.2113	1.95779	1.00021	0.88364		111.631	215.666	1.06287
	ENSMMUG00000000918	ATP9A	ATPase phospholipid transporting 9A (putative)		ENSG00000054793	ATP9A		347	286	112	700	176	450	250	228	288	118	301	118		12.2994	8.49704	4.4618	15.4267	4.19223	11.1129	6.39426	5.14396	5.56783	3.92258	6.21363	3.02217		1.3241	0.33913	-0.70617	2.1342	-0.776	1.01675	-0.20558	-0.52946	-0.41966	-0.84585	-0.25237	-1.07909		10.1712	5.6962	-0.64254
	ENSMMUG00000000923	-	-		-	-		0	0	0	0	0	1	0	0	1	0	0	1		0	0	0	0	0	0.01035	0	0	0.00811	0	0	0.01074		-0.5476	-0.5476	-0.5476	-0.5476	-0.5476	1.78265	-0.5476	-0.5476	1.27664	-0.5476	-0.5476	1.86911		0	0.00365	0.88784
	ENSMMUG00000000924	HOXC11	homeobox C11		ENSG00000123388	HOXC11		0	0	0	0	0	0	0	0	0	2	0	0		0	0	0	0	0	0	0	0	0	0.09699	0	0		-0.28868	-0.28868	-0.28868	-0.28868	-0.28868	-0.28868	-0.28868	-0.28868	-0.28868	3.17543	-0.28868	-0.28868		0	0.01212	0.50698
	ENSMMUG00000000925	HOXC10	homeobox C10		ENSG00000180818	HOXC10		0	0	0	0	0	1	0	4	0	0	0	0		0	0	0	0	0	0.00742	0	0.02713	0	0	0	0		-0.36314	-0.36314	-0.36314	-0.36314	-0.36314	0.57312	-0.36314	3.05824	-0.36314	-0.36314	-0.36314	-0.36314		0	0.00432	1.61477
	ENSMMUG00000000931	SLC35A3	solute carrier family 35 member A3		ENSG00000283761	AC118553.2		894	422	292	500	802	249	974	968	1144	444	1687	836		17.9296	7.09403	6.58194	6.23482	10.809	3.47931	14.0957	12.3571	12.5141	8.35125	19.7048	12.115		1.43844	-0.79114	-0.89651	-0.96793	-0.02673	-1.53492	0.64957	0.29182	0.32412	-0.53245	1.80373	0.242		9.46009	11.6783	0.48671
	ENSMMUG00000000932	PPP2R3A	protein phosphatase 2 regulatory subunit B''alpha		ENSG00000073711	PPP2R3A		437	433	222	523	550	639	625	455	463	387	724	476		12.8264	10.6527	7.32346	9.54438	10.8484	13.0673	13.2373	8.50052	7.41217	10.653	12.3762	10.0952		1.09385	0.05175	-1.54432	-0.4796	0.14556	1.20934	1.29084	-0.98003	-1.50179	0.05189	0.87802	-0.21553		10.0868	10.7738	0.26223
	ENSMMUG00000000933	MSL2	MSL complex subunit 2		ENSG00000174579	MSL2		10	53	30	72	37	53	25	24	17	25	46	58		0.19536	0.8679	0.65873	0.87458	0.48577	0.72141	0.35244	0.29845	0.18115	0.45806	0.52339	0.81876		-1.35647	1.31907	0.48692	1.34565	-0.20118	0.7363	-0.73159	-0.94638	-1.41303	-0.31139	-0.05147	1.12358		0.64914	0.47993	-0.33541
	ENSMMUG00000000934	STKLD1	serine/threonine kinase like domain containing 1		ENSG00000198870	STKLD1		0	20	18	0	9	3	5	4	22	2	20	27		0	0.15818	0.19089	0	0.05707	0.01972	0.03404	0.02402	0.11323	0.0177	0.10991	0.18409		-1.05112	1.14419	1.59817	-1.05112	-0.2591	-0.7774	-0.57864	-0.7177	0.52025	-0.80549	0.47424	1.50373		0.08727	0.06997	-0.29537
	ENSMMUG00000000935	REXO4	REX4 homolog, 3'-5' exonuclease		ENSG00000148300	REXO4		457	326	178	756	236	284	285	258	301	169	405	188		94.0975	56.2636	41.1927	96.7843	32.6552	40.7419	42.3451	33.8136	33.804	32.6351	48.5671	27.9707		1.95999	0.33706	-0.30942	2.07524	-0.67564	-0.32875	-0.25999	-0.62595	-0.62636	-0.67651	0.00692	-0.87659		72.0845	36.5666	-0.81422
	ENSMMUG00000000937	ADAMTS13	ADAM metallopeptidase with thrombospondin type 1 motif 13		ENSG00000160323	ADAMTS13		52	39	37	27	24	75	38	24	33	28	78	47		1.87841	1.18086	1.5022	0.60642	0.58261	1.8876	0.99053	0.55183	0.65019	0.9486	1.64099	1.22678		1.48619	0.08745	0.7318	-1.06444	-1.11219	1.50462	-0.29421	-1.1739	-0.97667	-0.3783	1.01012	0.17953		1.29197	1.05989	-0.13351
	ENSMMUG00000000943	ERLIN2	ER lipid raft associated 2		ENSG00000147475	ERLIN2		580	617	237	707	1067	1116	836	897	1073	544	1355	587		22.1777	19.7752	10.1853	16.8085	27.4177	29.7313	23.067	21.8318	22.3783	19.5085	30.1754	16.2185		0.09899	-0.31719	-1.97844	-0.83111	1.00671	1.40749	0.25304	0.03907	0.13374	-0.3634	1.48442	-0.93333		17.2367	23.7911	0.65266
	ENSMMUG00000000946	CPM	carboxypeptidase M		ENSG00000135678	CPM		1348	2838	908	7199	4765	5808	3921	10459	5015	1982	4775	1460		161.541	285.071	122.297	536.397	383.737	484.932	339.067	797.797	327.796	222.758	333.266	126.424		-0.93896	-0.30124	-1.14156	0.99622	0.20812	0.73053	-0.02249	2.34569	-0.08068	-0.62293	-0.05244	-1.12025		276.327	376.972	0.61872
	ENSMMUG00000000949	FGF12	fibroblast growth factor 12		ENSG00000114279	FGF12		26	41	79	0	23	0	69	15	44	63	220	47		0.26403	0.34899	0.90168	0	0.15696	0	0.50563	0.09696	0.24371	0.60001	1.30117	0.34488		-0.34497	-0.12455	1.30931	-1.02997	-0.62275	-1.02997	0.28181	-0.77842	-0.39769	0.52669	2.34574	-0.13523		0.37868	0.40616	-0.01915
	ENSMMUG00000000951	ITGB2	integrin subunit beta 2		ENSG00000160255	ITGB2		2234	2256	331	3672	1361	2220	2399	2060	2191	2043	2845	959		23.4723	19.8683	3.90877	23.9882	9.60969	16.2513	18.1886	13.7768	12.5561	20.1316	17.4093	7.28073		1.26074	0.68815	-1.84738	1.34269	-0.94166	0.11351	0.4213	-0.27961	-0.47355	0.72998	0.29749	-1.31166		17.8094	14.4005	-0.09248
	ENSMMUG00000000952	C1H1orf94	chromosome 1 C1orf94 homolog		ENSG00000142698	C1orf94		0	0	0	0	0	3	0	7	4	1	0	0		0	0	0	0	0	0.0852	0	0.18161	0.08893	0.03823	0	0		-0.56856	-0.56856	-0.56856	-0.56856	-0.56856	0.90688	-0.56856	2.57662	0.9715	0.09347	-0.56856	-0.56856		0	0.04925	3.16444
	ENSMMUG00000000953	FAM207A	family with sequence similarity 207 member A		ENSG00000160256	FAM207A		90	68	29	144	28	5	37	30	27	33	73	27		2.04937	1.29788	0.74219	2.03873	0.42846	0.07932	0.60796	0.43482	0.33534	0.70474	0.96811	0.44425		1.87778	0.70682	-0.15905	1.86121	-0.6479	-1.19192	-0.36821	-0.63799	-0.79301	-0.21741	0.19298	-0.6233		1.53204	0.50037	-1.48068
	ENSMMUG00000000955	USP15	ubiquitin specific peptidase 15		ENSG00000135655	USP15		952	705	305	654	1112	1571	972	1254	1428	905	1046	1009		11.7398	7.28721	4.2273	5.01445	9.21526	13.4978	8.64942	9.84308	9.60488	10.4667	7.51245	8.99081		1.11431	-0.59517	-1.76996	-1.46775	0.14506	1.78924	-0.07218	0.3861	0.29465	0.62552	-0.5087	0.05889		7.06719	9.72254	0.6992
	ENSMMUG00000000956	MON2	MON2 homolog, regulator of endosome-to-Golgi trafficking		ENSG00000061987	MON2		301	232	107	81	231	230	263	202	206	123	385	169		5.24822	3.39064	2.09685	0.87812	2.70667	2.79405	3.30901	2.24185	1.95908	2.01135	3.90959	2.12919		2.23456	0.59087	-0.55395	-1.63236	-0.01435	0.06297	0.51863	-0.42565	-0.67586	-0.62961	1.05007	-0.52533		2.90346	2.6326	0.06462
	ENSMMUG00000000958	AKR1C2	aldo-keto reductase family 1, member C2		ENSG00000187134	AKR1C1		32	95	46	93	247	177	53	197	162	141	177	123		1.6142	4.0168	2.60798	2.91684	8.37305	6.22075	1.92921	6.32534	4.45721	6.67058	5.20004	4.48329		-1.41846	-0.26467	-0.94123	-0.7929	1.82732	0.79372	-1.26719	0.84395	-0.05318	1.00974	0.30355	-0.04065		2.78896	5.45743	1.1108
	ENSMMUG00000000959	CYP11B2	cytochrome P450, family 11, subfamily B, polypeptide 2		ENSG00000160882	CYP11B1		0	0	0	0	0	0	0	0	0	1	0	0		0	0	0	0	0	0	0	0	0	0.0254	0	0		-0.28868	-0.28868	-0.28868	-0.28868	-0.28868	-0.28868	-0.28868	-0.28868	-0.28868	3.17543	-0.28868	-0.28868		0	0.00317	0.14631
	ENSMMUG00000000960	WDR1	WD repeat domain 1		ENSG00000071127	WDR1		3744	5168	2254	5204	4262	5111	4516	4227	5037	2713	7318	3719		102.497	118.589	69.3532	88.5794	78.409	97.4858	89.2122	73.6573	75.2117	69.6562	116.679	73.5671		0.83767	1.75125	-1.04391	0.04757	-0.52981	0.5532	0.0835	-0.79957	-0.71132	-1.02671	1.6428	-0.80469		94.7546	84.2348	-0.01021
	ENSMMUG00000000962	H2AZ2	H2A.Z variant histone 2		ENSG00000105968	H2AZ2		1384	1762	1254	2797	1329	817	993	1031	1617	1063	1328	1318		77.7189	82.9363	79.1456	97.6572	50.1526	31.9649	40.238	36.8518	49.5268	55.9835	43.4324	53.4797		0.92776	1.17648	0.99577	1.87825	-0.38636	-1.2534	-0.85901	-1.02043	-0.4162	-0.1084	-0.70672	-0.22775		84.3645	45.2037	-0.77024
	ENSMMUG00000000963	SDC2	syndecan 2		ENSG00000169439	SDC2		1273	1340	524	2394	1488	741	1175	1305	1806	1011	2681	1468		23.4411	20.6825	10.8447	27.4091	18.4133	9.50668	15.6129	15.2957	18.1387	17.4597	28.7522	19.5325		0.80407	0.33048	-1.3584	1.48527	-0.05908	-1.58812	-0.53984	-0.59429	-0.10622	-0.22279	1.71585	0.13307		20.5943	17.839	-0.05011
	ENSMMUG00000000965	TNKS	tankyrase		ENSG00000173273	TNKS		180	122	61	123	148	147	90	91	93	70	294	47		12.0617	6.85245	4.59416	5.12465	6.66466	6.86304	4.35188	3.8814	3.39907	4.39918	11.4739	2.27572		1.99452	0.28185	-0.46061	-0.2862	0.22011	0.28534	-0.54026	-0.69494	-0.85352	-0.52471	1.80125	-1.22284		7.15825	5.41361	-0.2301
	ENSMMUG00000000966	TPX2	TPX2 microtubule nucleation factor		ENSG00000088325	TPX2		30	190	28	166	179	80	116	96	154	111	181	86		0.35737	1.89713	0.37488	1.22949	1.43294	0.66397	0.99713	0.72791	1.00059	1.2401	1.25574	0.74025		-1.41339	2.00976	-1.37446	0.52548	0.97778	-0.73177	0.0089	-0.58962	0.0166	0.54906	0.58384	-0.56218		0.96472	1.00733	0.2142
	ENSMMUG00000000968	MYLK2	myosin light chain kinase 2		ENSG00000101306	MYLK2		0	0	1	13	0	3	1	0	0	0	0	0		0	0	0.03523	0.25333	0	0.06551	0.02262	0	0	0	0	0		-0.43082	-0.43082	0.05264	3.04608	-0.43082	0.46828	-0.12042	-0.43082	-0.43082	-0.43082	-0.43082	-0.43082		0.07214	0.01102	-2.62
	ENSMMUG00000000969	FOXS1	forkhead box S1		ENSG00000179772	FOXS1		75	73	84	23	17	4	43	19	26	45	36	15		3.01901	2.46306	3.80033	0.57564	0.45987	0.11218	1.24902	0.48682	0.57084	1.69884	0.84398	0.43629		1.43962	0.97139	2.09765	-0.61819	-0.71569	-1.00851	-0.05107	-0.69299	-0.62223	0.32777	-0.39219	-0.73555		2.46451	0.73223	-1.69402
	ENSMMUG00000000970	DUSP15	dual specificity phosphatase 15		ENSG00000149599	DUSP15		0	0	0	0	0	3	1	3	0	0	0	1		0	0	0	0	0	0.1276	0.04405	0.11658	0	0	0	0.04411		-0.58619	-0.58619	-0.58619	-0.58619	-0.58619	2.1146	0.34622	1.88121	-0.58619	-0.58619	-0.58619	0.34748		0	0.04154	2.31882
	ENSMMUG00000000971	TTLL9	tubulin tyrosine ligase like 9		ENSG00000131044	TTLL9		0	5	1	1	55	8	0	4	15	11	177	15		0	0.04954	0.01329	0.00735	0.43692	0.06589	0	0.0301	0.09671	0.12195	1.21859	0.12812		-0.51918	-0.37684	-0.48101	-0.49807	0.73612	-0.32988	-0.51918	-0.43271	-0.24131	-0.1688	2.98194	-0.15107		0.01754	0.26229	3.91384
	ENSMMUG00000000972	TNK2	tyrosine kinase non receptor 2		ENSG00000061938	TNK2		134	124	146	376	25	52	44	46	35	38	43	39		2.87587	2.23067	3.52173	5.01734	0.36056	0.77755	0.68142	0.62839	0.40971	0.76486	0.53748	0.6048		0.87984	0.45673	1.30337	2.28416	-0.76964	-0.49619	-0.55923	-0.594	-0.73741	-0.50451	-0.65363	-0.60948		3.4114	0.5956	-2.41768
	ENSMMUG00000000974	MSH2	mutS homolog 2		ENSG00000095002	MSH2		271	417	240	310	901	579	783	906	860	543	1147	594		18.4693	23.8213	18.3836	13.136	41.2652	27.4929	38.5069	39.3023	31.9682	34.707	45.5271	29.2517		-1.14267	-0.61923	-1.15105	-1.66429	1.08685	-0.26013	0.81708	0.89487	0.17757	0.44543	1.50368	-0.08812		18.4525	36.0027	1.10029
	ENSMMUG00000000975	PKHD1L1	PKHD1 like 1		ENSG00000205038	PKHD1L1		74	9	62	33	40	1	44	30	70	18	108	56		19.7182	2.01014	18.568	5.46727	7.16265	0.18565	8.46028	5.08822	10.1736	4.49826	16.7604	10.7822		1.66546	-1.10497	1.48552	-0.5641	-0.29886	-1.39041	-0.09585	-0.62341	0.1722	-0.71571	1.20271	0.26742		11.4409	7.88891	-0.48167
	ENSMMUG00000000978	CRAMP1	cramped chromatin regulator homolog 1		ENSG00000007545	CRAMP1		23	17	6	27	18	8	21	9	6	9	30	4		2.05903	1.27565	0.6037	1.50286	1.08289	0.49898	1.35659	0.51284	0.29297	0.75564	1.56416	0.25875		1.87196	0.51248	-0.65361	0.90679	0.17797	-0.83535	0.65295	-0.81129	-1.19286	-0.38995	1.01316	-1.25225		1.36031	0.79035	-0.64606
	ENSMMUG00000000979	JPT2	Jupiter microtubule associated homolog 2		ENSG00000206053	JPT2		1011	1158	310	1843	663	513	1000	554	642	394	981	548		17.9455	17.229	6.18449	20.34	7.90853	6.34428	12.8086	6.25926	6.21554	6.55898	10.1414	7.02858		1.42006	1.28498	-0.79738	1.87152	-0.47232	-0.76725	0.45153	-0.78328	-0.79152	-0.72677	-0.05133	-0.63823		15.4247	7.90814	-0.79251
	ENSMMUG00000000980	YPEL3	yippee like 3		ENSG00000090238	YPEL3		688	411	417	1038	284	283	292	178	257	135	344	340		50.9239	25.499	34.6903	47.7696	14.1264	14.5942	15.596	8.38615	10.3754	9.37137	14.8292	18.1842		1.96535	0.23603	0.86119	1.7508	-0.5375	-0.50568	-0.43754	-0.92793	-0.79262	-0.86092	-0.4897	-0.26149		39.7207	13.1829	-1.44965
	ENSMMUG00000000981	TBX6	T-box transcription factor 6		ENSG00000149922	TBX6		0	1	0	0	0	0	3	2	3	1	5	1		0	0.03727	0	0	0	0	0.09627	0.05661	0.07276	0.04171	0.12949	0.03213		-0.89825	-0.03653	-0.89825	-0.89825	-0.89825	-0.89825	1.3273	0.41051	0.78396	0.06592	2.09549	-0.1554		0.00932	0.05362	2.27416
	ENSMMUG00000000982	PPP4C	protein phosphatase 4 catalytic subunit		ENSG00000149923	PPP4C		1269	1011	715	2668	700	571	1158	970	874	460	1360	827		38.3909	25.6369	24.3114	50.1849	14.2312	12.0355	25.2796	18.6787	14.4217	13.0515	23.9624	18.0782		1.34617	0.2168	0.09943	2.39055	-0.79318	-0.98762	0.18517	-0.39935	-0.77631	-0.89765	0.06852	-0.45253		34.631	17.4674	-0.85876
	ENSMMUG00000000983	-	aldolase, fructose-bisphosphate A		ENSG00000149925	ALDOA		13037	22726	13335	32781	23270	21955	29423	24228	30836	18781	32559	16928		730.888	1067.93	840.243	1142.66	876.694	857.567	1190.3	864.57	942.911	987.48	1063.09	685.744		-1.31337	0.82906	-0.61825	1.30405	-0.38655	-0.50813	1.60688	-0.46362	0.03436	0.31765	0.79826	-1.60032		945.431	933.544	0.097
	ENSMMUG00000000984	VILL	villin like		ENSG00000136059	VILL		19	51	11	147	25	1	46	47	94	19	258	17		0.1959	0.44077	0.12747	0.94239	0.17322	0.00718	0.34225	0.30846	0.52864	0.18373	1.5493	0.12666		-0.49269	0.06949	-0.64979	1.22116	-0.54476	-0.92597	-0.15669	-0.23427	0.27124	-0.52064	2.61458	-0.65168		0.42663	0.40243	-0.05899
	ENSMMUG00000000985	PLCD1	phospholipase C delta 1		ENSG00000187091	PLCD1		655	806	248	825	386	410	617	618	701	389	1228	551		10.9918	11.3373	4.67755	8.60802	4.35305	4.79373	7.47153	6.60125	6.41632	6.12229	12.002	6.68133		1.30822	1.43784	-1.06061	0.41392	-1.18235	-1.01703	-0.01244	-0.33893	-0.40831	-0.51861	1.68717	-0.30888		8.90368	6.80518	-0.21622
	ENSMMUG00000000987	DLEC1	DLEC1 cilia and flagella associated protein		ENSG00000008226	DLEC1		533	227	69	1192	138	155	195	133	183	47	282	52		23.8893	8.52807	3.47588	33.218	4.15656	4.84027	6.30678	3.79435	4.4737	1.97565	7.36124	1.68408		1.56919	-0.01173	-0.53167	2.52926	-0.46162	-0.39126	-0.24033	-0.4989	-0.42898	-0.68607	-0.13181	-0.71608		17.2778	4.32408	-1.82845
	ENSMMUG00000000988	IL36A	interleukin 36 alpha		ENSG00000136694	IL36A		0	0	7	0	1	0	0	2	1	0	2	7		0	0	0.21891	0	0.0187	0	0	0.03542	0.01518	0	0.03241	0.14074		-0.55452	-0.55452	2.60289	-0.55452	-0.28483	-0.55452	-0.55452	-0.04362	-0.33563	-0.55452	-0.08706	1.47538		0.05473	0.03031	-0.95586
	ENSMMUG00000000990	ACAA1	acetyl-CoA acyltransferase 1		ENSG00000060971	ACAA1		613	460	280	1063	523	80	350	442	424	277	534	335		10.2314	6.43547	5.25256	11.0314	5.86617	0.93031	4.2154	4.69577	3.85994	4.33601	5.19089	4.0402		1.71468	0.33695	-0.09239	2.00502	0.13032	-1.66116	-0.46883	-0.29448	-0.59785	-0.42505	-0.11478	-0.53242		8.2377	4.14184	-0.84138
	ENSMMUG00000000994	EPS15L1	epidermal growth factor receptor pathway substrate 15 like 1		ENSG00000127527	EPS15L1		391	294	201	507	147	36	286	289	258	186	514	275		27.1098	17.0862	15.6633	21.8564	6.84929	1.73906	14.3091	12.7543	9.75684	12.0948	20.7557	13.7774		1.8485	0.38152	0.17328	1.07965	-1.11668	-1.86458	-0.02492	-0.25247	-0.69115	-0.34899	0.91857	-0.10274		20.4289	11.5046	-0.70165
	ENSMMUG00000000995	MYD88	MYD88 innate immune signal transduction adaptor		ENSG00000172936	MYD88		413	982	238	1240	764	1211	1119	664	947	655	1285	747		10.8016	21.5276	6.99604	20.1641	13.4279	22.0669	21.1185	11.0539	13.5091	16.0662	19.5734	14.1169		-1.01823	1.13723	-1.78297	0.86322	-0.49045	1.2456	1.05501	-0.96753	-0.47414	0.03973	0.7445	-0.35199		14.8723	16.3666	0.30104
	ENSMMUG00000000996	OXSR1	oxidative stress responsive kinase 1		ENSG00000172939	OXSR1		348	266	192	324	273	224	259	154	216	234	288	129		8.63303	5.53112	5.35333	4.99747	4.55119	3.87162	4.63639	2.43172	2.92265	5.44422	4.16104	2.31237		2.38055	0.5629	0.45871	0.25019	-0.01132	-0.40953	0.0386	-1.25329	-0.96561	0.51198	-0.23994	-1.32323		6.12874	3.7914	-0.54249
	ENSMMUG00000001002	SLC23A1	solute carrier family 23 member 1		ENSG00000170482	SLC23A1		1	4	1	0	1	0	7	6	3	3	5	0		0.07938	0.26614	0.08922	0	0.05334	0	0.40096	0.30315	0.12989	0.22334	0.23115	0		-0.51212	0.88073	-0.43876	-1.10412	-0.70629	-1.10412	1.88616	1.15677	-0.13544	0.5615	0.61979	-1.10412		0.10868	0.16773	0.78422
	ENSMMUG00000001003	RCC1L	RCC1 like		ENSG00000274523	RCC1L		228	467	185	496	282	8	383	336	273	251	361	257		2.31364	3.97215	2.10994	3.12942	1.92304	0.05656	2.8045	2.17025	1.51099	2.38875	2.1335	1.88442		0.12141	1.88966	-0.09576	0.99116	-0.29503	-2.28501	0.64475	-0.03147	-0.73434	0.20149	-0.07064	-0.33621		2.88129	1.859	-0.50587
	ENSMMUG00000001006	DDX50	DExD-box helicase 50		ENSG00000107625	DDX50		1114	1130	595	1393	1200	543	1225	1246	1823	1021	1564	1344		59.0436	50.2012	35.4441	45.905	42.7413	20.0516	46.8511	42.0354	52.7004	50.7516	48.2781	51.4719		1.35956	0.47478	-1.00183	0.0449	-0.27167	-2.54201	0.13957	-0.3423	0.72486	0.52985	0.28235	0.60193		47.6485	44.3602	0.06299
	ENSMMUG00000001008	SYNE2	spectrin repeat containing nuclear envelope protein 2		ENSG00000054654	SYNE2		2931	2046	1530	3498	1031	1004	2422	1454	1314	1004	2217	1200		44.5438	26.063	26.1337	33.0531	10.5295	10.6308	26.5608	14.0652	10.892	14.3101	19.6229	13.1776		2.22105	0.49242	0.49904	1.14625	-0.96053	-0.95106	0.53899	-0.62982	-0.92663	-0.60691	-0.10997	-0.71284		32.4484	14.9736	-0.98155
	ENSMMUG00000001012	PLCB4	phospholipase C beta 4		ENSG00000101333	PLCB4		234	255	402	24	562	331	414	448	469	449	935	492		9.82076	8.97051	18.9624	0.62627	15.8505	9.67873	12.5379	11.9679	10.736	17.673	22.8542	14.9203		-0.53308	-0.68108	1.05821	-2.13357	0.51652	-0.5578	-0.0601	-0.15934	-0.37377	0.83377	1.73565	0.3546		9.59499	14.5273	0.62382
	ENSMMUG00000001016	APOBEC3H	apolipoprotein B mRNA editing enzyme catalytic subunit 3H		ENSG00000100298	APOBEC3H		121	484	242	370	442	891	470	678	533	468	480	310		8.30474	27.8441	18.6679	15.7893	20.3864	42.6069	23.2774	29.6196	19.953	30.1247	19.187	15.374		-1.6012	0.58822	-0.44	-0.76254	-0.24743	2.24241	0.07651	0.78717	-0.296	0.84376	-0.38183	-0.80908		17.6515	25.0661	0.63919
	ENSMMUG00000001018	MRS2	magnesium transporter MRS2		ENSG00000124532	MRS2		147	257	42	55	233	351	383	357	288	186	273	225		3.09045	4.52883	0.99241	0.71893	3.29184	5.1413	5.81031	4.7773	3.30245	3.66736	3.34266	3.41799		-0.2759	0.67721	-1.66611	-1.84733	-0.14245	1.08305	1.52636	0.84185	-0.13542	0.10638	-0.10877	-0.05886		2.33266	4.0939	1.06801
	ENSMMUG00000001021	MIA3	MIA SH3 domain ER export factor 3		ENSG00000154305	MIA3		552	441	210	336	471	495	673	708	724	273	817	471		2.91567	1.95248	1.24669	1.10347	1.67186	1.82166	2.56514	2.38036	2.08583	1.35238	2.51332	1.79765		1.70677	0.00343	-1.24471	-1.49798	-0.49283	-0.22792	1.08687	0.7601	0.23924	-1.0578	0.99523	-0.27038		1.80458	2.02352	0.36768
	ENSMMUG00000001024	ELK4	ETS transcription factor ELK4		ENSG00000158711	ELK4		41	64	35	56	64	20	43	29	60	14	69	38		0.87031	1.13872	0.83502	0.73909	0.91295	0.29579	0.65865	0.39183	0.69467	0.27871	0.85303	0.58285		0.69521	1.71672	0.5609	0.19583	0.8575	-1.49127	-0.11031	-1.12576	0.02678	-1.55626	0.62945	-0.39879		0.89579	0.58356	-0.48378
	ENSMMUG00000001026	BLMH	bleomycin hydrolase		ENSG00000108578	BLMH		715	1130	622	1264	1012	1346	1285	914	1192	884	1597	880		77.8569	103.138	76.1238	85.5775	74.0543	102.117	100.97	63.35	70.7957	90.2775	101.28	69.24		-0.46027	1.27438	-0.5792	0.06947	-0.7212	1.20433	1.12561	-1.45567	-0.94478	0.39197	1.14688	-1.05153		85.674	84.0105	0.10272
	ENSMMUG00000001027	ATP5F1B	ATP synthase F1 subunit beta		ENSG00000110955	ATP5F1B		3603	6386	2502	8180	6801	6615	6310	5101	7911	4681	9810	5229		46.49	69.0672	36.2845	65.625	58.972	59.4684	58.7517	41.8948	55.6757	56.6461	73.7207	48.7525		-0.85769	1.1902	-1.78339	0.87797	0.27451	0.31953	0.25452	-1.27451	-0.02449	0.06353	1.6123	-0.65247		54.3667	56.7352	0.20876
	ENSMMUG00000001028	SNRK	SNF related kinase		ENSG00000163788	SNRK		1304	872	647	638	1041	1518	1346	858	1331	862	1593	932		82.2693	46.1131	45.8779	25.0266	44.1356	66.7257	61.2776	34.4554	45.8013	51.0039	58.5331	42.4873		2.10875	-0.27684	-0.29236	-1.66813	-0.40731	1.08318	0.72371	-1.04602	-0.29741	0.04586	0.54263	-0.51607		49.8217	50.5525	0.19875
	ENSMMUG00000001029	ANO10	anoctamin 10		ENSG00000160746	ANO10		515	534	424	660	1286	450	1202	1170	1466	679	1126	859		15.188	13.2003	14.0539	12.102	25.4867	9.24628	25.5796	21.9628	23.5813	18.7802	19.34	18.305		-0.53352	-0.90164	-0.74354	-1.10502	1.37374	-1.6339	1.39096	0.72115	1.02087	0.13173	0.23542	0.04374		13.6361	20.2852	0.70175
	ENSMMUG00000001031	ABHD5	abhydrolase domain containing 5		ENSG00000011198	ABHD5		16	201	41	88	330	814	213	277	299	235	372	361		0.16219	1.70785	0.46712	0.55464	2.24801	5.749	1.55805	1.78729	1.65317	2.23414	2.19622	2.64422		-1.2165	-0.14284	-1.00469	-0.9439	0.23237	2.66425	-0.2469	-0.08766	-0.18083	0.22273	0.19639	0.50758		0.72295	2.50876	1.98909
	ENSMMUG00000001034	ZMYND12	zinc finger MYND-type containing 12		ENSG00000066185	ZMYND12		153	94	50	233	121	13	103	150	192	117	290	100		3.80946	1.96177	1.3992	3.60703	2.02459	0.22552	1.85057	2.37724	2.60743	2.73209	4.20529	1.7991		1.28363	-0.37937	-0.88571	1.10143	-0.32284	-1.94208	-0.47946	-0.00543	0.20175	0.31395	1.63989	-0.52578		2.69437	2.22773	-0.12521
	ENSMMUG00000001035	PRMT5	protein arginine methyltransferase 5		ENSG00000100462	PRMT5		1060	997	380	1468	1239	1017	1104	964	1263	613	1472	1020		18.1651	14.3211	7.31905	15.6416	14.2686	12.1427	13.652	10.5152	11.8053	9.85211	14.6915	12.6304		1.82594	0.4885	-1.94768	0.94792	0.47025	-0.26942	0.25572	-0.83565	-0.38682	-1.06637	0.61737	-0.09974		13.8617	12.4447	0.033
	ENSMMUG00000001036	F7	coagulation factor VII		ENSG00000057593	F7		0	2	5	0	1	0	6	9	6	1	9	1		0	0.01946	0.06525	0	0.0078	0	0.05027	0.06652	0.038	0.01089	0.06086	0.00839		-1.00863	-0.28913	1.40326	-1.00863	-0.72021	-1.00863	0.84959	1.45004	0.39593	-0.60611	1.24103	-0.69851		0.02118	0.03034	0.48949
	ENSMMUG00000001038	F10	coagulation factor X		ENSG00000126218	F10		177	75	79	53	20	73	86	62	65	70	244	13		1.87625	0.66639	0.9412	0.34931	0.14247	0.53914	0.65783	0.41833	0.37581	0.69591	1.50637	0.09957		2.23703	-0.0427	0.47513	-0.64016	-1.02991	-0.28247	-0.05883	-0.51011	-0.59023	0.01292	1.54008	-1.11074		0.95829	0.55443	-0.67214
	ENSMMUG00000001039	PROZ	protein Z, vitamin K dependent plasma glycoprotein		ENSG00000126231	PROZ		39	8	2	0	4	10	4	11	10	3	11	20		0.71197	0.12242	0.04104	0	0.04907	0.12719	0.05269	0.12782	0.09957	0.05136	0.11695	0.26382		2.97086	-0.12924	-0.55716	-0.77294	-0.5149	-0.10412	-0.49586	-0.10082	-0.24936	-0.50285	-0.15795	0.61433		0.21886	0.11106	-0.57782
	ENSMMUG00000001040	NUGGC	nuclear GTPase, germinal center associated		ENSG00000189233	NUGGC		23	38	115	1	15	0	18	26	17	19	39	22		0.15653	0.21677	0.87965	0.00423	0.0686	0	0.0884	0.11263	0.0631	0.12127	0.15458	0.10819		-0.03411	0.22382	3.0619	-0.68617	-0.41057	-0.70429	-0.32582	-0.22207	-0.43411	-0.18506	-0.04244	-0.24109		0.31429	0.0896	-1.90244
	ENSMMUG00000001041	PCID2	PCI domain containing 2		ENSG00000126226	PCID2		609	580	215	859	1337	799	683	1126	1212	702	1074	1196		18.4898	14.7602	7.33657	16.2155	27.2788	16.9015	14.9635	21.7602	20.0705	19.9889	18.9909	26.238		-0.01749	-0.71857	-2.11404	-0.44501	1.63464	-0.31607	-0.68036	0.59727	0.27964	0.2643	0.0767	1.43898		14.2005	20.774	0.75745
	ENSMMUG00000001043	PRUNE2	prune homolog 2 with BCH domain		ENSG00000106772	PRUNE2		95	93	87	33	72	68	95	148	155	74	288	143		12.5829	10.325	12.9514	2.71765	6.40869	6.27522	9.07984	12.4776	11.1977	9.19235	22.2165	13.686		0.37491	-0.08927	0.45066	-1.65318	-0.89438	-0.92182	-0.34525	0.35325	0.09014	-0.32212	2.35538	0.60169		9.64424	11.3167	0.34208
	ENSMMUG00000001044	AKT1	AKT serine/threonine kinase 1		ENSG00000142208	AKT1		359	860	388	2163	422	690	569	420	456	306	917	683		22.8402	45.8618	27.7444	85.5623	18.0424	30.5855	26.1224	17.0084	15.8237	18.2584	33.9781	31.3985		-0.42982	0.76786	-0.17469	2.83323	-0.67942	-0.02688	-0.25907	-0.73321	-0.79485	-0.66819	0.14962	0.01542		45.5022	23.9022	-0.8154
	ENSMMUG00000001045	IQCB1	IQ motif containing B1		ENSG00000173226	IQCB1		230	319	87	80	376	318	299	416	446	359	508	275		11.1231	12.9312	4.72887	2.40553	12.2198	10.7149	10.4344	12.8057	11.7645	16.2828	14.3083	9.60983		0.08985	0.55974	-1.57194	-2.17575	0.37487	-0.01625	-0.08915	0.52712	0.25653	1.43079	0.91764	-0.30344		7.79718	12.2675	0.87975
	ENSMMUG00000001047	ZBTB42	zinc finger and BTB domain containing 42		ENSG00000179627	ZBTB42		153	107	63	202	75	30	69	83	82	26	95	29		2.03724	1.19421	0.94282	1.67233	0.6711	0.27831	0.66297	0.70346	0.59553	0.32468	0.73671	0.27902		2.18078	0.64324	0.18473	1.51525	-0.31084	-1.02723	-0.32567	-0.25183	-0.44867	-0.94266	-0.19117	-1.02594		1.46165	0.53147	-1.29462
	ENSMMUG00000001048	EAF2	ELL associated factor 2		ENSG00000145088	EAF2		180	156	29	130	125	344	98	91	284	234	105	137		7.34131	5.33302	1.32934	3.29659	3.42601	9.77509	2.88419	2.36239	6.3177	8.95061	2.49411	4.03743		0.92826	0.19595	-1.26396	-0.54662	-0.49943	1.81571	-0.697	-0.88727	0.555	1.51508	-0.83924	-0.27648		4.32507	5.03094	0.50892
	ENSMMUG00000001049	SLC15A2	solute carrier family 15 member 2		ENSG00000163406	SLC15A2		1079	528	36	1803	2284	2638	1574	1901	1296	723	842	1230		39.5874	16.2374	1.48449	41.1293	56.3131	67.4328	41.6712	44.3942	25.9346	24.8776	17.9917	32.6079		0.29939	-0.98358	-1.79419	0.38412	1.2184	1.82938	0.41389	0.56351	-0.45077	-0.50884	-0.88719	-0.0841		24.6096	38.9029	0.93752
	ENSMMUG00000001050	APOL6	apolipoprotein L6		ENSG00000221963	APOL6		321	458	415	513	287	535	326	304	410	203	356	303		3.39898	4.06497	4.9389	3.3774	2.04223	3.94693	2.49091	2.04893	2.36792	2.01593	2.19543	2.3183		0.47377	1.15219	2.04245	0.45178	-0.90833	1.03194	-0.45127	-0.9015	-0.57655	-0.93511	-0.75227	-0.6271		3.94506	2.42832	-0.58316
	ENSMMUG00000001051	MAP2K6	mitogen-activated protein kinase kinase 6		ENSG00000108984	MAP2K6		160	127	25	38	99	19	80	118	105	122	280	102		4.68202	3.11505	0.82223	0.69138	1.94683	0.38737	1.68927	2.19789	1.67588	3.34819	4.77196	2.15674		1.65777	0.57161	-1.01768	-1.10837	-0.23815	-1.3191	-0.41668	-0.06413	-0.42596	0.73321	1.72011	-0.09265		2.32767	2.27177	0.20057
	ENSMMUG00000001053	INO80D	INO80 complex subunit D		ENSG00000114933	INO80D		107	335	109	238	114	128	139	176	202	113	323	103		6.96401	18.2754	7.97334	9.63105	4.98607	5.80426	6.52809	7.29117	7.17078	6.89747	12.2434	4.84391		-0.33369	2.67774	-0.06498	0.37635	-0.86028	-0.64245	-0.44975	-0.24659	-0.27865	-0.35141	1.07184	-0.89813		10.711	6.97065	-0.48778
	ENSMMUG00000001054	EEF1B2	eukaryotic translation elongation factor 1 beta 2		-	-		6315	8258	5915	8660	9875	7034	6512	10975	17633	8773	7978	10474		104.733	114.798	110.256	89.2995	110.059	81.2781	77.9328	115.857	159.506	136.456	77.0601	125.518		-0.15383	0.25042	0.06802	-0.77371	0.06009	-1.09588	-1.23025	0.29299	2.0461	1.12034	-1.2653	0.681		104.772	110.458	0.22805
	ENSMMUG00000001058	TTC28	tetratricopeptide repeat domain 28		ENSG00000100154	TTC28		307	197	52	162	87	5	141	155	136	101	262	51		10.2005	5.48652	1.94189	3.34671	1.94259	0.11575	3.38063	3.27811	2.46468	3.14731	5.07001	1.22444		2.59516	0.77845	-0.5876	-0.0462	-0.58733	-1.29138	-0.03313	-0.07264	-0.38612	-0.12305	0.61794	-0.8641		5.2439	2.57794	-0.81661
	ENSMMUG00000001060	RYR2	ryanodine receptor 2		ENSG00000198626	RYR2		333	68	21	124	34	2	25	6	35	19	273	8		7.03784	1.20462	0.49883	1.62944	0.48289	0.02945	0.38127	0.08072	0.40346	0.3766	3.36034	0.12217		2.81833	-0.04716	-0.39388	0.16152	-0.40171	-0.62445	-0.45163	-0.59927	-0.44073	-0.45392	1.0118	-0.57891		2.59268	0.65461	-1.84982
	ENSMMUG00000001061	BICD2	BICD cargo adaptor 2		ENSG00000185963	BICD2		394	441	237	820	289	244	327	169	262	152	406	239		38.5756	36.1912	26.0797	49.9173	19.0148	16.6444	23.1026	10.532	13.9913	13.9571	23.1509	16.9082		1.2273	1.02646	0.17473	2.18267	-0.42038	-0.62005	-0.07605	-1.13492	-0.84353	-0.84641	-0.07198	-0.59783		37.691	17.1627	-1.00313
	ENSMMUG00000001062	EIF4B	eukaryotic translation initiation factor 4B		-	-		3684	3722	3405	3465	3401	5280	4257	2968	4306	2093	4996	3312		68.6372	58.1252	71.301	40.1388	42.5819	68.5386	57.2321	35.1976	43.7576	36.5717	54.2111	44.5876		1.29788	0.49045	1.50249	-0.8911	-0.70344	1.29031	0.42185	-1.27063	-0.61314	-1.16509	0.1898	-0.54939		59.5506	47.8348	-0.19393
	ENSMMUG00000001063	ICE1	interactor of little elongation complex ELL subunit 1		ENSG00000164151	ICE1		289	244	139	197	264	203	296	203	220	138	358	175		4.1367	2.92748	2.2362	1.75325	2.53945	2.02448	3.05735	1.84953	1.71759	1.85256	2.98446	1.81		2.3242	0.69898	-0.23013	-0.87922	0.17745	-0.51468	0.87351	-0.74981	-0.92715	-0.74575	0.77555	-0.80295		2.76341	2.22943	-0.14114
	ENSMMUG00000001065	OR51A4	olfactory receptor, family 51, subfamily A, member 4		ENSG00000205497	OR51A4		0	0	0	0	0	0	0	0	0	0	0	0		0	0	0	0	0	0	0	0	0	0	0	0		-	-	-	-	-	-	-	-	-	-	-	-		0	0	-
	ENSMMUG00000001066	MMP26	matrix metallopeptidase 26		ENSG00000167346	MMP26		0	0	0	0	0	0	0	0	0	2	0	0		0	0	0	0	0	0	0	0	0	0.43351	0	0		-0.28868	-0.28868	-0.28868	-0.28868	-0.28868	-0.28868	-0.28868	-0.28868	-0.28868	3.17543	-0.28868	-0.28868		0	0.05419	0.50698
	ENSMMUG00000001074	ULK4	unc-51 like kinase 4		ENSG00000168038	ULK4		84	103	43	155	84	257	100	91	138	79	316	52		1.8085	1.85876	1.04051	2.07487	1.21534	3.85508	1.55359	1.24707	1.62053	1.59515	3.96234	0.80896		-0.07742	-0.02767	-0.83753	0.18622	-0.6645	1.94815	-0.32972	-0.63309	-0.26346	-0.28858	2.05431	-1.06671		1.69566	1.98226	0.37156
	ENSMMUG00000001075	TRAK1	trafficking kinesin protein 1		ENSG00000182606	TRAK1		535	391	84	555	148	367	343	918	367	164	760	198		11.5111	7.05161	2.03134	7.42468	2.13995	5.50163	5.32542	12.5723	4.30695	3.30936	9.52363	3.07831		1.50951	0.25432	-1.15869	0.35933	-1.12812	-0.18194	-0.23153	1.8082	-0.51819	-0.79898	0.9501	-0.86401		7.00469	5.7197	-0.05403
	ENSMMUG00000001077	CCK	cholecystokinin		ENSG00000187094	CCK		0	3	0	0	0	0	6	4	5	0	0	0		0	0.03232	0	0	0	0	0.05564	0.03272	0.03505	0	0	0		-0.64751	0.96494	-0.64751	-0.64751	-0.64751	-0.64751	2.12877	0.98511	1.10123	-0.64751	-0.64751	-0.64751		0.00808	0.01543	1.13633
	ENSMMUG00000001081	HELT	helt bHLH transcription factor		ENSG00000187821	HELT		0	0	0	0	0	0	0	0	0	2	0	0		0	0	0	0	0	0	0	0	0	0.03153	0	0		-0.28868	-0.28868	-0.28868	-0.28868	-0.28868	-0.28868	-0.28868	-0.28868	-0.28868	3.17543	-0.28868	-0.28868		0	0.00394	0.50698
	ENSMMUG00000001083	GLYATL1B	glycine N-acyltransferase-like protein 1		ENSG00000255151	GLYATL1B		69	22	6	0	81	183	55	76	186	22	53	57		0.45059	0.12042	0.04404	0	0.35547	0.83262	0.25917	0.31591	0.6625	0.13474	0.20157	0.26896		0.5954	-0.7441	-1.05399	-1.23265	0.20947	2.14529	-0.18118	0.04898	1.45512	-0.68601	-0.41486	-0.14147		0.15376	0.37887	1.69496
	ENSMMUG00000001084	KIAA0586	KIAA0586		ENSG00000100578	KIAA0586		146	115	40	14	170	148	148	75	126	89	235	117		20.754	13.7023	6.39067	1.23736	16.2396	14.6579	15.1812	6.78607	9.76918	11.8652	19.4554	12.0176		1.49545	0.24242	-1.0568	-1.97251	0.69328	0.41222	0.50521	-0.98654	-0.45647	-0.08402	1.26471	-0.05694		10.5211	13.2465	0.56724
	ENSMMUG00000001087	-	-		ENSG00000198121	LPAR1		1	8	3	5	11	11	13	10	18	7	37	7		0.00994	0.06667	0.03352	0.03091	0.0735	0.0762	0.09327	0.06329	0.09761	0.06527	0.21425	0.05029		-1.22613	-0.12121	-0.76682	-0.81775	0.01175	0.06438	0.39686	-0.18714	0.48148	-0.14844	2.7533	-0.44027		0.03526	0.09171	1.47005
	ENSMMUG00000001088	PTCHD1	patched domain containing 1		ENSG00000165186	PTCHD1		0	3	0	0	3	3	0	0	0	7	10	0		0	0.07618	0	0	0.06107	0.06332	0	0	0	0.19888	0.17643	0		-0.6691	0.39299	-0.6691	-0.6691	0.18242	0.21373	-0.6691	-0.6691	-0.6691	2.10375	1.7908	-0.6691		0.01904	0.06246	1.81762
	ENSMMUG00000001090	DACT1	dishevelled binding antagonist of beta catenin 1		ENSG00000165617	DACT1		29	30	8	37	3	0	16	10	13	6	21	30		0.9361	0.8117	0.29024	0.74259	0.06508	0	0.37268	0.20546	0.22888	0.18164	0.39479	0.69973		1.69038	1.2901	-0.38773	1.06774	-1.1122	-1.32159	-0.12245	-0.66049	-0.58515	-0.73715	-0.05131	0.92984		0.69515	0.26853	-1.1821
	ENSMMUG00000001091	NSD3	nuclear receptor binding SET domain protein 3		ENSG00000147548	NSD3		558	589	399	864	573	447	504	362	454	368	594	253		11.3552	10.0467	9.1258	10.9319	7.83596	6.33765	7.40093	4.68897	5.03912	7.02334	7.03998	3.72017		1.55647	1.02188	0.64565	1.38352	0.11868	-0.49346	-0.05905	-1.16703	-1.02398	-0.21332	-0.20652	-1.56284		10.3649	6.13577	-0.62615
	ENSMMUG00000001092	TMEM63C	transmembrane protein 63C		ENSG00000165548	TMEM63C		0	3	0	0	0	3	4	6	10	2	3	2		0	0.08003	0	0	0	0.06652	0.09186	0.12155	0.17359	0.0597	0.05561	0.04599		-1.06182	0.40573	-1.06182	-1.06182	-1.06182	0.15803	0.62272	1.16705	2.12138	0.03287	-0.04212	-0.21841		0.02001	0.07685	2.15037
	ENSMMUG00000001095	POMT2	protein O-mannosyltransferase 2		ENSG00000009830	POMT2		446	124	29	158	80	22	36	43	55	61	150	36		17.2972	4.03099	1.26409	3.80996	2.08502	0.59446	1.00749	1.0615	1.16344	2.21875	3.38812	1.00885		3.06744	0.17175	-0.4322	0.1235	-0.25301	-0.57836	-0.48821	-0.47642	-0.45417	-0.22382	0.03142	-0.48791		6.60057	1.56595	-1.81384
	ENSMMUG00000001096	TCAIM	T cell activation inhibitor, mitochondrial		ENSG00000179152	TCAIM		397	352	137	179	451	480	394	358	391	253	377	356		11.2632	8.37069	4.36847	3.15751	8.59855	9.48796	8.06609	6.46491	6.05044	6.73174	6.22927	7.298		1.85938	0.54417	-1.27562	-1.82623	0.64778	1.05219	0.40567	-0.32237	-0.51083	-0.20105	-0.42952	0.05643		6.78996	7.36587	0.35152
	ENSMMUG00000001097	GSTZ1	glutathione S-transferase zeta 1		ENSG00000100577	GSTZ1		193	208	275	563	555	492	436	380	919	274	939	400		8.77187	7.92403	14.0477	15.9098	16.9514	15.5798	14.2994	10.9933	22.7819	11.6794	24.8557	13.1364		-1.17812	-1.34536	-0.13739	0.22992	0.43539	0.16482	-0.08775	-0.73992	1.58552	-0.60457	1.9946	-0.31715		11.6633	16.2847	0.54756
	ENSMMUG00000001099	SAMD15	sterile alpha motif domain containing 15		ENSG00000100583	SAMD15		17	26	12	0	27	0	0	13	21	20	181	6		0.28806	0.36928	0.22853	0	0.30745	0	0	0.14021	0.19408	0.31783	1.78622	0.07346		-0.04278	0.12504	-0.16577	-0.63798	-0.00271	-0.63798	-0.63798	-0.34827	-0.23695	0.01874	3.05284	-0.48619		0.22147	0.35241	0.69177
	ENSMMUG00000001100	UBXN2B	UBX domain protein 2B		ENSG00000215114	UBXN2B		199	193	69	300	112	143	201	163	245	149	246	200		2.09833	1.70579	0.81773	1.96681	0.79363	1.05055	1.52937	1.094	1.40905	1.47347	1.51071	1.52382		1.65769	0.70621	-1.44638	1.3389	-1.50479	-0.88203	0.27858	-0.77671	-0.01306	0.1431	0.23335	0.26513		1.64716	1.29808	-0.16186
	ENSMMUG00000001102	KCNE4	potassium voltage-gated channel subfamily E regulatory subunit 4		ENSG00000152049	KCNE4		92	513	392	761	1141	52	546	302	914	569	1133	791		9.28857	43.4136	44.4821	47.7713	77.4149	3.65785	39.7786	19.4078	50.3323	53.8777	66.6218	57.7059		-1.51213	0.02711	0.0753	0.22366	1.56076	-1.76611	-0.13685	-1.05569	0.33918	0.49909	1.07392	0.67177		36.2389	46.0996	0.37885
	ENSMMUG00000001103	GPR87	G protein-coupled receptor 87		ENSG00000138271	GPR87		0	17	11	0	25	0	0	0	27	19	72	7		0	0.67519	0.58581	0	0.79606	0	0	0	0.6978	0.84434	1.98694	0.23967		-0.82495	0.32235	0.17048	-0.82495	0.52774	-0.82495	-0.82495	-0.82495	0.36077	0.60978	2.55134	-0.4177		0.31525	0.5706	0.79947
	ENSMMUG00000001105	P2RY12	purinergic receptor P2Y12		ENSG00000169313	P2RY12		15	99	16	26	121	0	50	52	161	77	159	56		0.36968	2.04514	0.4432	0.39841	2.00402	0	0.88921	0.81574	2.16424	1.77978	2.28224	0.99726		-0.98927	1.05013	-0.89979	-0.9543	1.00009	-1.43926	-0.35689	-0.44632	1.1951	0.72713	1.33874	-0.22536		0.81411	1.36656	0.90872
	ENSMMUG00000001106	ZNF160	zinc finger protein 160		ENSG00000170949	ZNF160		335	423	218	366	433	230	530	519	460	286	627	267		12.5621	13.2955	9.18783	8.53336	10.9115	6.00906	14.3413	12.3878	9.40839	10.0582	13.6934	7.23456		0.72202	0.99684	-0.54237	-0.78761	0.10351	-1.73349	1.38872	0.6567	-0.45972	-0.21623	1.14592	-1.27428		10.8947	10.5055	0.09182
	ENSMMUG00000001107	IGSF10	immunoglobulin superfamily member 10		ENSG00000152580	IGSF10		601	1104	210	150	1095	619	379	284	118	637	1012	331		5.86229	9.02629	2.30224	0.90971	7.17769	4.20673	2.66764	1.76328	0.62779	5.82731	5.74908	2.33294		0.68249	1.86603	-0.64919	-1.17008	1.17454	0.06321	-0.51251	-0.8508	-1.27554	0.66941	0.64014	-0.63771		4.52513	3.79406	-0.03951
	ENSMMUG00000001108	PTPRT	protein tyrosine phosphatase receptor type T		ENSG00000196090	PTPRT		0	1	0	0	10	0	4	4	1	14	6	3		0	0.06677	0	0	0.53531	0	0.22992	0.20281	0.04345	1.0459	0.27836	0.17268		-0.69945	-0.48183	-0.69945	-0.69945	1.0453	-0.69945	0.04994	-0.03842	-0.55784	2.70948	0.20781	-0.13664		0.01669	0.31355	3.99282
	ENSMMUG00000001110	B3GNTL1	UDP-GlcNAc:betaGal beta-1,3-N-acetylglucosaminyltransferase like 1		-	-		283	426	237	328	342	244	357	317	407	229	367	391		17.4178	21.9768	16.3943	12.5517	14.1453	10.463	15.8552	12.4187	13.6628	13.2184	13.1552	17.3887		0.81869	2.29369	0.48757	-0.75566	-0.24008	-1.43141	0.31313	-0.79869	-0.39616	-0.53996	-0.56039	0.80928		17.0851	13.7884	-0.15774
	ENSMMUG00000001111	METRNL	meteorin like, glial cell differentiation regulator		ENSG00000176845	METRNL		205	184	181	792	98	4	173	103	171	54	126	112		35.9931	27.0789	35.7176	86.4592	11.563	0.48931	21.9183	11.511	16.3757	8.8919	12.8843	14.2091		0.55148	0.1551	0.53923	2.79551	-0.53484	-1.02724	-0.07438	-0.53715	-0.32083	-0.65361	-0.47608	-0.41718		46.3122	12.2303	-1.83335
	ENSMMUG00000001114	SPANXN2	sperm protein associated with the nucleus on the X chromosome N3		ENSG00000268988	SPANXN2		0	0	0	0	0	0	3	0	0	4	0	3		0	0	0	0	0	0	0.02785	0	0	0.04827	0	0.02789		-0.52644	-0.52644	-0.52644	-0.52644	-0.52644	-0.52644	1.16526	-0.52644	-0.52644	2.40515	-0.52644	1.16755		0	0.013	2.76654
	ENSMMUG00000001116	SUZ12	SUZ12 polycomb repressive complex 2 subunit		ENSG00000178691	SUZ12		423	414	228	402	411	154	329	345	348	174	359	277		14.7244	12.0794	8.9201	8.70048	9.61427	3.73489	8.26396	7.64407	6.60716	5.68043	7.27806	6.96721		2.20833	1.29183	0.19713	0.12103	0.43766	-1.59957	-0.03023	-0.24502	-0.60432	-0.92543	-0.37184	-0.47956		11.1061	6.97376	-0.50135
	ENSMMUG00000001118	WDR11	WD repeat domain 11		ENSG00000120008	WDR11		358	291	185	412	508	405	539	396	487	410	698	347		4.60707	3.13894	2.67579	3.29655	4.39323	3.63127	5.00526	3.24374	3.4183	4.94837	5.23146	3.22667		0.80434	-0.86904	-1.39694	-0.68939	0.56061	-0.30789	1.2582	-0.74959	-0.55062	1.19335	1.51602	-0.76905		3.42959	4.13729	0.42216
	ENSMMUG00000001119	UTS2R	urotensin 2 receptor		ENSG00000181408	UTS2R		0	0	0	0	0	1	0	0	1	0	0	0		0	0	0	0	0	0.02034	0	0	0.01592	0	0	0		-0.42441	-0.42441	-0.42441	-0.42441	-0.42441	2.43223	-0.42441	-0.42441	1.81191	-0.42441	-0.42441	-0.42441		0	0.00453	0.50698
	ENSMMUG00000001120	SYN2	synapsin II		ENSG00000157152	SYN2		1	0	1	0	2	2	3	2	2	1	11	1		0.01749	0	0.01965	0	0.0235	0.02436	0.03785	0.02226	0.01907	0.0164	0.11202	0.01263		-0.27284	-0.87283	-0.19849	-0.87283	-0.06643	-0.03678	0.42602	-0.10903	-0.21833	-0.31013	2.97095	-0.43929		0.00928	0.03351	2.14916
	ENSMMUG00000001121	ZNF689	zinc finger protein 689		ENSG00000156853	ZNF689		276	219	131	539	214	506	256	175	187	157	360	212		29.3025	19.4889	15.6317	35.58	15.2682	37.429	19.6125	11.8262	10.8287	15.6326	22.2599	16.2635		0.96775	-0.14403	-0.58102	1.67892	-0.6222	1.88839	-0.13004	-1.01215	-1.12515	-0.58092	0.16989	-0.50944		25.0008	18.6401	-0.25749
	ENSMMUG00000001124	INHBE	inhibin subunit beta C		ENSG00000139269	INHBE		3	0	1	0	7	3	1	1	2	4	0	7		0.16546	0	0.06199	0	0.25944	0.11528	0.0398	0.03511	0.06016	0.2069	0	0.27896		0.62349	-1.00025	-0.39193	-1.00025	1.54582	0.13105	-0.60969	-0.65574	-0.40983	1.03019	-1.00025	1.73738		0.05686	0.12446	1.45457
	ENSMMUG00000001125	SETD4	SET domain containing 4		ENSG00000185917	SETD4		305	282	187	609	231	395	245	262	308	189	303	198		4.15063	3.21671	2.86019	5.15291	2.11254	3.74518	2.40589	2.26947	2.28615	2.41219	2.4015	1.94699		1.26717	0.31067	-0.05446	2.29366	-0.82017	0.85192	-0.51973	-0.65945	-0.64237	-0.51328	-0.52423	-0.98973		3.84511	2.44749	-0.4934
	ENSMMUG00000001126	TIA1	TIA1 cytotoxic granule associated RNA binding protein		ENSG00000116001	TIA1		1147	797	222	800	1041	1010	823	929	922	512	760	614		42.2648	24.6162	9.19404	18.3285	25.7777	25.9297	21.8832	21.7891	18.5304	17.6938	16.31	16.3481		2.56459	0.37904	-1.53081	-0.39962	0.52287	0.5417	0.04059	0.02894	-0.37461	-0.47822	-0.64958	-0.64487		23.6009	20.5328	0.0603
	ENSMMUG00000001127	TIMP4	TIMP metallopeptidase inhibitor 4		ENSG00000157150	TIMP4		4	21	0	0	21	0	70	10	23	3	205	39		0.09334	0.41073	0	0	0.32929	0	1.17863	0.14852	0.29272	0.06565	2.78589	0.65756		-0.50519	-0.10784	-0.62204	-0.62204	-0.20978	-0.62204	0.85354	-0.4361	-0.25557	-0.53985	2.86573	0.20118		0.12602	0.68228	2.57221
	ENSMMUG00000001128	IQCD	IQ motif containing D		ENSG00000166578	IQCD		3	60	19	0	87	268	2	31	95	57	264	57		0.04627	0.77559	0.32932	0	0.90163	2.87957	0.02226	0.3043	0.79909	0.82441	2.37116	0.63517		-0.85491	-0.05328	-0.54379	-0.90576	0.08526	2.25929	-0.8813	-0.57129	-0.02745	0.00038	1.70047	-0.20762		0.28779	1.0922	2.05508
	ENSMMUG00000001130	ANKRD33B	ankyrin repeat domain 33B		ENSG00000164236	ANKRD33B		0	0	0	0	0	2	2	0	2	0	1	0		0	0	0	0	0	0.03649	0.03779	0	0.02856	0	0.01525	0		-0.63454	-0.63454	-0.63454	-0.63454	-0.63454	1.71815	1.80214	-0.63454	1.20726	-0.63454	0.34879	-0.63454		0	0.01476	1.95007
	ENSMMUG00000001131	DAP	death associated protein		ENSG00000112977	DAP		1257	2026	1042	2584	782	1275	1275	760	1137	721	1694	667		47.136	63.6803	43.9161	60.2464	19.7062	33.3111	34.5004	18.1401	23.2551	25.3565	36.9961	18.0728		0.74781	1.79839	0.54334	1.58034	-0.99403	-0.13009	-0.05457	-1.09347	-0.76867	-0.63522	0.10391	-1.09774		53.7447	26.1673	-0.91537
	ENSMMUG00000001134	CDKN2B	cyclin-dependent kinase inhibitor 2A		ENSG00000147883	CDKN2B		17	54	60	292	15	2	63	71	58	22	54	93		1.27075	3.3834	5.04083	13.5711	0.7535	0.10416	3.3982	3.37816	2.36472	1.54231	2.35088	5.02317		-0.63678	-0.03737	0.43289	2.85317	-0.78354	-0.96778	-0.03317	-0.03885	-0.32639	-0.55973	-0.33032	0.42788		5.81653	2.36439	-1.23565
	ENSMMUG00000001136	-	-		ENSG00000167759	KLK13		0	0	0	0	0	0	0	0	0	0	0	0		0	0	0	0	0	0	0	0	0	0	0	0		-	-	-	-	-	-	-	-	-	-	-	-		0	0	-
	ENSMMUG00000001137	MTAP	methylthioadenosine phosphorylase		ENSG00000099810	MTAP		96	225	69	104	332	180	232	248	365	307	398	232		1.26	2.4753	1.01785	0.8487	2.92829	1.64601	2.19726	2.07185	2.61294	3.77896	3.04233	2.20023		-1.04507	0.34556	-1.32214	-1.5157	0.86389	-0.60337	0.02741	-0.11609	0.50306	1.83728	0.99438	0.03081		1.40046	2.55973	1.03938
	ENSMMUG00000001138	USP27X	ubiquitin specific peptidase 27 X-linked		ENSG00000273820	USP27X		17	12	1	20	22	1	13	2	12	8	22	7		0.37047	0.21919	0.02449	0.27099	0.32218	0.01518	0.20443	0.02774	0.14263	0.1635	0.27922	0.11023		1.59697	0.33401	-1.29154	0.76644	1.19384	-1.36927	0.21072	-1.26442	-0.3052	-0.13095	0.83517	-0.57577		0.22129	0.15814	-0.30628
	ENSMMUG00000001141	BNC2	basonuclin 2		ENSG00000173068	BNC2		333	244	166	119	133	132	112	209	147	108	420	123		13.7632	8.45302	7.71118	3.05803	3.69406	3.8011	3.34032	5.49832	3.31384	4.18633	10.1099	3.67335		2.30998	0.75326	0.53579	-0.82833	-0.64187	-0.61049	-0.74557	-0.11294	-0.75334	-0.49756	1.23901	-0.64794		8.24635	4.70216	-0.65348
	ENSMMUG00000001142	KRT40	keratin 40		ENSG00000204889	KRT40		0	4	0	0	1	1	3	0	2	2	3	0		0	0.08218	0	0	0.01647	0.01708	0.05306	0	0.02674	0.04598	0.04283	0		-0.87545	2.16093	-0.87545	-0.87545	-0.26685	-0.24448	1.08505	-0.87545	0.11246	0.82324	0.70687	-0.87545		0.02055	0.02527	0.45394
	ENSMMUG00000001143	CLDN3	claudin 3		ENSG00000165215	CLDN3		28	114	72	902	74	76	28	202	118	50	229	66		0.17879	0.61016	0.51673	3.58114	0.31754	0.33812	0.12902	0.82102	0.41097	0.29943	0.85164	0.30452		-0.55268	-0.09225	-0.19198	3.07885	-0.40458	-0.38262	-0.60581	0.13281	-0.30486	-0.42391	0.16549	-0.41848		1.22171	0.43403	-1.41323
	ENSMMUG00000001147	CNOT11	CCR4-NOT transcription complex subunit 11		ENSG00000158435	CNOT11		432	422	185	249	719	832	473	440	578	294	512	398		22.8077	18.6749	10.9776	8.17368	25.5097	30.6043	18.02	14.7863	16.6443	14.5573	15.7432	15.1832		0.83609	0.16741	-1.07798	-1.53165	1.27326	2.09756	0.06146	-0.46175	-0.16113	-0.4988	-0.30693	-0.39753		15.1585	18.881	0.53754
	ENSMMUG00000001150	PRIM2	DNA primase subunit 2		ENSG00000146143	PRIM2		80	150	89	61	358	32	161	327	304	167	198	227		0.82075	1.28991	1.02624	0.38911	2.46821	0.22873	1.19191	2.13539	1.70112	1.60684	1.18307	1.68279		-0.74346	-0.03102	-0.43141	-1.39892	1.75826	-1.64245	-0.17984	1.25287	0.59341	0.45025	-0.19326	0.56558		0.8815	1.52476	0.93653
	ENSMMUG00000001151	MTUS1	microtubule associated scaffold protein 1		ENSG00000129422	MTUS1		1346	1458	784	2378	2494	902	1878	1474	1782	1806	2482	1340		32.2375	29.27	21.1043	35.4119	40.1413	15.0517	32.457	22.4711	23.279	40.5668	34.6213	23.1902		0.38191	0.01482	-0.99527	0.77458	1.3596	-1.74399	0.40906	-0.82621	-0.72627	1.41223	0.67678	-0.73725		29.5059	28.9723	0.11058
	ENSMMUG00000001152	NUF2	NUF2 component of NDC80 kinetochore complex		ENSG00000143228	NUF2		42	47	6	3	38	132	22	34	31	249	21	58		0.72709	0.682	0.11674	0.03229	0.44208	1.5921	0.27482	0.37465	0.29271	4.0427	0.21173	0.72552		-0.05958	-0.10041	-0.61234	-0.68882	-0.3177	0.72383	-0.46917	-0.37876	-0.45297	2.94323	-0.52631	-0.061		0.38953	0.99454	1.67383
	ENSMMUG00000001153	PDGFRL	platelet derived growth factor receptor like		ENSG00000104213	PDGFRL		85	294	125	255	563	324	628	214	320	252	763	280		2.28917	6.63673	3.78362	4.26992	10.1893	6.07946	12.2043	3.66844	4.70054	6.36495	11.9676	5.44879		-1.27183	0.0517	-0.81688	-0.66883	1.13322	-0.11795	1.74665	-0.85194	-0.53774	-0.03104	1.67459	-0.30995		4.24486	7.57794	0.91859
	ENSMMUG00000001154	NUDT16	U8 snoRNA-decapping enzyme-like		ENSG00000198585	NUDT16		609	491	396	1271	166	216	340	460	616	273	650	531		15.1244	10.2209	11.0533	19.6258	2.77042	3.73745	6.09305	7.27155	8.34411	6.35856	9.40153	9.52879		1.27929	0.23326	0.41084	2.23956	-1.35613	-1.14984	-0.64732	-0.39592	-0.16711	-0.59069	0.05846	0.08561		14.0061	6.68818	-0.93109
	ENSMMUG00000001155	ACSL5	acyl-CoA synthetase long chain family member 5		ENSG00000197142	ACSL5		752	1312	387	2740	2755	3523	3209	3885	3283	1337	2852	2068		13.5751	19.8522	7.85192	30.7537	33.4215	44.3098	41.8015	44.6403	32.3249	22.6357	29.9848	26.9749		-1.3258	-0.78664	-1.81738	0.14973	0.37887	1.31411	1.09866	1.34249	0.28468	-0.54756	0.08368	-0.17485		18.0082	34.5117	1.11345
	ENSMMUG00000001156	POLN	DNA polymerase nu		ENSG00000130997	POLN		157	87	113	122	221	427	108	141	149	70	140	109		4.26883	1.98279	3.45324	2.06248	4.03813	8.08907	2.11899	2.44027	2.20971	1.78502	2.21699	2.14151		0.67179	-0.60631	0.2158	-0.56175	0.5428	2.80762	-0.53016	-0.35054	-0.47944	-0.71688	-0.47537	-0.51757		2.94184	3.12996	0.26632
	ENSMMUG00000001157	ZDHHC6	zinc finger DHHC-type palmitoyltransferase 6		ENSG00000023041	ZDHHC6		486	673	295	494	1554	2613	1805	1450	1901	1158	2239	1522		20.4475	23.7338	13.9497	12.9227	43.9372	76.5956	54.7995	38.8312	43.624	45.6928	54.8634	46.2702		-1.0143	-0.84061	-1.35771	-1.41199	0.22717	1.95321	0.80126	-0.04269	0.21061	0.31996	0.80463	0.35047		17.7634	50.5767	1.68942
	ENSMMUG00000001163	PDE1A	phosphodiesterase 1A		ENSG00000115252	PDE1A		243	358	103	290	352	73	370	538	460	231	410	293		1.88464	2.3273	0.89784	1.39843	1.83461	0.39446	2.07071	2.65591	1.9459	1.68024	1.85196	1.642		0.28006	1.01228	-1.35225	-0.5242	0.1973	-2.18489	0.58785	1.55584	0.38138	-0.05806	0.226	-0.1213		1.62705	1.75947	0.30743
	ENSMMUG00000001166	LYL1	LYL1 basic helix-loop-helix family member		ENSG00000104903	LYL1		10	8	29	10	7	1	9	5	8	2	16	12		0.21234	0.14238	0.69209	0.13202	0.09989	0.01479	0.1379	0.06758	0.09265	0.03983	0.19787	0.18412		0.25304	-0.14429	2.97807	-0.20315	-0.38569	-0.86902	-0.16976	-0.5692	-0.42678	-0.72682	0.17085	0.09274		0.29471	0.10433	-1.5161
	ENSMMUG00000001167	TRMT1	tRNA methyltransferase 1		ENSG00000104907	TRMT1		146	287	338	371	216	217	264	154	344	253	400	213		6.01965	9.91856	15.663	9.51073	5.98482	6.23361	7.8545	4.04156	7.736	9.78307	9.60515	6.34573		-0.73341	0.56339	2.47401	0.42774	-0.745	-0.66225	-0.12313	-1.39133	-0.16254	0.51833	0.45915	-0.62495		10.278	7.19806	-0.47717
	ENSMMUG00000001169	ZNF148	zinc finger protein 148		ENSG00000163848	ZNF148		1450	1543	635	1332	1508	1797	2049	1664	2002	1325	2964	1444		14.1011	12.5776	6.94061	8.05398	9.85519	12.1757	14.3788	10.3003	10.6191	12.0847	16.7876	10.147		0.93846	0.38842	-1.64679	-1.24482	-0.5945	0.24331	1.03873	-0.43382	-0.31869	0.21046	1.9084	-0.48916		10.4183	12.0435	0.3871
	ENSMMUG00000001172	-	spermatogenesis and oogenesis specific basic helix-loop-helix 2		ENSG00000250709	CCDC169-SOHLH2		0	22	0	26	17	0	2	3	15	6	29	13		0	0.84547	0	0.74118	0.52379	0	0.06617	0.08755	0.37511	0.258	0.77437	0.43068		-1.06166	1.56399	-1.06166	1.2401	0.56498	-1.06166	-0.85617	-0.78977	0.10326	-0.26044	1.3432	0.27583		0.39666	0.31446	-0.21305
	ENSMMUG00000001176	SPART	spartin		ENSG00000133104	SPART		572	564	274	397	510	231	531	436	565	413	719	464		9.87705	8.16316	5.31766	4.26229	5.91806	2.7791	6.6164	4.79211	5.32132	6.68832	7.23078	5.78938		2.05582	1.13202	-0.40173	-0.97058	-0.07811	-1.77003	0.2983	-0.685	-0.39976	0.33707	0.62946	-0.14747		6.90504	5.64194	-0.11953
	ENSMMUG00000001178	CCNA1	cyclin A1		ENSG00000133101	CCNA1		0	22	0	0	27	191	0	14	24	5	36	0		0	4.09473	0	0	4.02899	29.5494	0	1.97875	2.90673	1.04126	4.65567	0		-0.4879	0.00891	-0.4879	-0.4879	0.00093	3.09731	-0.4879	-0.24782	-0.13523	-0.36157	0.07697	-0.4879		1.02368	5.52011	2.78888
	ENSMMUG00000001179	PIP4K2C	phosphatidylinositol-5-phosphate 4-kinase type 2 gamma		ENSG00000166908	PIP4K2C		726	691	218	869	1014	581	1126	1166	1314	662	1830	676		13.4305	10.7147	4.53263	9.9953	12.6058	7.48846	15.0311	13.7298	13.2584	11.4855	19.7166	9.03618		0.43229	-0.26718	-1.85944	-0.45247	0.21989	-1.09814	0.84454	0.50937	0.38796	-0.06866	2.05134	-0.6995		9.66828	12.794	0.58731
	ENSMMUG00000001180	DTX3	deltex E3 ubiquitin ligase 3		ENSG00000178498	DTX3		354	274	139	272	269	179	232	170	190	161	360	170		10.1235	6.56792	4.46769	4.83637	5.16964	3.56651	4.78755	3.09448	2.96362	4.31809	5.99594	3.51287		2.62984	0.82231	-0.24537	-0.05794	0.11148	-0.70349	-0.08276	-0.94345	-1.00997	-0.32142	0.53153	-0.73076		6.49888	4.17609	-0.46224
	ENSMMUG00000001181	SLC26A10	solute carrier family 26 member 10		ENSG00000135502	SLC26A10		177	21	41	0	16	210	16	47	49	95	80	117		3.58473	0.35649	0.93327	0	0.21776	2.96322	0.23383	0.60589	0.54128	1.80444	0.94362	1.71219		2.1227	-0.70116	-0.19663	-1.013	-0.82251	1.57904	-0.80846	-0.48301	-0.53952	0.56541	-0.18758	0.48472		1.21862	1.12778	0.21007
	ENSMMUG00000001182	B4GALNT1	beta-1,4-N-acetyl-galactosaminyltransferase 1		ENSG00000135454	B4GALNT1		1	9	8	0	10	0	1	9	7	15	15	0		0.0304	0.22934	0.27335	0	0.2043	0	0.02194	0.17416	0.11607	0.42769	0.26559	0		-0.82217	0.60216	0.91725	-1.03983	0.42288	-1.03983	-0.88277	0.20707	-0.2088	2.02219	0.86167	-1.03983		0.13328	0.15122	0.18838
	ENSMMUG00000001183	NOLC1	nucleolar and coiled-body phosphoprotein 1		ENSG00000166197	NOLC1		807	866	487	714	787	1406	1042	698	1041	467	1146	629		18.67	16.7934	12.6631	10.2705	12.2356	22.6631	17.3955	10.2787	13.136	10.1327	15.4412	10.5149		1.11431	0.64827	-0.37741	-0.97157	-0.48357	2.1059	0.79779	-0.96954	-0.25998	-1.00579	0.31249	-0.91087		14.5992	13.9747	0.10781
	ENSMMUG00000001185	TRA2B	transformer 2 beta homolog		ENSG00000136527	TRA2B		1581	1657	702	1216	1629	1742	1379	1635	2242	1380	1869	1797		41.6863	36.6212	20.8035	19.935	28.8643	32.0015	26.2375	27.4403	32.2431	34.1253	28.7009	34.2368		1.82359	1.01653	-1.50377	-1.64216	-0.21941	0.28047	-0.63795	-0.4463	0.31895	0.61886	-0.24543	0.63662		29.7615	30.4812	0.24355
	ENSMMUG00000001186	PPRC1	PPARG related coactivator 1		ENSG00000148840	PPRC1		487	425	168	954	226	298	396	388	287	84	423	150		44.6567	32.6659	17.3143	54.391	13.9266	19.0386	26.2029	22.6464	14.3542	7.22392	22.5904	9.93876		1.48666	0.63417	-0.45724	2.17871	-0.6981	-0.33466	0.17469	-0.07816	-0.66769	-1.17462	-0.08215	-0.98161		37.257	16.9902	-0.96309
	ENSMMUG00000001187	MAPK15	mitogen-activated protein kinase 15		ENSG00000181085	MAPK15		72	14	0	0	8	0	0	7	7	14	86	0		1.84127	0.3001	0	0	0.13748	0	0	0.11394	0.09764	0.33578	1.28088	0		2.52741	-0.07109	-0.57706	-0.57706	-0.34526	-0.57706	-0.57706	-0.38495	-0.41244	-0.01093	1.58257	-0.57706		0.53534	0.24572	-0.89222
	ENSMMUG00000001190	TMPRSS9	transmembrane serine protease 9		ENSG00000178297	TMPRSS9		803	828	852	1593	398	362	670	583	966	557	846	915		32.1332	27.7726	38.3192	39.6347	10.7028	10.0927	19.3468	14.8496	21.0841	20.904	19.7167	26.4571		0.89466	0.44703	1.52967	1.66471	-1.30523	-1.36786	-0.4179	-0.87955	-0.23956	-0.25805	-0.37993	0.312		34.4649	17.8942	-0.84286
	ENSMMUG00000001192	LMNB2	lamin B2		ENSG00000176619	LMNB2		119	78	63	192	32	9	40	43	28	29	51	32		3.99891	2.19704	2.37944	4.0116	0.72264	0.21072	0.96995	0.91976	0.51321	0.91396	0.99814	0.77701		1.8746	0.49472	0.6344	1.88432	-0.63439	-1.02642	-0.44499	-0.48343	-0.79477	-0.48787	-0.42341	-0.59275		3.14674	0.75317	-1.93293
	ENSMMUG00000001193	ZNF180	zinc finger protein 180		ENSG00000167384	ZNF180		175	53	15	9	81	129	55	57	92	43	123	32		6.33505	1.60818	0.6103	0.20257	1.97049	3.25359	1.43671	1.3134	1.81652	1.45988	2.59324	0.83704		2.72365	-0.21437	-0.83462	-1.08805	0.01082	0.80834	-0.32095	-0.3976	-0.08488	-0.30655	0.3979	-0.69369		2.18902	1.83511	0.08125
	ENSMMUG00000001194	DYNLL1	dynein light chain LC8-type 1		ENSG00000088986	DYNLL1		0	0	0	0	0	0	0	0	0	0	0	0		0	0	0	0	0	0	0	0	0	0	0	0		-	-	-	-	-	-	-	-	-	-	-	-		0	0	-
	ENSMMUG00000001197	-	egl-9 family hypoxia inducible factor 2		ENSG00000269858	EGLN2		120	101	63	188	3	86	85	104	15	20	149	71		21.4009	15.098	12.6279	20.8463	0.35954	10.6859	10.9387	11.8057	1.45909	3.34516	15.4761	9.1494		1.51067	0.58638	0.22414	1.42934	-1.57495	-0.06064	-0.02356	0.10358	-1.41371	-1.13712	0.64183	-0.28596		17.4933	7.90246	-1.00773
	ENSMMUG00000001198	SPINK14	serine peptidase inhibitor Kazal type 14 (putative)		ENSG00000196800	SPINK14		0	0	0	0	0	0	0	0	0	0	0	0		0	0	0	0	0	0	0	0	0	0	0	0		-	-	-	-	-	-	-	-	-	-	-	-		0	0	-
	ENSMMUG00000001199	SETD3	SET domain containing 3, actin histidine methyltransferase		ENSG00000183576	SETD3		881	823	656	1141	650	268	965	854	859	662	932	628		113.375	88.7748	94.8821	91.2954	56.2126	24.0291	89.6119	69.9535	60.2941	79.898	69.8527	58.3962		1.64786	0.5993	0.85961	0.70673	-0.78863	-2.1604	0.63498	-0.20294	-0.61466	0.22094	-0.20723	-0.69555		97.0819	63.531	-0.48986
	ENSMMUG00000001200	-	-		ENSG00000114391	RPL24		133	150	235	186	229	141	170	213	313	212	169	304		2.7611	2.61017	5.48323	2.40084	3.1948	2.03944	2.54668	2.81461	3.54416	4.12764	2.04335	4.56023		-0.39071	-0.53243	2.16539	-0.72899	0.01654	-1.06836	-0.59205	-0.34046	0.34459	0.89248	-1.06469	1.29869		3.31384	3.10886	-0.01493
	ENSMMUG00000001201	CCNK	cyclin K		ENSG00000090061	CCNK		230	269	104	815	155	57	144	143	152	87	192	112		4.72717	4.63418	2.4024	10.4148	2.14083	0.81622	2.13566	1.87076	1.70395	1.67698	2.29826	1.66331		0.64942	0.61362	-0.24563	2.8392	-0.34633	-0.85631	-0.34832	-0.45031	-0.51453	-0.52492	-0.28572	-0.53018		5.54464	1.78825	-1.49619
	ENSMMUG00000001205	TTC37	tetratricopeptide repeat domain 37		ENSG00000198677	TTC37		1254	1542	650	1222	1494	1240	1725	1774	1543	1047	2050	1188		25.828	26.6211	15.0468	15.649	20.6787	17.7941	25.6377	23.2571	17.334	20.2244	24.5908	17.6805		1.18349	1.37249	-1.38578	-1.24229	-0.04366	-0.73107	1.13813	0.57082	-0.84072	-0.1519	0.88865	-0.75816		20.7862	20.8997	0.18332
	ENSMMUG00000001207	HABP2	hyaluronan binding protein 2		ENSG00000148702	HABP2		0	0	0	0	0	0	0	0	1	1	0	0		0	0	0	0	0	0	0	0	0.01372	0.02358	0	0		-0.41125	-0.41125	-0.41125	-0.41125	-0.41125	-0.41125	-0.41125	-0.41125	1.40344	2.70907	-0.41125	-0.41125		0	0.00466	0.50698
	ENSMMUG00000001208	NRAP	nebulin related anchoring protein		ENSG00000197893	NRAP		0	0	0	0	6	2	0	0	0	6	333	0		0	0	0	0	0.08884	0.0307	0	0	0	0.12398	4.27298	0		-0.30654	-0.30654	-0.30654	-0.30654	-0.23419	-0.28154	-0.30654	-0.30654	-0.30654	-0.20557	3.17362	-0.30654		0	0.56456	3.30633
	ENSMMUG00000001209	ARSK	arylsulfatase family member K		ENSG00000164291	ARSK		30	59	21	22	102	29	163	110	123	31	194	162		0.65756	1.08396	0.51734	0.29982	1.50242	0.44287	2.57809	1.53467	1.47048	0.63725	2.47652	2.56574		-0.77016	-0.26981	-0.9347	-1.18994	0.22123	-1.02208	1.48344	0.25907	0.18374	-0.79399	1.36425	1.46894		0.63967	1.65101	1.52474
	ENSMMUG00000001210	-	elongation factor 1-alpha 1		ENSG00000156508	EEF1A1		1172	1390	938	1563	2107	1217	1498	2325	3283	1431	2261	1972		75.555	75.1101	67.9637	62.6492	91.2805	54.6622	69.6856	95.4042	115.437	86.5189	84.8909	91.8598		-0.3218	-0.3485	-0.7773	-1.09619	0.62177	-1.57543	-0.67398	0.86921	2.07124	0.33606	0.23838	0.65653		70.3195	86.2174	0.44422
	ENSMMUG00000001211	GPR150	G protein-coupled receptor 150		ENSG00000178015	GPR150		0	2	1	0	1	3	1	0	0	1	0	0		0	0.02342	0.0157	0	0.00939	0.0292	0.01008	0	0	0.0131	0	0		-0.81845	1.46134	0.71002	-0.81845	0.09544	2.02404	0.16288	-0.81845	-0.81845	0.45697	-0.81845	-0.81845		0.00978	0.00772	-0.2107
	ENSMMUG00000001212	RFESD	Rieske Fe-S domain containing		ENSG00000175449	RFESD		110	64	71	40	111	0	112	100	102	78	109	143		1.62555	0.79275	1.17924	0.36753	1.10232	0	1.19432	0.94062	0.82214	1.08103	0.93812	1.52695		1.47128	-0.38147	0.47838	-1.32746	0.30725	-2.1451	0.51192	-0.05248	-0.31607	0.25988	-0.05805	1.25193		0.99127	0.95069	0.08456
	ENSMMUG00000001213	SPATA9	spermatogenesis associated 9		ENSG00000145757	SPATA9		0	1	0	14	4	0	2	16	4	0	18	1		0	0.00717	0	0.07442	0.02298	0	0.01234	0.08707	0.01865	0	0.08962	0.00618		-0.74864	-0.54647	-0.74864	1.35091	-0.10028	-0.74864	-0.40054	1.7078	-0.22241	-0.74864	1.77993	-0.57436		0.0204	0.0296	0.55391
	ENSMMUG00000001214	-	dol-P-Glc:Glc(2)Man(9)GlcNAc(2)-PP-Dol alpha-1,2-glucosyltransferase		ENSG00000139133	ALG10		0	15	2	0	14	0	26	9	22	7	15	1		0	0.32921	0.05886	0	0.24635	0	0.49126	0.15	0.3142	0.1719	0.22875	0.01892		-1.04801	1.01239	-0.67965	-1.04801	0.49375	-1.04801	2.02654	-0.10923	0.9184	0.02782	0.38361	-0.9296		0.09702	0.20267	1.20642
	ENSMMUG00000001216	MPZ	myelin protein zero		ENSG00000158887	MPZ		18	43	39	144	34	130	67	62	31	69	231	57		0.4269	0.85481	1.03957	2.12341	0.54189	2.14811	1.14663	0.93595	0.40101	1.53475	3.19072	0.97681		-1.01622	-0.50452	-0.28358	1.0125	-0.87871	1.04203	-0.15556	-0.40749	-1.04718	0.30856	2.2888	-0.35863		1.11117	1.35948	0.32148
	ENSMMUG00000001217	CASP7	caspase 7		ENSG00000165806	CASP7		282	220	221	160	275	340	424	229	394	334	398	234		3.72861	2.43819	3.28419	1.31534	2.44348	3.13211	4.04538	1.92727	2.8414	4.14171	3.06483	2.23561		0.98586	-0.5189	0.46762	-1.82826	-0.51273	0.29029	1.35525	-1.11469	-0.04871	1.46758	0.21182	-0.75513		2.69158	2.97897	0.2746
	ENSMMUG00000001218	PLEKHS1	pleckstrin homology domain containing S1		ENSG00000148735	PLEKHS1		43	26	0	0	53	1	0	37	41	0	606	0		0.65102	0.32995	0	0	0.53923	0.01055	0	0.35656	0.33857	0	5.34344	0		0.01347	-0.20018	-0.41973	-0.41973	-0.06091	-0.41271	-0.41973	-0.18247	-0.19444	-0.41973	3.13588	-0.41973		0.24524	0.82354	-0.02266
	ENSMMUG00000001219	MRPL4	mitochondrial ribosomal protein L4		ENSG00000105364	MRPL4		334	338	306	1350	114	43	368	220	280	284	353	242		4.93039	4.18215	5.07686	12.3905	1.13088	0.44225	3.91994	2.06713	2.25441	3.93178	3.03483	2.58127		0.36055	0.11571	0.40847	2.80164	-0.88272	-1.10806	0.02991	-0.57637	-0.51508	0.03378	-0.25971	-0.40813		6.64498	2.42031	-1.38117
	ENSMMUG00000001220	ADGRE1	adhesion G protein-coupled receptor E1		ENSG00000174837	ADGRE1		205	130	49	71	851	379	1011	377	580	345	465	260		11.8447	6.29593	3.18202	2.55063	33.0428	15.257	42.1518	13.865	18.2783	18.6949	15.6476	10.8549		-0.35642	-0.83557	-1.10447	-1.15899	1.47411	-0.06175	2.2607	-0.18196	0.19915	0.23512	-0.02803	-0.44189		5.96831	20.974	2.04084
	ENSMMUG00000001224	NIM1K	NIM1 serine/threonine protein kinase		ENSG00000177453	NIM1K		178	291	98	409	233	355	409	587	325	128	226	79		3.65842	5.01319	2.2638	5.22658	3.21816	5.0835	6.06586	7.67928	3.64331	2.46728	2.70525	1.17323		-0.19421	0.54059	-0.95063	0.65633	-0.433	0.57873	1.11154	1.98663	-0.2024	-0.84026	-0.71119	-1.54213		4.0405	4.00448	0.17338
	ENSMMUG00000001225	CALN1	calneuron 1		ENSG00000183166	CALN1		0	0	0	0	0	1	0	0	1	0	0	3		0	0	0	0	0	0.01082	0	0	0.00847	0	0	0.03367		-0.44363	-0.44363	-0.44363	-0.44363	-0.44363	0.64411	-0.44363	-0.44363	0.4079	-0.44363	-0.44363	2.94066		0	0.00662	1.6556
	ENSMMUG00000001226	HMGCS1	3-hydroxy-3-methylglutaryl-CoA synthase 1		ENSG00000112972	HMGCS1		839	774	244	1514	964	279	884	2033	1225	440	992	668		13.9282	10.7702	4.55263	15.6272	10.7545	3.22701	10.5897	21.4823	11.092	6.85051	9.59116	8.01298		0.68682	0.04669	-1.2136	1.03119	0.0435	-1.4823	0.0101	2.21802	0.11192	-0.74783	-0.1923	-0.5122		11.2196	10.2	0.07089
	ENSMMUG00000001228	LLGL2	LLGL scribble cell polarity complex component 2		ENSG00000073350	LLGL2		450	222	105	1110	64	27	169	132	190	41	161	58		10.2058	4.22022	2.67647	15.6523	0.97542	0.42664	2.76578	1.90554	2.35032	0.87208	2.1266	0.95049		1.41399	0.10083	-0.23785	2.60889	-0.61104	-0.73144	-0.21826	-0.40699	-0.30941	-0.63372	-0.35849	-0.61651		8.18869	1.54661	-2.2511
	ENSMMUG00000001233	IPO11	importin 11		ENSG00000086200	IPO11		290	249	71	364	238	386	309	263	334	140	512	281		5.78874	4.16614	1.59288	4.51761	3.19258	5.36828	4.45083	3.34158	3.63641	2.6209	5.95226	4.05299		1.34428	0.08489	-1.91236	0.35769	-0.67074	1.01794	0.30585	-0.5551	-0.32626	-1.11445	1.47119	-0.00293		4.01634	4.07698	0.22614
	ENSMMUG00000001238	RNFT2	ring finger protein, transmembrane 2		ENSG00000135119	RNFT2		9	10	2	2	3	0	7	5	4	2	0	0		0.09794	0.09121	0.02446	0.01353	0.02194	0	0.05497	0.03463	0.02374	0.02041	0	0		1.98595	1.7837	-0.22381	-0.5525	-0.29967	-0.95946	0.69364	0.0821	-0.24545	-0.3456	-0.95946	-0.95946		0.05679	0.01946	-1.29292
	ENSMMUG00000001242	WDR72	WD repeat domain 72		ENSG00000166415	WDR72		40	8	1	0	53	0	57	31	44	10	69	54		0.70724	0.11856	0.01987	0	0.62974	0	0.72724	0.34888	0.42432	0.16582	0.71053	0.68989		1.07379	-0.84911	-1.17148	-1.23639	0.82064	-1.23639	1.13912	-0.09678	0.14966	-0.69474	1.08453	1.01714		0.21142	0.46205	1.47178
	ENSMMUG00000001244	EPB41L5	erythrocyte membrane protein band 4.1 like 5		ENSG00000115109	EPB41L5		599	763	274	905	798	1150	708	1187	838	357	458	356		22.6619	24.1959	11.6509	21.2882	20.2885	30.313	19.3285	28.5844	17.2923	12.667	10.0916	9.73202		0.52665	0.74774	-1.06034	0.32866	0.18458	1.62937	0.04622	1.38024	-0.24726	-0.91389	-1.28507	-1.3369		19.9492	18.5372	0.11331
	ENSMMUG00000001245	-	zinc finger protein 532		-	-		150	195	132	204	231	110	228	153	196	152	351	130		5.89143	6.41967	5.82696	4.98174	6.09705	3.01012	6.46191	3.82499	4.1988	5.59899	8.02901	3.68941		0.38663	0.75422	0.34177	-0.24641	0.52972	-1.61844	0.78362	-1.05138	-0.79125	0.18312	1.87415	-1.14573		5.77995	5.11379	-0.07284
	ENSMMUG00000001247	ZNF609	zinc finger protein 609		ENSG00000180357	ZNF609		749	417	359	1760	230	16	478	182	231	189	466	266		7.04011	3.28535	3.79254	10.2856	1.45279	0.10478	3.24207	1.08888	1.18427	1.66608	2.55099	1.8066		1.36034	0.05571	0.23194	2.48802	-0.58103	-1.0494	0.04067	-0.70747	-0.67433	-0.50692	-0.19945	-0.45809		6.10091	1.63706	-1.80515
	ENSMMUG00000001248	F13A1	coagulation factor XIII A chain		ENSG00000124491	F13A1		288	324	155	194	398	331	488	355	575	348	1016	138		2.4011	2.26418	1.45241	1.00564	2.22987	1.92268	2.93585	1.88389	2.61472	2.72103	4.9333	0.83134		0.1265	-0.00202	-0.76402	-1.1834	-0.03423	-0.32258	0.62847	-0.35899	0.32703	0.42682	2.50344	-1.34701		1.78083	2.50909	0.63251
	ENSMMUG00000001250	PTPN3	protein tyrosine phosphatase non-receptor type 3		ENSG00000070159	PTPN3		280	214	53	242	228	134	269	227	178	104	653	187		18.382	11.776	3.91066	9.87807	10.0589	6.12917	12.7434	9.48573	6.37375	6.40332	24.9674	8.87075		1.30232	0.17533	-1.16649	-0.14845	-0.11761	-0.78802	0.34036	-0.21539	-0.74629	-0.74125	2.42579	-0.3203		10.9867	10.629	0.13269
	ENSMMUG00000001254	TICRR	TOPBP1 interacting checkpoint and replication regulator		ENSG00000140534	TICRR		23	34	9	9	8	0	14	4	11	22	9	19		0.2599	0.32204	0.11431	0.06323	0.06075	0	0.11416	0.02877	0.0678	0.23315	0.05923	0.15514		1.36542	1.98609	-0.08892	-0.59906	-0.62386	-1.23068	-0.09038	-0.9433	-0.55347	1.09823	-0.63904	0.31896		0.18987	0.08988	-0.88052
	ENSMMUG00000001256	TSGA10IP	testis specific 10 interacting protein		ENSG00000175513	TSGA10IP		0	0	0	0	0	2	1	0	0	0	0	0		0	0	0	0	0	0.05066	0.02623	0	0	0	0	0		-0.40439	-0.40439	-0.40439	-0.40439	-0.40439	2.79269	1.25122	-0.40439	-0.40439	-0.40439	-0.40439	-0.40439		0	0.00961	0.88784
	ENSMMUG00000001258	ZNF182	zinc finger protein 182		ENSG00000147118	ZNF182		130	140	65	0	223	24	271	218	253	129	258	162		3.25349	2.93685	1.82834	0	3.7505	0.41848	4.89409	3.47274	3.45355	3.02783	3.76055	2.92957		0.3144	0.08967	-0.69705	-1.99466	0.66713	-1.69765	1.47876	0.47	0.45639	0.15424	0.67426	0.08451		2.00467	3.21341	0.86566
	ENSMMUG00000001259	ANHX	anomalous homeobox		ENSG00000227059	ANHX		0	0	0	0	0	2	0	0	0	0	0	0		0	0	0	0	0	0.02517	0	0	0	0	0	0		-0.28868	-0.28868	-0.28868	-0.28868	-0.28868	3.17543	-0.28868	-0.28868	-0.28868	-0.28868	-0.28868	-0.28868		0	0.00315	0.50698
	ENSMMUG00000001260	MS4A1	membrane spanning 4-domains A1		ENSG00000156738	MS4A1		1849	150	62	14	503	723	380	145	365	715	366	137		135.969	9.24577	5.1243	0.64011	24.8571	37.0428	20.1643	6.78705	14.6398	49.3113	15.6751	7.2796		2.93586	-0.4855	-0.59677	-0.71784	-0.06401	0.26498	-0.19071	-0.55188	-0.33986	0.59622	-0.31191	-0.53858		37.7449	21.9696	-0.38688
	ENSMMUG00000001264	BSDC1	BSD domain containing 1		ENSG00000160058	BSDC1		331	576	259	677	351	348	794	697	792	419	959	383		5.35622	7.81269	4.71051	6.81145	3.81694	3.92347	9.27143	7.17913	6.99028	6.35887	9.03803	4.47829		-0.50987	0.80017	-0.85422	0.26621	-1.33077	-1.27396	1.57812	0.4623	0.36158	0.02485	1.45365	-0.97807		6.17272	6.38206	0.17354
	ENSMMUG00000001266	COG1	component of oligomeric golgi complex 1		ENSG00000166685	COG1		40	101	61	118	85	0	102	64	79	47	132	66		1.89799	4.017	3.25313	3.48126	2.71038	0	3.49244	1.93296	2.04456	2.09154	3.64781	2.26287		-0.60634	1.30751	0.61759	0.82363	0.12739	-2.32056	0.83374	-0.57476	-0.47396	-0.43153	0.97406	-0.27678		3.16234	2.27282	-0.41481
	ENSMMUG00000001267	GTF3C5	general transcription factor IIIC subunit 5		ENSG00000148308	GTF3C5		159	361	187	757	337	125	427	342	388	316	520	271		2.94459	5.60381	3.89232	8.71656	4.19408	1.61287	5.70627	4.03147	3.91922	5.48847	5.60863	3.62644		-0.93419	0.55562	-0.40323	2.29952	-0.23417	-1.68028	0.61302	-0.32527	-0.38816	0.491	0.55832	-0.55219		5.28932	4.27343	-0.21791
	ENSMMUG00000001268	FAM104A	family with sequence similarity 104 member A		ENSG00000133193	FAM104A		175	148	53	188	204	284	166	188	169	138	259	146		2.9462	2.0885	1.00286	1.9679	2.30799	3.33123	2.01664	2.01461	1.55185	2.17891	2.53951	1.77607		1.31591	-0.09021	-1.87	-0.28791	0.26962	1.94712	-0.20801	-0.21133	-0.96998	0.05802	0.64918	-0.6024		2.00137	2.2146	0.35449
	ENSMMUG00000001269	C16H17orf80	chromosome 16 C17orf80 homolog		ENSG00000141219	C17orf80		1070	885	388	390	686	634	1191	744	1164	561	1220	701		37.5733	26.0487	15.3132	8.51492	16.1882	15.5112	30.1789	16.6294	22.294	18.4754	24.9505	17.7867		2.1372	0.66976	-0.69721	-1.56284	-0.58579	-0.67199	1.19566	-0.52961	0.19167	-0.29455	0.52993	-0.38224		21.8625	20.2518	0.09256
	ENSMMUG00000001270	-	GTPase IMAP family member 1-like		ENSG00000213203	GIMAP1		0	0	0	0	0	0	0	0	1	0	1	0		0	0	0	0	0	0	0	0	0.02246	0	0.02398	0		-0.4279	-0.4279	-0.4279	-0.4279	-0.4279	-0.4279	-0.4279	-0.4279	2.05532	-0.4279	2.22366	-0.4279		0	0.00581	0.50698
	ENSMMUG00000001271	CPSF4L	cleavage and polyadenylation specific factor 4 like		ENSG00000187959	CPSF4L		0	5	0	0	0	0	3	3	2	2	2	3		0	0.19694	0	0	0	0	0.10172	0.08973	0.05126	0.08814	0.05473	0.10186		-0.92387	2.26632	-0.92387	-0.92387	-0.92387	-0.92387	0.72397	0.52967	-0.09351	0.50392	-0.03722	0.7262		0.04923	0.06093	0.52937
	ENSMMUG00000001272	CEL	bile salt-activated lipase		ENSG00000170835	CEL		1	2	0	6	0	1	3	1	0	0	2	0		0.02755	0.04619	0	0.10279	0	0.0192	0.05965	0.01754	0	0	0.0321	0		0.06763	0.6578	-0.80488	2.45008	-0.80488	-0.19698	1.08394	-0.24951	-0.80488	-0.80488	0.21143	-0.80488		0.04413	0.01606	-1.38989
	ENSMMUG00000001273	CLBA1	clathrin binding box of aftiphilin containing 1		ENSG00000140104	CLBA1		119	80	7	239	60	1	46	42	21	16	76	62		2.06008	1.16084	0.1362	2.5725	0.69802	0.01206	0.57463	0.4628	0.19829	0.25977	0.76626	0.77555		1.60023	0.45241	-0.8555	2.25431	-0.13837	-1.01395	-0.29586	-0.43861	-0.77625	-0.69776	-0.05126	-0.0394		1.4824	0.46842	-1.47144
	ENSMMUG00000001276	JAG2	jagged canonical Notch ligand 2		ENSG00000184916	JAG2		513	526	313	1275	304	168	350	303	525	378	617	340		24.5647	21.1119	16.8452	37.9599	9.7824	5.60485	12.0937	9.23518	13.7117	16.9754	17.207	11.764		0.9487	0.54727	0.05122	2.50605	-0.76992	-1.25561	-0.50121	-0.83354	-0.31308	0.06636	0.09328	-0.53953		25.1204	12.0468	-0.93703
	ENSMMUG00000001278	VIT	vitrin		ENSG00000205221	VIT		0	4	5	0	2	1	2	2	3	15	35	0		0	0.03625	0.06076	0	0.01453	0.00753	0.01561	0.01377	0.01769	0.15211	0.22041	0		-0.64331	-0.12376	0.22751	-0.64331	-0.43504	-0.53535	-0.41967	-0.44604	-0.38975	1.53663	2.51541	-0.64331		0.02425	0.05521	1.06956
	ENSMMUG00000001282	SF3B6	splicing factor 3b subunit 6		ENSG00000115128	SF3B6		1734	1977	1395	1992	3074	2906	2470	2929	3769	2691	2824	3592		115.511	110.39	104.445	82.5061	137.613	134.875	118.732	124.195	136.944	168.122	109.563	172.9		-0.41822	-0.61644	-0.84655	-1.69573	0.43723	0.33128	-0.29355	-0.08211	0.41133	1.61814	-0.64844	1.80307		103.213	137.868	0.57401
	ENSMMUG00000001283	TP53I3	tumor protein p53 inducible protein 3		ENSG00000115129	TP53I3		0	47	20	2	38	0	20	20	40	42	24	79		0	6.91689	3.94669	0.21833	4.4836	0	2.53391	2.23514	3.83058	6.91593	2.45415	10.0225		-1.17009	1.05961	0.10215	-1.09971	0.27523	-1.17009	-0.35327	-0.44958	0.06472	1.0593	-0.37898	2.06072		2.77048	4.05947	0.66122
	ENSMMUG00000001284	SLC28A2	solute carrier family 28 member 2		ENSG00000137860	SLC28A2		0	0	0	0	0	2	0	0	0	0	0	0		0	0	0	0	0	0.02483	0	0	0	0	0	0		-0.28868	-0.28868	-0.28868	-0.28868	-0.28868	3.17543	-0.28868	-0.28868	-0.28868	-0.28868	-0.28868	-0.28868		0	0.0031	0.50698
	ENSMMUG00000001285	-	-		-	-		2	14	9	42	1	0	4	12	2	0	32	25		0.05286	0.31013	0.26733	0.69015	0.01776	0	0.07628	0.20187	0.02883	0	0.49255	0.47742		-0.70973	0.39642	0.2124	2.03028	-0.86063	-0.93699	-0.60901	-0.06907	-0.81303	-0.93699	1.1807	1.11564		0.33012	0.16184	-0.99787
	ENSMMUG00000001286	NPTX1	neuronal pentraxin 1		ENSG00000171246	NPTX1		0	3	0	11	1	2	0	0	0	12	0	0		0	0.10883	0	0.296	0.02908	0.06031	0	0	0	0.48707	0	0		-0.53094	0.17566	-0.53094	1.39091	-0.3421	-0.13938	-0.53094	-0.53094	-0.53094	2.6315	-0.53094	-0.53094		0.10121	0.07206	-0.40044
	ENSMMUG00000001290	ASB13	ankyrin repeat and SOCS box containing 13		ENSG00000196372	ASB13		0	0	0	0	0	1	0	0	0	0	0	0		0	0	0	0	0	0.00716	0	0	0	0	0	0		-0.28868	-0.28868	-0.28868	-0.28868	-0.28868	3.17543	-0.28868	-0.28868	-0.28868	-0.28868	-0.28868	-0.28868		0	0.00089	0.14631
	ENSMMUG00000001291	SGCG	sarcoglycan gamma		ENSG00000102683	SGCG		2	7	1	0	9	0	7	11	27	11	61	7		0.04492	0.13179	0.02525	0	0.13585	0	0.11346	0.15727	0.33079	0.23173	0.79801	0.11361		-0.58743	-0.19072	-0.67729	-0.79258	-0.17218	-0.79258	-0.27444	-0.07437	0.71803	0.26565	2.85165	-0.27374		0.05049	0.23509	2.366
	ENSMMUG00000001292	SACS	sacsin molecular chaperone		ENSG00000151835	SACS		33	24	31	0	67	69	18	26	81	38	55	50		1.35159	0.82393	1.42702	0	1.84409	1.96897	0.53198	0.67782	1.80948	1.45965	1.31195	1.47973		0.21442	-0.67131	0.34104	-2.05436	1.04114	1.25076	-1.16137	-0.91657	0.98304	0.39582	0.14788	0.42952		0.90063	1.38546	0.77571
	ENSMMUG00000001293	ATG16L2	autophagy related 16 like 2		ENSG00000168010	ATG16L2		267	163	68	265	188	590	172	81	170	119	151	129		23.9658	12.2635	6.86005	14.7893	11.3401	36.8972	11.1405	4.6278	8.32278	10.0176	7.89373	8.36668		1.21641	-0.0865	-0.68811	0.19472	-0.18931	2.65617	-0.21153	-0.93665	-0.52525	-0.33656	-0.57302	-0.52037		14.4697	12.3258	0.02467
	ENSMMUG00000001294	FCHSD2	FCH and double SH3 domains 2		ENSG00000137478	FCHSD2		737	592	320	624	577	706	705	351	688	405	851	336		13.6377	9.18212	6.65521	7.17925	7.17509	9.10205	9.41366	4.13418	6.94386	7.02853	9.17124	4.49258		2.29812	0.5311	-0.47105	-0.26322	-0.26487	0.49934	0.62292	-1.47085	-0.35657	-0.32299	0.52678	-1.32872		9.16357	7.18265	-0.1776
	ENSMMUG00000001295	PF4V1	platelet factor 4 variant 1		ENSG00000109272	PF4V1		125	287	214	275	200	412	225	67	379	238	309	231		3.10434	5.97434	5.97327	4.24633	3.33786	7.12883	4.03217	1.05912	5.1338	5.54336	4.46934	4.14529		-0.87795	0.91162	0.91096	-0.16587	-0.73234	1.6315	-0.29941	-2.15324	0.38751	0.64289	-0.02681	-0.22887		4.82457	4.35622	-0.04752
	ENSMMUG00000001297	CADM3	cell adhesion molecule 3		ENSG00000162706	CADM3		47	48	43	0	46	0	52	23	44	28	77	36		10.8624	9.2986	11.1695	0	7.14438	0	8.67218	3.3835	5.54652	6.06908	10.3644	6.01194		1.11764	0.71296	1.19712	-1.69335	0.15549	-1.69335	0.55085	-0.81776	-0.25801	-0.12278	0.98877	-0.13757		7.83264	5.899	-0.32738
	ENSMMUG00000001300	ACKR1	atypical chemokine receptor 1 (Duffy blood group)		ENSG00000213088	ACKR1		460	1160	219	137	1485	108	762	183	881	656	1164	265		25.6618	54.2419	13.7313	4.75193	55.6716	4.19772	30.6747	6.49814	26.8067	34.3217	37.8187	10.6821		0.01328	1.59358	-0.6464	-1.1429	1.67264	-1.17354	0.29047	-1.04634	0.07659	0.49212	0.68549	-0.815		24.5967	25.8339	0.24869
	ENSMMUG00000001301	OR8K1	olfactory receptor, family 8, subfamily K, member 1		ENSG00000150261	OR8K1		0	0	0	0	0	0	0	0	0	2	0	0		0	0	0	0	0	0	0	0	0	0.0302	0	0		-0.28868	-0.28868	-0.28868	-0.28868	-0.28868	-0.28868	-0.28868	-0.28868	-0.28868	3.17543	-0.28868	-0.28868		0	0.00378	0.50698
	ENSMMUG00000001302	SI	sucrase-isomaltase		ENSG00000090402	SI		0	0	0	0	0	0	1	0	0	3	0	0		0	0	0	0	0	0	0.01757	0	0	0.06852	0	0		-0.35929	-0.35929	-0.35929	-0.35929	-0.35929	-0.35929	0.52077	-0.35929	-0.35929	3.07212	-0.35929	-0.35929		0	0.01076	1.34052
	ENSMMUG00000001304	TGFBR1	transforming growth factor beta receptor 1		ENSG00000106799	TGFBR1		282	353	122	497	343	282	300	238	319	225	373	276		4.78554	5.02117	2.32691	5.24396	3.9116	3.3342	3.67366	2.5708	2.95265	3.58097	3.68652	3.38434		1.17281	1.4288	-1.4983	1.67085	0.22334	-0.40396	-0.03516	-1.23334	-0.81849	-0.13587	-0.0212	-0.34949		4.34439	3.38684	-0.18709
	ENSMMUG00000001305	TBCC	tubulin folding cofactor C		ENSG00000124659	TBCC		519	655	340	992	538	574	951	1053	1042	547	1203	1115		20.9163	22.1262	15.4005	24.8571	14.5707	16.1173	27.6564	27.0119	22.9047	20.6748	28.2364	32.4696		-0.32692	-0.11064	-1.31292	0.37753	-1.46127	-1.18479	0.87792	0.76272	0.02853	-0.37009	0.9816	1.73832		20.8251	23.7052	0.3378
	ENSMMUG00000001306	ORAI1	ORAI calcium release-activated calcium modulator 1		ENSG00000276045	ORAI1		256	212	84	227	148	3	167	107	141	129	201	91		10.1486	7.04448	3.74268	5.59515	3.9428	0.08286	4.77725	2.69997	3.04876	4.79613	4.64073	2.60669		2.28397	1.04482	-0.27325	0.46625	-0.19336	-1.73424	0.13975	-0.6895	-0.55026	0.14729	0.08525	-0.72673		6.63272	3.3244	-0.82836
	ENSMMUG00000001307	RTL9	retrotransposon Gag like 9		ENSG00000243978	RTL9		0	0	0	0	0	1	0	0	6	2	2	1		0	0	0	0	0	0.03855	0	0	0.18108	0.10379	0.06445	0.03998		-0.62721	-0.62721	-0.62721	-0.62721	-0.62721	0.05096	-0.62721	-0.62721	2.55825	1.19856	0.50659	0.07613		0	0.05348	2.75312
	ENSMMUG00000001308	VSTM2A	V-set and transmembrane domain containing 2A		ENSG00000170419	VSTM2A		0	10	8	50	35	9	7	3	19	26	7	2		0	0.10598	0.11369	0.39307	0.29739	0.07928	0.06387	0.02414	0.13103	0.30831	0.05155	0.01827		-1.02368	-0.20312	-0.14346	2.01969	1.27887	-0.40983	-0.52919	-0.83675	-0.00917	1.36343	-0.62458	-0.88221		0.15318	0.12173	-0.2862
	ENSMMUG00000001311	-	-		ENSG00000146476	ARMT1		1	3	0	0	4	5	1	2	0	0	1	2		0.02454	0.06171	0	0	0.06596	0.08548	0.01771	0.03124	0	0	0.01429	0.03546		-0.11958	1.15253	-0.95948	-0.95948	1.29822	1.96642	-0.35341	0.10974	-0.95948	-0.95948	-0.47032	0.2543		0.02156	0.03127	0.85411
	ENSMMUG00000001312	LMO7	LIM domain 7		ENSG00000136153	LMO7		2773	4074	1597	6338	2981	3142	4130	2956	3705	1644	2759	2049		52.9417	65.1954	34.2682	75.2352	38.2462	41.7941	56.8976	35.9221	38.5812	29.4365	30.6778	28.2666		0.5919	1.39899	-0.63804	2.06027	-0.37603	-0.14234	0.85246	-0.52911	-0.35396	-0.95628	-0.87452	-1.03334		56.9101	37.4778	-0.43788
	ENSMMUG00000001313	FARP2	FERM, ARH/RhoGEF and pleckstrin domain protein 2		ENSG00000006607	FARP2		425	290	126	259	219	130	250	163	196	162	684	191		8.22262	4.70292	2.73987	3.1156	2.84737	1.75237	3.49026	2.00733	2.06832	2.93949	7.70731	2.67016		2.11584	0.47333	-0.44275	-0.26741	-0.39259	-0.90358	-0.09258	-0.7846	-0.75614	-0.3496	1.87537	-0.47528		4.69525	3.18533	-0.40006
	ENSMMUG00000001314	STK25	serine/threonine kinase 25		ENSG00000115694	STK25		1082	1139	536	2106	751	649	851	700	904	583	1352	773		80.3493	70.8968	44.7361	97.2376	37.4777	33.5785	45.6016	33.0874	36.6153	40.6031	58.4732	41.478		1.38313	0.92713	-0.33488	2.19783	-0.68502	-0.87313	-0.29312	-0.89682	-0.72663	-0.53425	0.32781	-0.49205		73.305	40.8644	-0.69522
	ENSMMUG00000001317	ZFR	zinc finger RNA binding protein		ENSG00000056097	ZFR		2746	2878	1189	3198	2454	2782	2908	2414	3282	1921	4446	2282		87.3525	76.7385	42.5104	63.252	52.4599	61.6585	66.7522	48.8789	56.9446	57.311	82.3701	52.4534		1.81572	1.04368	-1.44602	0.06269	-0.72231	-0.05322	0.31728	-0.98279	-0.3961	-0.36945	1.45331	-0.72278		67.4633	59.8536	0.00329
	ENSMMUG00000001319	MTHFD1	methylenetetrahydrofolate dehydrogenase, cyclohydrolase and formyltetrahydrofolate synthetase 1		ENSG00000100714	MTHFD1		536	938	372	773	1435	1777	1452	1050	1531	771	1959	884		43.9856	64.5203	34.3105	39.4408	79.1363	101.6	85.9822	54.8459	68.5268	59.3384	93.6279	52.4181		-0.96325	-0.01345	-1.41076	-1.17346	0.66259	1.70163	0.97924	-0.46093	0.17186	-0.25313	1.33288	-0.57322		45.5643	74.4345	0.86656
	ENSMMUG00000001321	SEPTIN9	septin 9		ENSG00000184640	SEPTIN9		249	336	222	831	135	143	174	93	144	99	304	145		5.25925	5.94856	5.27007	10.9131	1.91618	2.10437	2.65198	1.25031	1.65893	1.96108	3.73959	2.21297		0.54896	0.79812	0.55287	2.5926	-0.65943	-0.59141	-0.39347	-0.90012	-0.75242	-0.6432	-0.00034	-0.55215		6.84774	2.18693	-1.55628
	ENSMMUG00000001322	ASCL2	achaete-scute family bHLH transcription factor 2		ENSG00000183734	ASCL2		0	0	0	0	0	0	0	0	1	0	2	0		0	0	0	0	0	0	0	0	0.00445	0	0.0095	0		-0.398	-0.398	-0.398	-0.398	-0.398	-0.398	-0.398	-0.398	1.12516	-0.398	2.85482	-0.398		0	0.00174	0.82841
	ENSMMUG00000001324	TSPAN32	tetraspanin 32		ENSG00000064201	TSPAN32		67	56	33	157	63	323	156	178	123	68	173	169		0.91269	0.63942	0.50524	1.32975	0.57672	3.06558	1.53345	1.5434	0.91389	0.86875	1.37253	1.66349		-0.47216	-0.86192	-1.05329	0.12267	-0.95134	2.59841	0.4132	0.42739	-0.47045	-0.53484	0.18368	0.59866		0.84678	1.44223	0.94711
	ENSMMUG00000001325	WNT5B	Wnt family member 5B		ENSG00000111186	WNT5B		0	8	10	26	7	2	9	8	13	6	5	2		0	0.25742	0.43146	0.62058	0.18058	0.05349	0.24931	0.19548	0.2722	0.21602	0.11179	0.05548		-1.27737	0.21511	1.22418	2.32066	-0.23037	-0.96722	0.1681	-0.144	0.3008	-0.02493	-0.62923	-0.95572		0.32736	0.16679	-0.95121
	ENSMMUG00000001328	ALDH3A1	aldehyde dehydrogenase 3 family member A1		ENSG00000108602	ALDH3A1		914	695	724	805	1244	513	260	504	1312	1882	11596	1004		178.461	113.744	158.882	97.7268	163.228	69.7871	36.6325	62.6378	139.724	344.629	1318.65	141.649		-0.16287	-0.34773	-0.2188	-0.39348	-0.20638	-0.47329	-0.568	-0.49371	-0.27352	0.31178	3.09403	-0.26802		137.203	284.617	1.03257
	ENSMMUG00000001329	BRCA1	BRCA1 DNA repair associated		ENSG00000012048	BRCA1		71	174	72	325	160	61	167	140	170	79	192	78		3.05916	6.28408	3.48671	8.7066	4.63279	1.8312	5.19227	3.83956	3.99515	3.19233	4.81804	2.42841		-0.66284	1.07548	-0.43238	2.38128	0.18539	-1.32474	0.48696	-0.24218	-0.15832	-0.59106	0.28525	-1.00283		5.38414	3.74122	-0.41964
	ENSMMUG00000001332	UBE2L6	ubiquitin conjugating enzyme E2 L6		ENSG00000156587	UBE2L6		2099	2849	2459	2812	3822	5549	3635	3878	4261	2832	3833	3297		26.1501	29.751	34.4316	21.782	31.9985	48.1656	32.6784	30.7523	28.9542	33.0895	27.8115	29.6799		-0.80964	-0.24026	0.49987	-1.50034	0.11513	2.67153	0.22265	-0.08192	-0.36624	0.28764	-0.54693	-0.25149		28.0287	32.8912	0.35359
	ENSMMUG00000001336	GHR	growth hormone receptor		ENSG00000112964	GHR		0	16	16	0	14	3	17	3	11	3	8	2		0	0.23962	0.3213	0	0.1681	0.03734	0.21918	0.03412	0.1072	0.05027	0.08325	0.02582		-1.01252	1.25108	2.02271	-1.01252	0.57544	-0.65973	1.05799	-0.69022	0.00014	-0.53764	-0.22611	-0.7686		0.14023	0.09066	-0.65954
	ENSMMUG00000001338	AZIN1	antizyme inhibitor 1		ENSG00000155096	AZIN1		1669	2908	540	1753	2528	2504	2683	2728	3560	1821	3318	2066		44.8951	65.5669	16.3258	29.3188	45.6981	46.9287	52.0786	46.7085	52.2315	45.9397	51.981	40.1565		0.00616	1.6822	-2.31019	-1.25674	0.07127	0.17104	0.58859	0.15319	0.60098	0.09086	0.58067	-0.37803		39.0266	47.7153	0.51345
	ENSMMUG00000001339	CAND2	cullin associated and neddylation dissociated 2 (putative)		ENSG00000144712	CAND2		124	27	20	13	23	5	27	34	23	5	70	13		1.24693	0.22758	0.22604	0.08128	0.15543	0.03503	0.19592	0.21763	0.12615	0.04716	0.40996	0.09446		3.01685	-0.08433	-0.089	-0.52941	-0.30383	-0.67012	-0.18064	-0.11461	-0.3929	-0.63323	0.47054	-0.48931		0.44546	0.16022	-1.23756
	ENSMMUG00000001340	RPL32	ribosomal protein L32		-	-		10980	11330	14771	12847	12245	9746	12620	10246	16844	9255	10654	15115		403.28	348.804	609.751	293.378	302.233	249.397	334.472	239.534	337.434	318.799	227.899	401.14		0.62877	0.0972	2.6435	-0.44365	-0.35725	-0.87281	-0.04266	-0.96905	-0.01375	-0.19559	-1.08259	0.60788		413.803	301.363	-0.36743
	ENSMMUG00000001341	HS3ST1	heparan sulfate-glucosamine 3-sulfotransferase 1		ENSG00000002587	HS3ST1		193	93	166	173	236	9	369	192	445	451	581	280		3.26949	1.32055	3.1606	1.82218	2.68667	0.10623	4.51072	2.0703	4.11171	7.16533	5.73224	3.4274		-0.00644	-1.01342	-0.0627	-0.75424	-0.30757	-1.64084	0.63488	-0.62604	0.42872	2.00647	1.26602	0.07515		2.39321	3.72632	0.70384
	ENSMMUG00000001342	IQSEC1	IQ motif and Sec7 domain ArfGEF 1		ENSG00000144711	IQSEC1		252	277	182	349	210	203	250	131	146	150	168	106		4.24359	3.90985	3.44463	3.65409	2.37646	2.38171	3.03787	1.40415	1.34099	2.36897	1.64766	1.2898		1.56717	1.25056	0.80921	1.00792	-0.20415	-0.19916	0.42332	-1.12656	-1.18648	-0.21125	-0.89555	-1.23504		3.81304	1.98095	-0.80739
	ENSMMUG00000001343	STARD3	StAR related lipid transfer domain containing 3		ENSG00000131748	STARD3		310	318	234	440	94	331	357	192	321	134	986	96		9.93578	8.54309	8.42936	8.76827	2.02463	7.39144	8.25666	3.91697	5.61157	4.02792	18.4053	2.22328		0.59774	0.28256	0.25682	0.33352	-1.19262	0.02193	0.21774	-0.76437	-0.38087	-0.73926	2.51446	-1.14766		8.91912	6.48222	-0.3969
	ENSMMUG00000001344	SPOCK1	SPARC (osteonectin), cwcv and kazal like domains proteoglycan 1		ENSG00000152377	SPOCK1		0	1	2	0	3	1	0	1	0	2	0	1		0	0.02026	0.05434	0	0.04873	0.01684	0	0.01539	0	0.04534	0	0.01747		-0.88549	0.10045	1.75858	-0.88549	1.4859	-0.06596	-0.88549	-0.13678	-0.88549	1.32084	-0.88549	-0.03555		0.01865	0.01797	-0.0124
	ENSMMUG00000001347	PGAP3	post-GPI attachment to proteins phospholipase 3		ENSG00000161395	PGAP3		324	439	282	1763	282	341	421	336	378	295	590	167		11.0462	12.5453	10.8058	37.3716	6.46094	8.09999	10.3573	7.2915	7.0291	9.4325	11.7151	4.11404		-0.03617	0.13899	-0.06426	3.03981	-0.57194	-0.38042	-0.11667	-0.47489	-0.50555	-0.22473	0.04198	-0.84616		17.9422	8.06256	-1.06273
	ENSMMUG00000001348	ERBB2	erb-b2 receptor tyrosine kinase 2		ENSG00000141736	ERBB2		1581	2055	941	5847	1406	955	1506	1464	1799	1118	2264	1489		110.748	120.66	74.0854	254.659	66.1863	46.6089	76.1247	65.2762	68.7345	73.4484	92.3647	75.3671		0.31254	0.49414	-0.35914	2.94908	-0.50386	-0.86253	-0.32178	-0.52053	-0.45717	-0.37081	-0.02425	-0.33566		140.038	70.5138	-0.85815
	ENSMMUG00000001349	CHL1	cell adhesion molecule L1 like		ENSG00000134121	CHL1		205	370	161	306	215	329	334	325	409	325	554	368		14.601	22.0891	12.8882	13.551	10.2907	16.3262	17.166	14.734	15.8888	21.7094	22.9807	18.9391		-0.54478	1.34145	-0.97622	-0.80927	-1.63052	-0.1102	0.10136	-0.51127	-0.22038	1.24581	1.56605	0.54798		15.7823	17.2543	0.27679
	ENSMMUG00000001350	HERPUD2	HERPUD family member 2		ENSG00000122557	HERPUD2		459	355	559	600	567	577	534	511	510	346	596	634		8.04024	5.21234	11.0054	6.53474	6.67448	7.04195	6.74984	5.69753	4.87266	5.68419	6.08034	8.0247		0.74902	-0.96096	2.542	-0.16132	-0.07683	0.14538	-0.03126	-0.66757	-1.16635	-0.67564	-0.43609	0.73962		7.69818	6.35321	-0.18612
	ENSMMUG00000001353	ACTBL2	actin beta like 2		ENSG00000169067	ACTBL2		0	0	0	0	1	0	0	0	0	0	0	0		0	0	0	0	0.00523	0	0	0	0	0	0	0		-0.28868	-0.28868	-0.28868	-0.28868	3.17543	-0.28868	-0.28868	-0.28868	-0.28868	-0.28868	-0.28868	-0.28868		0	0.00065	0.14631
	ENSMMUG00000001354	-	-		ENSG00000178127	NDUFV2		56	82	52	122	145	116	116	102	138	70	138	112		1.4468	1.77575	1.50995	1.95975	2.51748	2.08804	2.16259	1.67737	1.94464	1.69611	2.07646	2.09084		-1.5274	-0.4477	-1.32013	0.15624	1.98686	0.57733	0.82201	-0.7706	0.10664	-0.70909	0.53932	0.58652		1.67306	2.03169	0.41336
	ENSMMUG00000001357	TSPAN11	tetraspanin 11		ENSG00000110900	TSPAN11		2	0	0	0	10	2	1	1	0	20	28	11		0.0186	0	0	0	0.0625	0.01296	0.00671	0.00592	0	0.17445	0.15166	0.07392		-0.38235	-0.68337	-0.68337	-0.68337	0.32808	-0.47364	-0.57476	-0.58757	-0.68337	2.13976	1.77104	0.51293		0.00465	0.06102	3.93587
	ENSMMUG00000001359	CAPRIN2	caprin family member 2		ENSG00000110888	CAPRIN2		77	106	23	216	122	281	143	98	108	104	151	60		2.72074	3.13943	0.9134	4.74539	2.89691	6.91774	3.6461	2.2041	2.08142	3.4464	3.10741	1.5319		-0.25026	0.01715	-1.40459	1.04286	-0.13775	2.43032	0.34076	-0.58023	-0.65859	0.21321	-0.0033	-1.00956		2.87974	3.229	0.35251
	ENSMMUG00000001360	AP3B1	adaptor related protein complex 3 subunit beta 1		ENSG00000132842	AP3B1		602	809	615	773	750	353	936	645	775	438	1255	539		42.4763	47.846	48.7712	33.9117	35.5622	17.3534	47.6564	28.968	29.8257	28.9841	51.5726	27.4803		0.53552	1.03341	1.11919	-0.25859	-0.10556	-1.7939	1.01583	-0.71698	-0.63745	-0.71549	1.37894	-0.85492		43.2513	33.4254	-0.28454
	ENSMMUG00000001361	IPO8	importin 8		ENSG00000133704	IPO8		812	486	346	919	552	575	545	555	613	348	912	489		7.47105	3.74809	3.578	5.25729	3.41305	3.68599	3.61841	3.25033	3.07628	3.0029	4.88704	3.251		2.68212	-0.21129	-0.34348	0.96163	-0.47167	-0.25955	-0.31207	-0.59813	-0.7334	-0.79043	0.67388	-0.59761		5.01361	3.52313	-0.34008
	ENSMMUG00000001362	VPS13C	vacuolar protein sorting 13 homolog C		ENSG00000129003	VPS13C		258	376	228	336	260	310	290	206	177	108	324	186		2.66179	3.25155	2.64379	2.15533	1.80263	2.22832	2.15898	1.35279	0.99602	1.04499	1.94681	1.3866		1.00111	1.85349	0.9751	0.26912	-0.24065	0.3746	0.27439	-0.89081	-1.40646	-1.33567	-0.03226	-0.84195		2.67812	1.61464	-0.59718
	ENSMMUG00000001369	HDAC11	histone deacetylase 11		ENSG00000163517	HDAC11		418	282	262	2022	73	15	181	94	157	128	305	200		19.6827	11.1303	13.8659	59.1987	2.30999	0.49211	6.15013	2.81739	4.03226	5.6527	8.3644	6.80492		0.50172	-0.03638	0.13574	2.98794	-0.59132	-0.7057	-0.34971	-0.5594	-0.48296	-0.38101	-0.2104	-0.30852		25.9694	4.57799	-2.43034
	ENSMMUG00000001371	SLC22A23	solute carrier family 22 member 23		ENSG00000137266	SLC22A23		3	10	1	77	7	1	19	9	21	8	31	3		0.0719	0.2009	0.02694	1.14745	0.11275	0.0167	0.3286	0.1373	0.27452	0.17982	0.43272	0.05195		-0.56889	-0.15327	-0.71377	2.89659	-0.43729	-0.74676	0.25822	-0.35817	0.08397	-0.22116	0.59369	-0.63316		0.3618	0.1918	-0.88234
	ENSMMUG00000001374	SVIL	supervillin		ENSG00000197321	SVIL		1732	1724	1825	3513	1381	708	2022	1019	1262	923	2148	933		13.8829	11.5829	16.4413	17.5079	7.43885	3.95392	11.6953	5.19897	5.51738	6.93859	10.0275	5.40379		0.92266	0.42339	1.47799	1.70951	-0.47616	-1.23264	0.44778	-0.96237	-0.89326	-0.58475	0.08576	-0.91791		14.8537	7.02179	-1.01715
	ENSMMUG00000001375	RETREG1	reticulophagy regulator 1		ENSG00000154153	RETREG1		431	566	238	1076	710	578	555	1074	518	269	628	622		39.6823	43.6801	24.6283	61.5961	43.9295	37.0774	36.873	62.9409	26.0129	23.2278	33.6748	41.3802		0.00969	0.32283	-1.16947	1.72616	0.34236	-0.19435	-0.21036	1.8315	-1.06101	-1.27917	-0.46087	0.14269		42.3967	38.1396	0.02585
	ENSMMUG00000001376	YTHDC2	YTH domain containing 2		ENSG00000047188	YTHDC2		182	121	89	110	126	291	154	176	168	86	243	65		5.84705	3.25836	3.21362	2.19725	2.72028	6.51358	3.57012	3.59905	2.94384	2.59119	4.54671	1.50891		1.58604	-0.19555	-0.22634	-0.92582	-0.56586	2.04475	0.01901	0.03892	-0.41201	-0.6547	0.69112	-1.39955		3.62907	3.49921	0.13505
	ENSMMUG00000001377	ASXL2	ASXL transcriptional regulator 2		ENSG00000143970	ASXL2		341	390	179	370	326	526	301	239	326	245	676	183		13.6296	13.0659	8.04116	9.19496	8.75635	14.6479	8.6814	6.08043	7.10696	9.18394	15.7362	5.2852		1.06418	0.90113	-0.55243	-0.21866	-0.34554	1.35875	-0.36722	-1.11963	-0.82267	-0.22184	1.67358	-1.34967		10.9829	9.43479	-0.05961
	ENSMMUG00000001379	FOXB1	forkhead box B1		ENSG00000171956	FOXB1		0	0	0	0	2	4	0	0	0	0	0	1		0	0	0	0	0.05531	0.1147	0	0	0	0	0	0.02974		-0.4704	-0.4704	-0.4704	-0.4704	1.09274	2.77084	-0.4704	-0.4704	-0.4704	-0.4704	-0.4704	0.36998		0	0.02497	2.15338
	ENSMMUG00000001380	ODF2L	outer dense fiber of sperm tails 2 like		ENSG00000122417	ODF2L		424	260	186	396	390	273	204	320	393	177	569	259		75.0258	38.5626	36.991	43.5673	46.3754	33.6565	26.0478	36.0416	37.9295	29.3734	58.6384	33.1152		2.48168	-0.19961	-0.31517	0.16841	0.3749	-0.56037	-1.11987	-0.38498	-0.24616	-0.87532	1.27665	-0.60017		48.5367	37.6472	-0.19413
	ENSMMUG00000001382	GJA8	gap junction protein alpha 8		ENSG00000121634	GJA8		0	0	0	0	0	2	0	0	0	2	0	0		0	0	0	0	0	0.02374	0	0	0	0.03196	0	0		-0.42269	-0.42269	-0.42269	-0.42269	-0.42269	1.73933	-0.42269	-0.42269	-0.42269	2.48758	-0.42269	-0.42269		0	0.00696	1.41747
	ENSMMUG00000001384	CPEB2	cytoplasmic polyadenylation element binding protein 2		ENSG00000137449	CPEB2		16	14	3	0	39	10	8	19	9	7	20	15		0.35081	0.25729	0.07393	0	0.57464	0.15276	0.12657	0.26517	0.10763	0.14394	0.25539	0.23765		0.92249	0.30034	-0.91955	-1.41138	2.41158	-0.39509	-0.56932	0.35271	-0.69534	-0.45376	0.28769	0.16962		0.17051	0.23297	0.74032
	ENSMMUG00000001386	NTRK3	neurotrophic receptor tyrosine kinase 3		ENSG00000140538	NTRK3		0	56	31	0	23	3	85	34	55	12	117	12		0	1.89621	1.40751	0	0.62439	0.08444	2.47779	0.87425	1.21186	0.45464	2.75271	0.35028		-1.06142	0.92901	0.41603	-1.06142	-0.406	-0.97279	1.5395	-0.14372	0.21066	-0.58419	1.82808	-0.69373		0.82593	1.1038	0.38273
	ENSMMUG00000001387	PAK1	p21 (RAC1) activated kinase 1		ENSG00000149269	PAK1		287	509	240	140	381	243	499	216	372	237	670	322		41.9377	62.3431	39.416	12.7196	37.4133	24.7395	52.6162	20.0903	29.6487	32.4794	57.0195	33.9987		0.33008	1.70395	0.1603	-1.63713	0.02546	-0.82785	1.04905	-1.14087	-0.49732	-0.30674	1.34551	-0.20444		39.1041	36.0007	0.00566
	ENSMMUG00000001388	TNFAIP8L3	TNF alpha induced protein 8 like 3		ENSG00000183578	TNFAIP8L3		44	141	16	65	85	96	53	71	115	57	226	120		3.13058	8.40891	1.27947	2.87546	4.06415	4.75888	2.7211	3.21544	4.46283	3.8035	9.36497	6.16932		-0.58494	1.63526	-1.36356	-0.69225	-0.19225	0.09997	-0.75717	-0.54924	-0.02456	-0.30189	2.0374	0.69323		3.92361	4.82002	0.4949
	ENSMMUG00000001389	IRX3	iroquois homeobox 3		ENSG00000177508	IRX3		58	69	43	197	48	58	42	31	53	28	62	40		2.38847	2.38171	1.99021	5.04405	1.32835	1.66411	1.24807	0.81257	1.19044	1.0814	1.48699	1.19024		0.50422	0.49825	0.15269	2.84816	-0.4315	-0.13514	-0.50236	-0.88675	-0.55322	-0.64947	-0.29147	-0.5534		2.95111	1.25027	-1.11555
	ENSMMUG00000001390	NCK2	NCK adaptor protein 2		ENSG00000071051	NCK2		217	64	34	51	16	6	46	45	44	21	142	57		5.53479	1.36826	0.97467	0.80878	0.27425	0.10662	0.84663	0.73057	0.61212	0.50234	2.10938	1.05051		2.96276	0.08631	-0.18541	-0.29994	-0.66897	-0.78469	-0.27381	-0.35393	-0.43571	-0.5115	0.59796	-0.13306		2.17163	0.77905	-1.2584
	ENSMMUG00000001392	SLF1	SMC5-SMC6 complex localization factor 1		ENSG00000133302	SLF1		252	119	150	156	273	223	241	324	222	171	211	172		4.2237	1.67181	2.82567	1.62569	3.07492	2.6041	2.91478	3.45658	2.02948	2.68797	2.05968	2.08307		2.11439	-1.21852	0.28849	-1.27876	0.61401	-0.00089	0.40487	1.11249	-0.75139	0.10864	-0.71194	-0.68139		2.58672	2.61382	0.18383
	ENSMMUG00000001393	GNMT	glycine N-methyltransferase		ENSG00000124713	GNMT		0	0	0	0	0	0	0	0	0	0	0	0		0	0	0	0	0	0	0	0	0	0	0	0		-	-	-	-	-	-	-	-	-	-	-	-		0	0	-
	ENSMMUG00000001394	PEX6	peroxisomal biogenesis factor 6		ENSG00000124587	PEX6		823	652	399	745	578	189	499	390	457	401	798	243		25.9495	17.2315	14.1397	14.6052	12.2471	4.15195	11.3534	7.82713	7.85931	11.8579	14.654	5.53628		2.33165	0.84412	0.31656	0.39598	-0.00636	-1.38763	-0.15886	-0.76054	-0.75505	-0.07277	0.40432	-1.15142		17.9815	9.43589	-0.78913
	ENSMMUG00000001395	HCRTR2	hypocretin receptor 2		ENSG00000137252	HCRTR2		0	0	0	0	8	36	5	15	4	7	11	3		0	0	0	0	0.06717	0.3134	0.04508	0.1193	0.02726	0.08203	0.08005	0.02709		-0.72051	-0.72051	-0.72051	-0.72051	0.04231	2.8384	-0.20857	0.63423	-0.41094	0.211	0.18851	-0.41293		0	0.09517	5.75762
	ENSMMUG00000001397	MCTP1	multiple C2 and transmembrane domain containing 1		ENSG00000175471	MCTP1		1174	300	342	68	813	301	842	791	1281	683	1064	1196		22.9755	4.92114	7.52248	0.82742	10.6921	4.10416	11.8906	9.85331	13.6737	12.5358	12.1273	16.9126		2.06636	-0.96528	-0.52847	-1.65269	0.00377	-1.10247	0.20502	-0.13708	0.50442	0.31336	0.24476	1.0483		9.06162	11.4737	0.58354
	ENSMMUG00000001399	HMGCLL1	3-hydroxymethyl-3-methylglutaryl-CoA lyase like 1		ENSG00000146151	HMGCLL1		0	0	0	0	7	4	11	15	7	1	15	12		0	0	0	0	0.04814	0.02852	0.08123	0.0977	0.03907	0.0096	0.0894	0.08873		-1.01169	-1.01169	-1.01169	-1.01169	0.19981	-0.29395	1.03256	1.44724	-0.02839	-0.77015	1.2382	1.22142		0	0.0603	5.33669
	ENSMMUG00000001402	SLC15A1	solute carrier family 15 member 1		ENSG00000088386	SLC15A1		54	28	5	0	10	185	23	45	1	6	4	0		2.39816	1.04229	0.24957	0	0.29844	5.72424	0.73707	1.27206	0.02422	0.2499	0.10346	0		0.84455	0.02067	-0.46103	-0.61268	-0.43133	2.86564	-0.1648	0.16028	-0.59796	-0.46083	-0.54982	-0.61268		0.92251	1.05117	0.62374
	ENSMMUG00000001403	YIF1A	Yip1 interacting factor homolog A, membrane trafficking protein		ENSG00000174851	YIF1A		1529	1250	723	3001	1234	934	1571	1932	1981	1108	2657	1639		55.2913	37.8885	29.385	67.474	29.9877	23.5319	40.9941	44.4698	39.0727	37.5772	55.9585	42.8264		1.06057	-0.33207	-1.01254	2.03547	-0.96432	-1.48093	-0.08354	0.1946	-0.2373	-0.35697	1.11396	0.06308		47.5097	39.3023	-0.12338
	ENSMMUG00000001404	NEUROD2	neuronal differentiation 2		ENSG00000171532	NEUROD2		0	0	0	0	1	0	0	0	0	3	0	0		0	0	0	0	0.09884	0	0	0	0	0.4138	0	0		-0.35521	-0.35521	-0.35521	-0.35521	0.4666	-0.35521	-0.35521	-0.35521	-0.35521	3.08553	-0.35521	-0.35521		0	0.06408	1.35702
	ENSMMUG00000001405	PPP1R1B	protein phosphatase 1 regulatory inhibitor subunit 1B		ENSG00000131771	PPP1R1B		97	151	61	1	42	29	12	24	105	23	174	28		3.29712	4.30217	2.33041	0.02113	0.95938	0.68679	0.29433	0.51926	1.94667	0.73321	3.44459	0.68771		1.18711	1.89092	0.51015	-1.10696	-0.44994	-0.64082	-0.91565	-0.75814	0.24143	-0.60832	1.29038	-0.64018		2.48771	1.15899	-0.96465
	ENSMMUG00000001407	SLC5A11	solute carrier family 5 member 11		ENSG00000158865	SLC5A11		0	13	6	0	19	0	8	6	16	2	8	0		0	0.43915	0.27177	0	0.51458	0	0.23265	0.15391	0.3517	0.07559	0.18777	0		-1.025	1.40032	0.47595	-1.025	1.8169	-1.025	0.25988	-0.17496	0.91739	-0.60751	0.01203	-1.025		0.17773	0.18953	0.17131
	ENSMMUG00000001409	CCDC187	coiled-coil domain containing 187		ENSG00000260220	CCDC187		11	0	1	0	1	5	0	0	1	5	1	0		0.28648	0	0.02927	0	0.0175	0.09073	0	0	0.01421	0.12213	0.01517	0		2.81078	-0.56512	-0.22019	-0.56512	-0.35888	0.504	-0.56512	-0.56512	-0.39773	0.87402	-0.38638	-0.56512		0.07894	0.03247	-0.9237
	ENSMMUG00000001414	KCMF1	potassium channel modulatory factor 1		ENSG00000176407	KCMF1		678	400	288	902	474	578	318	499	424	329	411	284		16.6976	8.25719	7.97178	13.8118	7.84478	9.91775	5.65129	7.82229	5.69547	7.599	5.8951	5.05389		2.34262	-0.07474	-0.15649	1.51613	-0.19286	0.40085	-0.82108	-0.1993	-0.80843	-0.26325	-0.75125	-0.99218		11.6846	6.93495	-0.5601
	ENSMMUG00000001415	DIO1	iodothyronine deiodinase 1		ENSG00000211452	DIO1		197	154	93	734	431	267	429	1097	610	176	264	450		1.64525	1.07804	0.87294	3.81138	2.41891	1.55359	2.58534	5.83151	2.77865	1.37852	1.28409	2.71557		-0.48784	-0.89225	-1.03847	1.05655	0.06376	-0.55319	0.18242	2.49685	0.32025	-0.67801	-0.74534	0.27527		1.8519	2.56827	0.65361
	ENSMMUG00000001418	KLRG1	killer cell lectin like receptor G1		ENSG00000139187	KLRG1		0	55	6	53	65	53	82	140	131	117	141	103		0	0.30068	0.04398	0.21493	0.28489	0.24084	0.38592	0.5812	0.46602	0.71567	0.53559	0.48541		-1.65098	-0.25104	-1.4462	-0.6503	-0.32453	-0.52964	0.14586	1.05508	0.51878	1.68115	0.84272	0.60908		0.1399	0.46194	1.86882
	ENSMMUG00000001423	FAM214A	family with sequence similarity 214 member A		ENSG00000047346	FAM214A		153	173	75	111	224	132	266	242	254	159	308	155		8.93897	8.47208	4.92488	4.03218	8.79473	5.37318	11.2143	8.99955	8.09412	8.71223	10.4803	6.54352		0.47813	0.267	-1.33712	-1.74082	0.4129	-1.13439	1.50711	0.50553	0.09607	0.3756	1.17514	-0.60514		6.59203	8.52649	0.54822
	ENSMMUG00000001425	ONECUT1	one cut homeobox 1		ENSG00000169856	ONECUT1		0	0	0	0	0	1	0	3	0	6	0	1		0	0	0	0	0	0.02166	0	0.05935	0	0.17491	0	0.02246		-0.45471	-0.45471	-0.45471	-0.45471	-0.45471	-0.03022	-0.45471	0.70869	-0.45471	2.97365	-0.45471	-0.01447		0	0.0348	2.96334
	ENSMMUG00000001426	KCNC3	potassium voltage-gated channel subfamily C member 3		ENSG00000131398	KCNC3		0	0	0	0	1	0	0	0	2	0	3	2		0	0	0	0	0.02826	0	0	0	0.04587	0	0.07347	0.06076		-0.62928	-0.62928	-0.62928	-0.62928	0.39481	-0.62928	-0.62928	-0.62928	1.0331	-0.62928	2.03334	1.57301		0	0.02604	2.062
	ENSMMUG00000001427	MYH14	myosin heavy chain 14		ENSG00000105357	MYH14		1037	1151	2339	5638	502	344	519	342	363	207	601	237		101.677	94.5945	257.758	343.707	33.0769	23.4997	36.7203	21.3441	19.4128	19.0348	34.3196	16.7909		0.16998	0.10377	1.62918	2.43273	-0.47135	-0.56089	-0.43729	-0.58104	-0.5991	-0.60263	-0.45974	-0.62361		199.434	25.5249	-2.94889
	ENSMMUG00000001432	TSNARE1	t-SNARE domain containing 1		ENSG00000171045	TSNARE1		28	27	17	45	12	8	19	13	11	6	26	28		0.75768	0.61241	0.51703	0.75712	0.21822	0.15083	0.371	0.22391	0.16235	0.15227	0.40976	0.54748		1.52808	0.89564	0.48043	1.52561	-0.82041	-1.11379	-0.15528	-0.79561	-1.06361	-1.1075	0.01344	0.613		0.66106	0.27948	-1.10456
	ENSMMUG00000001433	RAI2	retinoic acid induced 2		ENSG00000131831	RAI2		315	303	209	698	290	256	348	175	222	268	569	279		5.65933	4.56294	4.22026	7.79706	3.50131	3.20447	4.51159	2.00125	2.17544	4.5157	5.95377	3.62194		0.82972	0.15533	-0.05546	2.14464	-0.49769	-0.68028	0.12374	-1.42038	-1.31323	0.12627	1.01083	-0.42348		5.5599	3.68568	-0.4881
	ENSMMUG00000001434	ZYG11B	zyg-11 family member B, cell cycle regulator		ENSG00000162378	ZYG11B		192	151	108	24	175	14	137	172	98	91	270	183		5.22049	3.4414	3.30044	0.40573	3.19761	0.26522	2.68798	2.97678	1.45337	2.32053	4.27562	3.59537		1.67454	0.4629	0.3669	-1.60453	0.29687	-1.70023	-0.05021	0.14647	-0.89104	-0.30047	1.03104	0.56776		3.09201	2.59656	-0.09764
	ENSMMUG00000001436	ZNF665	zinc finger protein 665-like		ENSG00000197497	ZNF665		85	28	10	0	17	0	50	69	46	14	52	13		4.91957	1.35836	0.6505	0	0.6612	0	2.08821	2.54195	1.45213	0.75993	1.75282	0.54367		2.58479	-0.02615	-0.54513	-1.02205	-0.53728	-1.02205	0.50895	0.84161	0.0426	-0.4649	0.26305	-0.62345		1.73211	1.22499	-0.19868
	ENSMMUG00000001442	H1-5	H1.5 linker histone, cluster member		ENSG00000184357	H1-5		1	14	1	0	5	1	0	0	7	1	0	0		0.01622	0.19039	0.01824	0	0.05452	0.0113	0	0	0.06195	0.01522	0	0		-0.26447	2.92806	-0.22762	-0.56187	0.43741	-0.35467	-0.56187	-0.56187	0.5736	-0.28295	-0.56187	-0.56187		0.05621	0.01787	-1.35727
	ENSMMUG00000001443	CMTM6	CKLF like MARVEL transmembrane domain containing 6		ENSG00000091317	CMTM6		1194	797	215	1697	1306	1333	1151	1116	1271	706	1769	891		26.2556	14.6901	5.31367	23.2017	19.2992	20.4225	18.2637	15.6204	15.2441	14.5599	22.6553	14.1572		1.59626	-0.50595	-2.21026	1.04117	0.33182	0.536	0.14361	-0.33686	-0.40524	-0.52961	0.94186	-0.6028		17.3653	17.5278	0.22734
	ENSMMUG00000001454	ACO2	aconitase 2		ENSG00000100412	ACO2		3315	3274	1695	4206	3030	1579	4594	4064	5223	2983	9726	3314		204.584	169.362	117.57	161.391	125.664	67.8941	204.586	159.644	175.812	172.655	349.581	147.783		0.49022	-0.02975	-0.79432	-0.14742	-0.67484	-1.52766	0.49024	-0.17321	0.06547	0.01886	2.63072	-0.34831		163.227	175.452	0.23124
	ENSMMUG00000001456	MCF2L2	MCF.2 cell line derived transforming sequence-like 2		ENSG00000053524	MCF2L2		37	2	0	0	2	1	4	0	3	6	20	0		0.41748	0.01892	0	0	0.01517	0.00786	0.03257	0	0.01846	0.06349	0.13143	0		3.0103	-0.33457	-0.49331	-0.49331	-0.36604	-0.42733	-0.21999	-0.49331	-0.33836	0.03954	0.60968	-0.49331		0.1091	0.03362	-1.42514
	ENSMMUG00000001457	ZNF605	zinc finger protein 605		ENSG00000196458	ZNF605		243	138	57	51	116	0	100	131	127	73	204	59		3.76027	1.78994	0.99135	0.49069	1.20628	0	1.11663	1.29031	1.0719	1.05943	1.83852	0.6597		2.66577	0.55411	-0.30177	-0.83834	-0.07142	-1.36423	-0.1675	0.01864	-0.21543	-0.2288	0.60617	-0.6572		1.75806	1.03035	-0.55163
	ENSMMUG00000001458	-	actin related protein 2/3 complex subunit 1A		ENSG00000284292	AC004922.1		7002	13110	7677	20741	9097	8621	10065	12602	17241	14513	11769	10707		69.6896	109.37	85.8769	128.35	60.8447	59.7812	72.2863	79.8353	93.594	135.469	68.2199	77.0011		-0.67173	0.89585	-0.03225	1.64569	-1.02116	-1.06317	-0.56915	-0.27092	0.27262	1.92691	-0.7298	-0.38289		98.3216	80.8789	-0.15268
	ENSMMUG00000001459	POLR3H	RNA polymerase III subunit H		ENSG00000100413	POLR3H		445	666	395	729	812	1083	663	963	1025	686	945	913		32.5127	40.7864	32.4361	33.1163	39.8683	55.1293	34.9545	44.7846	40.8466	47.006	40.2115	48.2		-1.17761	-0.00491	-1.18847	-1.09206	-0.13504	2.02805	-0.83152	0.56179	0.00363	0.87665	-0.08639	1.04589		34.7129	43.8751	0.49367
	ENSMMUG00000001460	PDAP1	PDGFA associated protein 1		-	-		726	1026	1295	1069	345	272	782	468	750	526	1206	790		10.0265	11.877	20.1011	9.1793	3.2019	2.61722	7.79316	4.11402	5.64952	6.81291	9.70026	7.88354		0.37857	0.77212	2.52112	0.19841	-1.0728	-1.19714	-0.09638	-0.87882	-0.55227	-0.30485	0.3092	-0.07716		12.7959	5.97157	-1.07179
	ENSMMUG00000001462	-	zinc finger protein 25		ENSG00000175395	ZNF25		416	270	107	137	256	349	350	350	407	194	533	292		6.32639	3.44171	1.82888	1.2954	2.61626	3.69785	3.84085	3.38797	3.37596	2.76695	4.7208	3.2087		2.27311	0.0509	-1.19155	-1.60251	-0.58499	0.24821	0.35837	0.0095	0.00024	-0.46891	1.03624	-0.12861		3.2231	3.45192	0.33838
	ENSMMUG00000001466	SGCA	sarcoglycan alpha		ENSG00000108823	SGCA		294	408	255	1	355	707	531	205	407	333	1113	506		4.94228	5.74894	4.81791	0.01045	4.01039	8.28057	6.44125	2.19353	3.73176	5.25001	10.8968	6.14629		-0.09513	0.19602	-0.14002	-1.8752	-0.43149	1.10978	0.4459	-1.08726	-0.53205	0.01594	2.05408	0.33944		3.87989	5.86883	0.71827
	ENSMMUG00000001467	COL1A1	collagen type I alpha 1 chain		ENSG00000108821	COL1A1		1997	4288	1840	4072	946	997	939	643	785	732	1648	643		24.9985	44.9924	25.8876	31.6931	7.95803	8.69546	8.48199	5.12338	5.35976	8.59376	12.0149	5.81608		0.71004	2.2536	0.77869	1.22688	-0.60551	-0.54858	-0.56506	-0.82435	-0.8061	-0.55643	-0.29232	-0.77087		31.8929	7.75541	-1.91877
	ENSMMUG00000001471	DLGAP1	DLG associated protein 1		ENSG00000170579	DLGAP1		49	48	37	79	37	38	37	22	27	36	84	26		0.5146	0.42253	0.43673	0.51585	0.26113	0.27805	0.28039	0.14706	0.15466	0.35458	0.51378	0.1973		1.25514	0.59437	0.69625	1.2641	-0.56409	-0.44266	-0.4258	-1.38276	-1.32824	0.10662	1.24927	-1.02219		0.47243	0.27337	-0.68966
	ENSMMUG00000001472	TIAL1	TIA1 cytotoxic granule associated RNA binding protein like 1		ENSG00000151923	TIAL1		829	518	211	580	695	626	568	644	640	429	666	604		17.8482	9.34796	5.10575	7.76404	10.0555	9.39019	8.82436	8.82539	7.51551	8.66228	8.351	9.39635		2.87042	0.03032	-1.38709	-0.4989	0.26671	0.04443	-0.14462	-0.14428	-0.58194	-0.19878	-0.30278	0.04649		10.0165	8.87757	0.06317
	ENSMMUG00000001473	CNN1	calponin 1		ENSG00000130176	CNN1		2537	2876	2177	1055	2362	917	2601	1841	5832	2324	15031	7957		330.237	313.792	318.495	85.3845	206.616	83.1641	244.31	152.535	414.059	283.712	1139.51	748.407		-0.09858	-0.15301	-0.13744	-0.90905	-0.50777	-0.9164	-0.383	-0.68678	0.17888	-0.25258	2.58014	1.28558		261.977	409.039	0.7202
	ENSMMUG00000001475	TMEFF2	transmembrane protein with EGF like and two follistatin like domains 2		ENSG00000144339	TMEFF2		0	16	137	113	67	17	10	65	116	62	3246	45		0	0.24146	2.77225	1.26495	0.81064	0.21325	0.12992	0.7449	1.13913	1.04689	34.0367	0.58542		-0.37238	-0.34728	-0.08419	-0.24088	-0.28811	-0.35022	-0.35888	-0.29495	-0.25396	-0.26355	3.16594	-0.31153		1.06967	4.83836	-0.70509
	ENSMMUG00000001476	ELOF1	elongation factor 1 homolog		ENSG00000130165	ELOF1		928	1518	865	2156	2108	1593	1841	1360	2360	1424	2178	1855		42.7206	58.5746	44.7553	61.7105	65.2136	51.0936	61.1561	39.8509	59.2572	61.4802	58.3946	61.7045		-1.48454	0.35823	-1.24804	0.72273	1.12991	-0.51132	0.65828	-1.8181	0.43757	0.69596	0.33731	0.72202		51.9403	57.2688	0.27085
	ENSMMUG00000001479	LAMC2	laminin subunit gamma 2		ENSG00000058085	LAMC2		309	379	127	941	379	337	315	305	269	112	395	143		22.5036	23.1356	10.3953	42.6094	18.5486	17.0996	16.5539	14.1385	10.6853	7.64977	16.7539	7.52512		0.54735	0.61383	-0.72625	2.66214	0.13135	-0.02107	-0.07846	-0.33253	-0.69575	-1.01504	-0.05743	-1.02815		24.661	13.6193	-0.69878
	ENSMMUG00000001480	FAM124A	family with sequence similarity 124 member A		ENSG00000150510	FAM124A		0	6	2	0	14	2	7	9	5	1	4	0		0	0.19949	0.08916	0	0.37319	0.05527	0.20036	0.22723	0.10818	0.0372	0.09241	0		-1.00622	0.73611	-0.22747	-1.00622	2.25319	-0.52347	0.74373	0.97843	-0.06142	-0.68131	-0.19914	-1.00622		0.07216	0.13673	1.0708
	ENSMMUG00000001481	NMNAT2	nicotinamide nucleotide adenylyltransferase 2		ENSG00000157064	NMNAT2		1	32	6	35	2	1	11	8	29	4	7	1		0.02033	0.54518	0.13707	0.44231	0.02732	0.01416	0.16133	0.1035	0.3215	0.07625	0.08286	0.01469		-0.7951	2.14615	-0.14089	1.5697	-0.75592	-0.82965	-0.00489	-0.329	0.89266	-0.48171	-0.44464	-0.8267		0.28622	0.1002	-1.36949
	ENSMMUG00000001482	CCDC32	coiled-coil domain containing 32		ENSG00000128891	CCDC32		830	597	237	974	1324	1440	1178	1124	1307	838	1181	902		12.491	7.53079	4.00871	9.11377	13.3901	15.0988	12.7926	10.767	10.7284	11.8276	10.3513	9.80862		0.62774	-1.07196	-2.27887	-0.52952	0.93585	1.52136	0.73111	0.03698	0.02375	0.40044	-0.10547	-0.29142		8.28606	11.8455	0.73164
	ENSMMUG00000001483	RPUSD2	RNA pseudouridine synthase domain containing 2		ENSG00000166133	RPUSD2		10	124	50	258	122	1	92	106	114	57	139	69		0.23609	2.45389	1.32676	3.78727	1.93563	0.01645	1.56736	1.59294	1.46801	1.26211	1.91128	1.17711		-1.359	0.91545	-0.24047	2.28289	0.38395	-1.58425	0.00627	0.03251	-0.09561	-0.30678	0.35898	-0.39394		1.951	1.36636	-0.44324
	ENSMMUG00000001484	LAMP2	lysosomal associated membrane protein 2		ENSG00000005893	LAMP2		585	881	581	1328	2234	2237	1798	1889	2424	1517	2618	1511		14.1508	17.8627	15.7957	19.973	36.315	37.7009	31.3841	29.0848	31.9813	34.4149	36.8824	26.4102		-1.56417	-1.13447	-1.37375	-0.89019	1.00155	1.16198	0.43076	0.16458	0.49989	0.78159	1.06724	-0.14502		16.9456	33.0217	1.08671
	ENSMMUG00000001485	TMEM150C	transmembrane protein 150C		ENSG00000249242	TMEM150C		175	100	154	45	228	273	239	210	291	180	405	293		1.80356	0.86385	1.78382	0.28835	1.57909	1.96027	1.77741	1.37759	1.63578	1.73981	2.43093	2.18194		0.32367	-1.32019	0.28915	-2.32694	-0.06901	0.59782	0.27792	-0.42149	0.03017	0.21215	1.42116	0.98559		1.1849	1.83535	0.74781
	ENSMMUG00000001492	KRT25	keratin 25		ENSG00000204897	KRT25		0	0	0	0	0	0	0	0	0	0	0	0		0	0	0	0	0	0	0	0	0	0	0	0		-	-	-	-	-	-	-	-	-	-	-	-		0	0	-
	ENSMMUG00000001495	KRT26	keratin 26		ENSG00000186393	KRT26		0	0	0	0	0	0	0	0	0	0	0	0		0	0	0	0	0	0	0	0	0	0	0	0		-	-	-	-	-	-	-	-	-	-	-	-		0	0	-
	ENSMMUG00000001497	KRT27	keratin 27		ENSG00000171446	KRT27		88	122	76	191	82	234	89	190	110	52	66	111		4.47226	5.19699	4.34107	6.0353	2.80051	8.28556	3.26385	6.14621	3.04914	2.47847	1.9535	4.07616		0.07137	0.46717	-0.00028	0.92499	-0.84163	2.15393	-0.58858	0.98556	-0.70585	-1.01751	-1.30421	-0.14496		5.01141	4.00667	-0.13777
	ENSMMUG00000001499	KRT28	keratin 28		ENSG00000173908	KRT28		0	12	0	19	6	1	2	6	6	4	13	0		0	0.21863	0	0.25678	0.08764	0.01514	0.03137	0.08301	0.07113	0.08154	0.16457	0		-0.96683	1.54504	-0.96683	1.98331	0.0401	-0.79284	-0.60642	-0.01309	-0.14957	-0.02999	0.92393	-0.96683		0.11885	0.0668	-0.73524
	ENSMMUG00000001500	KRT10	keratin 10		ENSG00000186395	KRT10		345	230	119	238	321	193	251	312	325	200	305	392		13.4647	7.52407	5.21991	5.77531	8.419	5.24802	7.06882	7.7507	6.91831	7.32054	6.9327	11.0547		2.40539	-0.08409	-1.04967	-0.81692	0.29094	-1.03789	-0.27486	0.01088	-0.33794	-0.16938	-0.33191	1.39545		7.99599	7.5891	0.14384
	ENSMMUG00000001502	KRT12	keratin 12		ENSG00000187242	KRT12		45	24	7	0	17	9	24	18	31	13	83	45		0.79939	0.35736	0.13976	0	0.20294	0.11139	0.30765	0.20353	0.30036	0.21658	0.85871	0.57762		1.70482	0.06582	-0.74102	-1.25924	-0.50674	-0.84621	-0.11851	-0.50457	-0.14552	-0.45616	1.9248	0.88252		0.32413	0.34735	0.35378
	ENSMMUG00000001503	KRT20	keratin 20		ENSG00000171431	KRT20		0	7	6	0	1	0	0	5	3	3	1	0		0	0.1393	0.1601	0	0.01595	0	0	0.07556	0.03885	0.0668	0.01383	0		-0.74916	1.70447	2.07086	-0.74916	-0.46814	-0.74916	-0.74916	0.58173	-0.0649	0.42741	-0.50561	-0.74916		0.07485	0.02637	-1.44605
	ENSMMUG00000001505	KRT23	keratin 23		ENSG00000108244	KRT23		58	3	0	12	9	0	6	11	44	18	253	0		3.42992	0.1487	0	0.44122	0.35767	0	0.25604	0.41405	1.41921	0.99831	8.71368	0		0.82833	-0.47731	-0.53648	-0.36091	-0.39416	-0.53648	-0.4346	-0.37172	0.02824	-0.13924	2.93082	-0.53648		1.00496	1.51987	0.77979
	ENSMMUG00000001507	BRD8	bromodomain containing 8		ENSG00000112983	BRD8		1896	1383	629	1826	1918	2690	1654	2260	1935	1316	2655	1564		41.0807	25.1171	15.3175	24.5992	27.9272	40.6082	25.8602	31.1686	22.8676	26.7419	33.5035	24.4861		1.74131	-0.42909	-1.76143	-0.4995	-0.04704	1.67706	-0.32807	0.39367	-0.73494	-0.20819	0.71111	-0.51488		26.5287	29.1454	0.34852
	ENSMMUG00000001508	ATXN7	ataxin 7		ENSG00000163635	ATXN7		96	221	121	337	80	178	93	104	100	76	109	68		1.23612	2.38522	1.75111	2.69799	0.69224	1.59687	0.86411	0.85238	0.70231	0.91778	0.81741	0.63268		-0.03737	1.61004	0.70094	2.05843	-0.8171	0.47982	-0.5707	-0.58752	-0.80266	-0.49375	-0.63765	-0.90249		2.01761	0.88447	-1.05749
	ENSMMUG00000001509	PSMD6	proteasome 26S subunit, non-ATPase 6		ENSG00000163636	PSMD6		2060	2051	898	2422	3797	4529	3138	4748	4680	3078	3933	3576		95.8717	80.0086	46.9719	70.0839	118.752	146.854	105.383	140.651	118.798	134.347	106.604	120.255		-0.37555	-0.90856	-2.01863	-1.24204	0.39326	1.33752	-0.05595	1.12908	0.39479	0.91726	-0.01494	0.44376		73.234	123.956	0.96516
	ENSMMUG00000001510	KRT39	keratin 39		ENSG00000196859	KRT39		0	0	0	0	0	0	0	0	0	0	2	0		0	0	0	0	0	0	0	0	0	0	0.01512	0		-0.28868	-0.28868	-0.28868	-0.28868	-0.28868	-0.28868	-0.28868	-0.28868	-0.28868	-0.28868	3.17543	-0.28868		0	0.00189	0.50698
	ENSMMUG00000001511	KIF20A	kinesin family member 20A		ENSG00000112984	KIF20A		154	82	8	21	145	50	106	133	212	31	84	70		2.40275	1.07238	0.14029	0.20372	1.52032	0.54352	1.19341	1.32084	1.80411	0.45361	0.76329	0.78917		2.05342	0.08166	-1.29981	-1.2058	0.74555	-0.70217	0.26104	0.4499	1.16617	-0.83543	-0.37644	-0.3381		0.95478	1.04853	0.48464
	ENSMMUG00000001513	PRICKLE2	prickle planar cell polarity protein 2		ENSG00000163637	PRICKLE2		108	63	41	23	42	25	66	38	31	39	86	17		4.26898	2.08732	1.82147	0.56526	1.11565	0.6885	1.88252	0.95608	0.66835	1.44578	1.97981	0.48555		2.63294	0.56063	0.30811	-0.88514	-0.36234	-0.76808	0.3661	-0.51391	-0.78722	-0.04876	0.45851	-0.96085		2.18576	1.15278	-0.75484
	ENSMMUG00000001515	CDC23	cell division cycle 23		ENSG00000094880	CDC23		470	501	166	438	956	1247	1288	936	1108	518	1404	639		11.6256	10.3873	4.61492	6.73616	15.8911	21.4904	22.9895	14.7368	14.9485	12.0166	20.226	11.4209		-0.40697	-0.62626	-1.6485	-1.27285	0.34842	1.34002	1.60549	0.144	0.18149	-0.33772	1.1161	-0.44321		8.34099	16.715	1.20176
	ENSMMUG00000001516	TRAM1	translocation associated membrane protein 1		ENSG00000067167	TRAM1		2095	2024	1048	2956	2205	1861	2561	2418	3409	1730	3694	2497		19.4601	15.7587	10.9411	17.0721	13.7641	12.044	17.1659	14.2964	17.2714	15.0711	19.9841	16.7596		1.33986	-0.01477	-1.77788	0.46591	-0.74473	-1.37427	0.50024	-0.54993	0.53885	-0.26643	1.53161	0.35153		15.808	15.7946	0.16228
	ENSMMUG00000001518	ZNF518A	zinc finger protein 518A		ENSG00000177853	ZNF518A		81	93	69	36	89	73	51	63	76	27	63	59		1.41704	1.36373	1.3567	0.39158	1.04632	0.88978	0.64382	0.70153	0.72519	0.44299	0.64189	0.74582		1.55608	1.40612	1.38635	-1.32854	0.51325	0.07289	-0.619	-0.45665	-0.3901	-1.18392	-0.62441	-0.33207		1.13226	0.72967	-0.46508
	ENSMMUG00000001519	KIR2DL4	killer cell immunoglobulin like receptor, two Ig domains and long cytoplasmic tail 4		-	-		13	53	4	32	27	418	164	82	76	9	168	8		0.42838	1.4639	0.14814	0.65563	0.5979	9.59676	3.89966	1.71993	1.36597	0.27814	3.2242	0.19048		-0.57131	-0.18608	-0.67556	-0.48677	-0.50824	2.83947	0.72006	-0.09083	-0.22251	-0.6272	0.46878	-0.65981		0.67401	2.60913	2.18479
	ENSMMUG00000001522	-	argininosuccinate synthase 1		ENSG00000130707	ASS1		154	529	450	1010	562	445	531	475	681	362	774	463		4.46987	12.87	14.68	18.2271	10.962	8.99903	11.1215	8.77561	10.7811	9.85415	13.084	9.71044		-1.95142	0.51059	1.04109	2.08072	-0.04863	-0.62395	-0.00186	-0.68944	-0.10166	-0.37333	0.57332	-0.41545		12.5617	10.411	-0.21401
	ENSMMUG00000001524	INVS	inversin		ENSG00000119509	INVS		0	90	61	210	146	28	104	75	137	58	173	26		0	1.41403	1.2851	2.44742	1.83907	0.36567	1.40669	0.89483	1.40064	1.01961	1.8886	0.35215		-1.67857	0.3113	0.12986	1.76552	0.90944	-1.16399	0.30097	-0.41934	0.29246	-0.24375	0.97913	-1.18302		1.28664	1.14591	-0.15469
	ENSMMUG00000001526	TEX10	testis expressed 10		ENSG00000136891	TEX10		499	357	163	199	297	340	255	213	325	180	389	214		14.2882	8.56829	5.24571	3.54285	5.71496	6.78295	5.26883	3.8821	5.07576	4.83378	6.48714	4.42767		2.80242	0.8263	-0.32158	-0.90988	-0.15946	0.20951	-0.31359	-0.79267	-0.38029	-0.46389	0.10731	-0.60419		7.91127	5.30915	-0.35178
	ENSMMUG00000001529	SLC25A26	solute carrier family 25 member 26		ENSG00000144741	SLC25A26		1831	1297	475	1960	1718	1115	1634	1327	1594	927	1711	1335		47.3231	28.0979	13.798	31.4965	29.8392	20.0781	30.4743	21.8306	22.4705	22.4699	25.755	24.9316		2.51961	0.18807	-1.54613	0.60024	0.39925	-0.78452	0.47627	-0.57199	-0.49438	-0.49445	-0.09606	-0.19592		30.1789	24.7311	-0.0765
	ENSMMUG00000001530	TAF1B	TATA-box binding protein associated factor, RNA polymerase I subunit B		ENSG00000115750	TAF1B		131	274	124	337	493	578	320	367	423	228	355	314		8.01907	14.0589	8.53126	12.8264	20.2805	24.6514	14.1351	14.2997	14.1232	13.0895	12.6563	13.8888		-1.37827	-0.03437	-1.2643	-0.30861	1.34998	2.32254	-0.01741	0.01922	-0.02006	-0.25006	-0.34646	-0.07221		10.8589	15.8906	0.70861
	ENSMMUG00000001531	LRIG1	leucine rich repeats and immunoglobulin like domains 1		ENSG00000144749	LRIG1		239	261	45	337	264	0	324	184	253	142	377	142		4.84473	4.43466	1.02523	4.2474	3.59629	0	4.73929	2.3741	2.79725	2.69958	4.45081	2.0799		1.11649	0.85295	-1.33815	0.73261	0.31416	-1.99702	1.04872	-0.47129	-0.19934	-0.26211	0.86333	-0.66035		3.63801	2.84215	-0.18059
	ENSMMUG00000001532	GANC	glucosidase alpha, neutral C		ENSG00000214013	GANC		291	202	50	188	169	38	164	181	207	80	253	156		4.34186	2.52628	0.83848	1.74406	1.69452	0.39503	1.76572	1.71898	1.68458	1.11946	2.19851	1.68186		2.58531	0.73206	-0.99078	-0.0664	-0.11697	-1.44343	-0.04429	-0.092	-0.12711	-0.70397	0.39748	-0.12989		2.36267	1.53233	-0.3901
	ENSMMUG00000001534	CAPN3	calpain 3		ENSG00000092529	CAPN3		442	265	39	97	95	208	177	160	138	111	168	122		5.912	2.97102	0.58629	0.80669	0.85391	1.93837	1.70837	1.3622	1.00677	1.39242	1.30872	1.17911		2.86138	0.8384	-0.80195	-0.65035	-0.61786	0.12809	-0.03012	-0.26823	-0.51272	-0.24745	-0.30502	-0.39417		2.569	1.34374	-0.61789
	ENSMMUG00000001535	GRHL1	grainyhead like transcription factor 1		ENSG00000134317	GRHL1		24	79	10	1	123	78	123	205	134	70	237	57		0.42401	1.16988	0.19857	0.01098	1.46033	0.96011	1.56808	2.30531	1.29125	1.15985	2.4386	0.72765		-0.95521	0.03587	-1.25477	-1.50402	0.4218	-0.24286	0.56498	1.54458	0.19714	0.02254	1.72168	-0.55174		0.45086	1.4889	1.94905
	ENSMMUG00000001536	QSER1	glutamine and serine rich 1		ENSG00000060749	QSER1		243	188	95	199	193	505	187	122	161	107	211	174		12.4708	8.08712	5.47962	6.34983	6.65616	18.0568	6.92509	3.98526	4.50664	5.15001	6.30661	6.45239		1.24703	0.13937	-0.51948	-0.2996	-0.2222	2.65849	-0.15424	-0.89707	-0.76533	-0.60277	-0.31052	-0.27369		8.09684	7.25487	0.06605
	ENSMMUG00000001537	APOL2	apolipoprotein L2		ENSG00000128335	APOL2		4199	3409	4440	2822	4500	6512	5704	5584	4182	4536	5762	4358		63.53	43.2323	75.5013	26.5467	45.7534	68.6449	62.2743	53.7759	34.5109	64.3638	50.7728	47.6435		0.72491	-0.67854	1.55264	-1.83223	-0.50422	1.07857	0.63808	0.05048	-1.28156	0.78257	-0.15716	-0.37354		52.2026	53.4674	0.13754
	ENSMMUG00000001538	GRAMD1A	GRAM domain containing 1A		ENSG00000089351	GRAMD1A		488	283	107	348	185	190	158	124	122	90	266	127		18.3704	8.92962	4.52711	8.14515	4.68003	4.98326	4.29192	2.97118	2.50494	3.17744	5.83184	3.4545		2.83416	0.67313	-0.33462	0.49356	-0.29962	-0.23021	-0.38846	-0.69078	-0.7975	-0.64356	-0.03596	-0.58014		9.99307	3.98689	-1.10521
	ENSMMUG00000001539	ARMH3	armadillo like helical domain containing 3		ENSG00000120029	ARMH3		644	568	248	234	541	769	684	375	264	266	1147	504		7.11751	5.26185	3.08058	1.60797	4.01807	5.92147	5.45499	2.63805	1.59142	2.75715	7.38297	4.02491		1.44542	0.51391	-0.58104	-1.32026	-0.11044	0.84503	0.61087	-0.80319	-1.32857	-0.7434	1.57867	-0.10701		4.26698	4.22363	0.17223
	ENSMMUG00000001540	GABRA3	gamma-aminobutyric acid type A receptor alpha3 subunit		ENSG00000011677	GABRA3		0	0	0	0	0	0	0	0	0	0	0	0		0	0	0	0	0	0	0	0	0	0	0	0		-	-	-	-	-	-	-	-	-	-	-	-		0	0	-
	ENSMMUG00000001544	LRRC57	leucine rich repeat containing 57		ENSG00000285942	AC018362.3		182	139	52	13	226	93	262	325	372	200	347	202		2.78713	1.78422	0.89501	0.12378	2.3258	0.99227	2.89524	3.16796	3.1072	2.87245	3.09486	2.23522		0.58386	-0.39692	-1.26651	-2.02072	0.13271	-1.17139	0.68958	0.95628	0.89686	0.6673	0.8848	0.04413		1.39754	2.58638	1.1331
	ENSMMUG00000001545	-	aquaporin 7		ENSG00000165269	AQP7		3	5	13	0	0	4	0	3	9	8	23	9		0.05557	0.07764	0.27066	0	0	0.05163	0	0.03537	0.09093	0.13899	0.24814	0.12047		-0.38698	-0.1445	1.97699	-0.99777	-0.99777	-0.43037	-0.99777	-0.60899	0.00166	0.52978	1.72947	0.32625		0.10097	0.08569	-0.29558
	ENSMMUG00000001547	ZNF106	zinc finger protein 106		ENSG00000103994	ZNF106		1433	1669	1299	1989	637	639	934	356	861	450	1767	700		7.23022	7.05845	7.36636	6.23966	2.15985	2.2463	3.40054	1.14331	2.36945	2.12938	5.19239	2.55203		1.33655	1.26342	1.3945	0.91485	-0.82197	-0.78517	-0.29379	-1.25472	-0.73274	-0.83494	0.46902	-0.65501		6.97367	2.64916	-1.31555
	ENSMMUG00000001548	HAUS2	HAUS augmin like complex subunit 2		ENSG00000137814	HAUS2		203	280	118	523	377	605	274	353	495	255	431	267		3.17894	3.6753	2.07686	5.09224	3.9674	6.6009	3.09623	3.5186	4.22796	3.74509	3.93087	3.02121		-0.58409	-0.14836	-1.55155	1.09551	0.10806	2.41988	-0.6567	-0.28591	0.3368	-0.08709	0.076	-0.72255		3.50583	4.01353	0.36794
	ENSMMUG00000001549	-	ATPase family AAA domain-containing protein 3A-like		ENSG00000197785	ATAD3A		2	0	0	4	1	2	1	0	1	1	1	5		0.03336	0	0	0.04148	0.01121	0.02324	0.01204	0	0.0091	0.01564	0.00971	0.06026		0.8253	-0.96764	-0.96764	1.2619	-0.3652	0.28155	-0.32075	-0.96764	-0.47868	-0.12688	-0.44553	2.27119		0.01871	0.01765	0.08682
	ENSMMUG00000001551	SSU72	SSU72 homolog, RNA polymerase II CTD phosphatase		-	-		534	627	506	1258	546	642	568	653	817	490	739	817		11.1644	10.9877	11.89	16.3529	7.6712	9.35166	8.56914	8.6899	9.31653	9.60782	8.99834	12.3423		0.31971	0.24467	0.62798	2.524	-1.16433	-0.4504	-0.78285	-0.73154	-0.46533	-0.34157	-0.60051	0.82016		12.5987	9.31837	-0.30531
	ENSMMUG00000001553	NDUFV3	NADH:ubiquinone oxidoreductase subunit V3		ENSG00000160194	NDUFV3		777	910	1083	1072	701	833	763	827	1046	609	959	835		12.1845	11.9612	19.0877	10.4521	7.38726	9.10109	8.63392	8.25471	8.94661	8.95655	8.75853	9.46143		0.6149	0.54336	2.82683	0.0598	-0.92224	-0.37309	-0.52278	-0.64429	-0.42259	-0.41941	-0.48286	-0.25763		13.4214	8.68751	-0.53811
	ENSMMUG00000001557	FAM47B	protein FAM47B-like		ENSG00000189132	FAM47B		0	0	0	0	0	1	0	0	0	0	0	0		0	0	0	0	0	0.03285	0	0	0	0	0	0		-0.28868	-0.28868	-0.28868	-0.28868	-0.28868	3.17543	-0.28868	-0.28868	-0.28868	-0.28868	-0.28868	-0.28868		0	0.00411	0.14631
	ENSMMUG00000001560	NUP42	nucleoporin 42		ENSG00000136243	NUP42		114	110	49	107	158	50	224	221	252	160	208	154		7.65421	6.19065	3.69769	4.46684	7.12904	2.33898	10.8528	9.44489	9.22859	10.0752	8.13362	7.47135		0.16348	-0.39223	-1.3388	-1.04676	-0.03592	-1.8547	1.37796	0.8434	0.76128	1.08271	0.34552	0.09405		5.50234	8.0843	0.73606
	ENSMMUG00000001561	CFDP1	craniofacial development protein 1		ENSG00000153774	CFDP1		4261	4265	3151	3244	3638	4296	3646	4433	5153	2842	5395	4811		125.99	105.704	104.716	59.6386	72.2881	88.5017	77.7927	83.4321	83.1047	78.8109	92.9058	102.788		2.02874	0.89658	0.84142	-1.67434	-0.96838	-0.0635	-0.66117	-0.34644	-0.36471	-0.60434	0.18229	0.73384		99.0123	84.953	-0.06536
	ENSMMUG00000001562	KLHL7	kelch like family member 7		ENSG00000122550	KLHL7		527	326	144	124	367	379	382	500	404	357	494	339		6.36257	3.29904	1.95399	0.93082	2.9776	3.18803	3.32799	3.84239	2.66037	4.04228	3.47355	2.95736		2.41249	0.03699	-1.00597	-1.79936	-0.21226	-0.04909	0.05944	0.45831	-0.45824	0.61331	0.17231	-0.22795		3.1366	3.3087	0.32652
	ENSMMUG00000001563	CHST6	carbohydrate sulfotransferase 6		ENSG00000183196	CHST6		26	58	28	0	36	56	19	30	66	15	50	13		9.20128	17.2048	11.1371	0	8.56161	13.8078	4.85204	6.7578	12.7397	4.97854	10.3055	3.32431		0.12924	1.77437	0.52714	-1.76209	-0.00225	1.07611	-0.76475	-0.37302	0.85655	-0.73875	0.35622	-1.07878		9.3858	8.16591	-0.02711
	ENSMMUG00000001564	TMEM231	transmembrane protein 231		ENSG00000205084	TMEM231		273	176	40	3	426	582	282	217	363	189	1332	268		10.5817	5.71814	1.74258	0.0723	11.0964	15.7173	7.8875	5.35381	7.67432	6.87056	30.0693	7.50606		0.17933	-0.44775	-0.96033	-1.17569	0.24569	0.84148	-0.16804	-0.49472	-0.19553	-0.29916	2.69194	-0.21722		4.52869	11.5219	1.60077
	ENSMMUG00000001565	RABGAP1L	RAB GTPase activating protein 1 like		ENSG00000152061	RABGAP1L		1129	1271	577	1509	2038	4316	2105	2665	1926	1298	1671	934		15.3457	14.4806	8.81469	12.7527	18.6155	40.8729	20.6462	23.0568	14.2787	16.5464	13.228	9.17324		-0.23144	-0.33298	-0.99798	-0.53578	0.15233	2.76467	0.39068	0.6736	-0.35668	-0.09052	-0.48	-0.9559		12.8484	19.5522	0.81138
	ENSMMUG00000001568	ARID3B	AT-rich interaction domain 3B		ENSG00000179361	ARID3B		56	86	65	17	50	69	85	69	58	29	106	33		1.17586	1.51361	1.53398	0.22194	0.70553	1.00943	1.2879	0.9222	0.66426	0.57109	1.29628	0.50068		0.53383	1.33294	1.38114	-1.72312	-0.57895	0.14007	0.79892	-0.06632	-0.67661	-0.89705	0.81875	-1.06361		1.11135	0.86967	-0.24495
	ENSMMUG00000001569	IFI44L	interferon induced protein 44 like		ENSG00000137959	IFI44L		364	304	160	111	595	410	421	519	729	267	179	208		10.9632	7.67465	5.41621	2.07865	12.0429	8.60363	9.14987	9.94978	11.9758	7.54196	3.1399	4.52672		0.95762	-0.02407	-0.69825	-1.69456	1.27993	0.25325	0.41631	0.65509	1.25989	-0.06368	-1.37776	-0.96378		6.53318	8.36632	0.59115
	ENSMMUG00000001570	TTC32	tetratricopeptide repeat domain 32		ENSG00000183891	TTC32		170	125	66	126	154	141	154	158	159	119	170	256		6.39952	3.94418	2.79242	2.94911	3.89581	3.6981	4.18327	3.78586	3.26464	4.20128	3.72712	6.96341		1.77452	-0.1627	-1.07141	-0.94779	-0.20086	-0.35685	0.02594	-0.28761	-0.69884	0.04015	-0.33396	2.21941		4.02131	4.21494	0.27918
	ENSMMUG00000001571	CACYBP	calcyclin binding protein		ENSG00000116161	CACYBP		3097	6280	2368	5436	4789	6959	4733	5259	8510	5138	6031	7397		32.0004	54.3903	27.5001	34.9233	33.2535	50.0982	35.2896	34.5881	47.9604	49.7903	36.2935	55.2272		-0.91695	1.37887	-1.3784	-0.61724	-0.78846	0.93877	-0.57968	-0.65161	0.71957	0.90719	-0.47674	1.46468		37.2035	42.8126	0.38354
	ENSMMUG00000001572	PTRH2	peptidyl-tRNA hydrolase 2		ENSG00000141378	PTRH2		405	397	275	454	764	953	516	678	849	451	532	638		42.6649	35.0554	32.5602	29.7367	54.0864	69.9472	39.2249	45.4627	48.7824	44.5583	32.6402	48.5646		-0.08389	-0.7615	-0.98368	-1.23511	0.93316	2.34552	-0.39021	0.16524	0.46086	0.08471	-0.97656	0.44146		35.0043	47.9083	0.63333
	ENSMMUG00000001575	WDR35	WD repeat domain 35		ENSG00000118965	WDR35		166	100	45	25	85	0	134	120	113	88	157	56		6.05765	3.05875	1.84564	0.56723	2.08446	0	3.52856	2.78732	2.24913	3.01172	3.33673	1.47662		2.2804	0.35798	-0.41967	-1.23919	-0.26658	-1.60281	0.65914	0.18398	-0.16102	0.32783	0.53618	-0.65624		2.88232	2.30932	-0.10747
	ENSMMUG00000001579	MATN3	matrilin 3		ENSG00000132031	MATN3		150	32	21	31	81	6	68	70	77	80	72	93		19.8291	3.54577	3.12012	2.54798	7.19575	0.55262	6.48661	5.89007	5.55192	9.91834	5.54333	8.88339		2.6787	-0.61563	-0.70175	-0.8175	0.1228	-1.22119	-0.02066	-0.14135	-0.20976	0.67362	-0.2115	0.46424		7.26075	6.25275	0.07259
	ENSMMUG00000001580	PHF21B	PHD finger protein 21B		ENSG00000056487	PHF21B		0	0	0	0	0	3	0	0	0	2	2	0		0	0	0	0	0	0.30741	0	0	0	0.27587	0.17131	0		-0.53406	-0.53406	-0.53406	-0.53406	-0.53406	2.07676	-0.53406	-0.53406	-0.53406	1.80888	0.9209	-0.53406		0	0.09432	2.1227
	ENSMMUG00000001582	LAPTM4A	lysosomal protein transmembrane 4 alpha		ENSG00000068697	LAPTM4A		3348	4008	3502	7172	9055	7180	6958	7537	9367	8547	9346	7273		60.6154	60.8237	71.261	80.7344	110.17	90.5697	90.903	86.8571	92.4991	145.127	98.5482	95.1468		-1.30124	-1.2921	-0.83413	-0.41846	0.87313	0.0131	0.02772	-0.14981	0.09775	2.40695	0.36317	0.21393		68.3586	101.228	0.67832
	ENSMMUG00000001583	FSCN2	fascin actin-bundling protein 2, retinal		ENSG00000186765	FSCN2		0	0	2	0	2	3	0	0	0	2	0	1		0	0	0.0399	0	0.02386	0.0371	0	0	0	0.03329	0	0.01283		-0.74038	-0.74038	1.67149	-0.74038	0.70172	1.5023	-0.74038	-0.74038	-0.74038	1.27219	-0.74038	0.03492		0.00997	0.01338	0.61087
	ENSMMUG00000001585	FAAP100	FA core complex associated protein 100		ENSG00000185504	FAAP100		317	186	152	440	26	6	65	89	67	82	270	60		21.1794	10.4164	11.414	18.278	1.16736	0.2793	3.13375	3.7849	2.44157	5.13813	10.5062	2.89661		1.99422	0.41906	0.56506	1.5696	-0.93453	-1.0645	-0.64675	-0.55145	-0.74805	-0.35341	0.4322	-0.68145		15.3219	3.66847	-1.97746
	ENSMMUG00000001586	NPLOC4	NPL4 homolog, ubiquitin recognition factor		ENSG00000182446	NPLOC4		351	223	71	106	110	14	178	98	132	108	205	103		34.4152	18.3272	7.82419	6.46204	7.24792	0.95638	12.5939	6.11615	7.05921	9.93122	11.7064	7.29732		2.75807	0.87688	-0.35125	-0.51053	-0.41863	-1.15431	0.20647	-0.55097	-0.4407	-0.10487	0.1027	-0.41286		16.7571	7.86355	-0.87123
	ENSMMUG00000001587	TPM1	tropomyosin 1		ENSG00000140416	TPM1		3710	3888	3324	5039	1943	2376	2559	2213	3604	1586	8407	3500		57.3054	50.338	57.7061	48.3935	20.1685	25.5699	28.5225	21.7577	30.3631	22.9753	75.629	39.0637		0.97922	0.58912	1.00166	0.48025	-1.10006	-0.79764	-0.63232	-1.01108	-0.52927	-0.94291	2.00515	-0.04213		53.4358	33.0062	-0.61474
	ENSMMUG00000001589	TSPAN10	tetraspanin 10		ENSG00000182612	TSPAN10		0	2	0	0	0	1	0	7	1	7	6	0		0	0.09105	0	0	0	0.03784	0	0.24201	0.02962	0.35658	0.1898	0		-0.6592	0.10146	-0.6592	-0.6592	-0.6592	-0.34306	-0.6592	1.36251	-0.41171	2.31962	0.92638	-0.6592		0.02276	0.10698	2.29614
	ENSMMUG00000001592	NDUFB4	NADH:ubiquinone oxidoreductase subunit B4		ENSG00000065518	NDUFB4		3146	4079	2839	5285	3784	5945	3364	2999	4285	3328	3044	4066		84.5251	91.8605	85.7297	88.2863	68.3214	111.286	65.2198	51.2876	62.7939	83.8584	47.6318	78.9365		0.43289	0.83583	0.49905	0.63949	-0.45722	1.90291	-0.6276	-1.39292	-0.76085	0.39626	-1.59374	0.12589		87.6004	71.1669	-0.14612
	ENSMMUG00000001593	HGD	homogentisate 1,2-dioxygenase		ENSG00000113924	HGD		146	537	48	294	979	421	339	1293	237	316	60	146		0.82347	2.53875	0.30428	1.03102	3.71072	1.6544	1.37973	4.642	0.7291	1.67155	0.19709	0.59502		-0.56682	0.67495	-0.94268	-0.41657	1.52339	0.03473	-0.16412	2.19759	-0.63514	0.04715	-1.02028	-0.7322		1.17438	1.82245	0.90718
	ENSMMUG00000001594	RABL3	RAB, member of RAS oncogene family like 3		ENSG00000144840	RABL3		573	695	415	419	797	1221	816	1075	1119	551	1002	669		10.0997	10.268	8.22126	4.59184	9.44035	14.9944	10.3786	12.0606	10.7577	9.10834	10.2859	8.52042		0.08421	0.15311	-0.6847	-2.1704	-0.18567	2.08787	0.19839	0.88693	0.3536	-0.32158	0.16048	-0.56224		8.29518	10.6933	0.54036
	ENSMMUG00000001596	GTF2E1	general transcription factor IIE subunit 1		ENSG00000153767	GTF2E1		374	527	232	294	496	167	566	643	572	398	499	633		15.0103	17.7287	10.4651	7.33647	13.3776	4.66978	16.392	16.4263	12.5214	14.9809	11.6639	18.3572		0.42318	1.07452	-0.66586	-1.4155	0.03198	-2.05445	0.75423	0.76245	-0.17316	0.41613	-0.37863	1.2251		12.6352	13.5486	0.28025
	ENSMMUG00000001597	GZMA	granzyme A		ENSG00000145649	GZMA		252	134	63	719	498	1134	357	465	611	305	376	159		4.35807	1.94244	1.22454	7.73115	5.78764	13.6637	4.45511	5.11866	5.76335	4.94686	3.7871	1.98689		-0.21497	-0.95079	-1.16947	0.8125	0.22049	2.61961	-0.18541	0.01671	0.21309	-0.03562	-0.38889	-0.93725		3.81405	5.68866	0.78576
	ENSMMUG00000001600	CDC20B	cell division cycle 20B		ENSG00000164287	CDC20B		0	4	0	0	19	2	0	2	23	4	25	0		0	0.11284	0	0	0.42971	0.0469	0	0.04284	0.42219	0.12625	0.49001	0		-0.72731	-0.13787	-0.72731	-0.72731	1.51742	-0.48233	-0.72731	-0.5035	1.47816	-0.06779	1.83244	-0.72731		0.02821	0.19474	2.96012
	ENSMMUG00000001608	PLCE1	phospholipase C epsilon 1		ENSG00000138193	PLCE1		188	372	164	603	229	497	180	138	203	179	331	121		7.57663	12.5663	7.42849	15.1097	6.20201	13.9552	5.23464	3.54003	4.46225	6.76562	7.76912	3.5236		-0.06774	1.19418	-0.1052	1.83741	-0.41539	1.54542	-0.66004	-1.08861	-0.85538	-0.27285	-0.01906	-1.09276		10.6703	6.43156	-0.58541
	ENSMMUG00000001609	OSMR	oncostatin M receptor		ENSG00000145623	OSMR		278	348	243	132	524	449	894	417	596	348	1293	323		3.4276	3.59644	3.36737	1.01191	4.34165	3.85703	7.95388	3.27258	4.00803	4.02403	9.28473	2.87761		-0.37017	-0.29435	-0.39722	-1.45499	0.0403	-0.17733	1.66245	-0.43978	-0.10952	-0.10233	2.26009	-0.61716		2.85083	4.95244	0.88769
	ENSMMUG00000001610	ATP13A2	ATPase cation transporting 13A2		ENSG00000159363	ATP13A2		368	377	304	1110	167	120	163	112	147	77	338	172		8.48196	7.28346	7.87518	15.9071	2.58668	1.92704	2.71102	1.64314	1.84801	1.66447	4.53723	2.86457		0.82528	0.5457	0.68373	2.55738	-0.54994	-0.70382	-0.52093	-0.77004	-0.72225	-0.76507	-0.09493	-0.48511		9.88694	2.47277	-1.9108
	ENSMMUG00000001611	RICTOR	RPTOR independent companion of MTOR complex 2		ENSG00000164327	RICTOR		277	188	67	46	200	325	166	196	174	101	214	90		3.3574	1.90998	0.91272	0.34666	1.62904	2.74453	1.45187	1.51213	1.1503	1.1481	1.51064	0.78822		2.18885	0.44707	-0.75301	-1.43418	0.10899	1.45134	-0.10421	-0.03169	-0.4671	-0.46975	-0.03348	-0.90282		1.63169	1.49185	0.1459
	ENSMMUG00000001612	SLC66A2	solute carrier family 66 member 2		ENSG00000122490	SLC66A2		92	158	156	397	51	6	100	40	66	49	101	55		7.05554	10.1566	13.4464	18.9301	2.6284	0.32059	5.53399	1.95259	2.76074	3.52431	4.51117	3.04781		0.16466	0.73211	1.3341	2.33756	-0.64545	-1.06775	-0.11376	-0.76911	-0.62123	-0.48151	-0.30093	-0.5687		12.3972	3.03495	-2.00014
	ENSMMUG00000001613	TXNL4A	thioredoxin like 4A		ENSG00000141759	TXNL4A		168	146	159	286	139	114	146	108	172	107	144	108		1.98595	1.44664	2.11249	2.10207	1.10421	0.93891	1.2454	0.81263	1.10899	1.18626	0.9914	0.9225		1.38158	0.24604	1.64801	1.62606	-0.47496	-0.823	-0.17768	-1.08889	-0.4649	-0.30221	-0.71249	-0.85756		1.91179	1.03879	-0.76744
	ENSMMUG00000001614	SDHB	succinate dehydrogenase complex iron sulfur subunit B		ENSG00000117118	SDHB		1966	2100	1074	2398	3337	3522	2633	3697	4088	2634	3249	3070		18.2046	16.2992	11.1774	13.806	20.765	22.7221	17.5932	21.79	20.6466	22.8744	17.5216	20.5409		-0.12646	-0.65358	-2.07044	-1.34327	0.58184	1.12324	-0.2956	0.86538	0.54908	1.16537	-0.31541	0.51984		14.8718	20.5567	0.65502
	ENSMMUG00000001616	PADI2	peptidyl arginine deiminase 2		ENSG00000117115	PADI2		313	697	64	1010	466	89	399	381	614	133	869	87		4.0234	7.50982	0.92463	8.07219	4.02544	0.79708	3.70099	3.11733	4.30484	1.60338	6.5057	0.80807		0.09458	1.4647	-1.1232	1.6857	0.09538	-1.17333	-0.03213	-0.2615	0.20518	-0.85646	1.07009	-1.16901		5.13251	3.10785	-0.57417
	ENSMMUG00000001619	NOC3L	NOC3 like DNA replication regulator		ENSG00000173145	NOC3L		206	522	230	312	654	525	550	817	603	335	556	616		9.40676	19.9798	11.8043	8.85827	20.0692	16.703	18.1231	23.7468	15.0186	14.3468	14.7868	20.3253		-1.45294	0.84312	-0.9323	-1.57206	0.86252	0.13151	0.4399	1.66115	-0.23427	-0.38017	-0.28461	0.91814		12.5123	17.8899	0.67534
	ENSMMUG00000001620	GPR50	G protein-coupled receptor 50		ENSG00000102195	GPR50		0	0	0	0	0	0	0	0	0	0	0	0		0	0	0	0	0	0	0	0	0	0	0	0		-	-	-	-	-	-	-	-	-	-	-	-		0	0	-
	ENSMMUG00000001623	VPS37D	VPS37D subunit of ESCRT-I		ENSG00000176428	VPS37D		12	5	5	52	3	1	7	2	3	10	20	1		0.75919	0.26515	0.35553	2.04548	0.12755	0.04408	0.31957	0.08054	0.10352	0.59335	0.73693	0.04571		0.53741	-0.33939	-0.17898	2.82023	-0.5836	-0.73173	-0.24281	-0.66702	-0.62624	0.24307	0.4979	-0.72883		0.85634	0.25641	-1.72831
	ENSMMUG00000001625	PDE1C	phosphodiesterase 1C		ENSG00000154678	PDE1C		3	47	27	23	57	281	49	80	182	109	128	191		0.04459	0.58561	0.45109	0.21258	0.5694	2.91026	0.5256	0.75694	1.47562	1.51959	1.10815	2.05155		-1.16035	-0.51515	-0.67558	-0.96002	-0.53449	2.25714	-0.58672	-0.31083	0.54624	0.59868	0.10801	1.23307		0.32347	1.36464	2.20127
	ENSMMUG00000001632	ZFAND3	zinc finger AN1-type containing 3		ENSG00000156639	ZFAND3		266	133	117	625	100	15	67	104	93	96	108	83		2.71506	1.13788	1.34221	3.96642	0.68592	0.10667	0.49348	0.67568	0.51775	0.91898	0.64202	0.61215		1.41803	-0.01206	0.17321	2.55269	-0.42187	-0.9471	-0.59637	-0.43116	-0.57436	-0.21055	-0.46168	-0.48876		2.29039	0.58158	-1.83566
	ENSMMUG00000001633	GSDMD	gasdermin D		ENSG00000104518	GSDMD		587	317	380	729	195	105	186	146	273	89	268	377		13.2158	5.98224	9.61565	10.2048	2.95032	1.64705	3.0218	2.09228	3.35242	1.87924	3.51412	6.13312		2.07841	0.17895	1.13304	1.28775	-0.61719	-0.95941	-0.59842	-0.8425	-0.5116	-0.89844	-0.46914	0.21857		9.75464	3.07379	-1.52356
	ENSMMUG00000001634	BTBD9	BTB domain containing 9		ENSG00000183826	BTBD9		68	34	20	113	42	2	15	30	51	39	77	27		0.65298	0.27366	0.21585	0.67466	0.27103	0.01338	0.10394	0.18337	0.26711	0.35123	0.43063	0.18734		1.75203	-0.14199	-0.43065	1.86033	-0.15514	-1.44165	-0.98947	-0.59287	-0.17468	0.24532	0.6418	-0.57301		0.45429	0.226	-0.85963
	ENSMMUG00000001635	ZNF703	zinc finger protein 703		ENSG00000183779	ZNF703		33	120	102	73	34	7	65	51	39	36	147	68		3.18054	9.69429	11.0491	4.37452	2.20214	0.47005	4.5206	3.12872	2.05018	3.25406	8.25143	4.73564		-0.48101	1.52479	1.94197	-0.11334	-0.78229	-1.31566	-0.06836	-0.49697	-0.82909	-0.45837	1.08049	-0.00214		7.0746	3.5766	-0.98224
	ENSMMUG00000001639	MROH6	maestro heat like repeat family member 6		ENSG00000204839	MROH6		2	0	0	0	0	1	0	0	0	0	0	0		0.03824	0	0	0	0	0.01332	0	0	0	0	0	0		2.98937	-0.37842	-0.37842	-0.37842	-0.37842	0.79479	-0.37842	-0.37842	-0.37842	-0.37842	-0.37842	-0.37842		0.00956	0.00167	-1.36822
	ENSMMUG00000001640	SIX4	SIX homeobox 4		ENSG00000100625	SIX4		0	5	1	0	7	3	0	2	10	4	31	0		0	0.06132	0.01644	0	0.06883	0.03058	0	0.01863	0.0798	0.05489	0.26416	0		-0.6724	0.15964	-0.44927	-0.6724	0.26151	-0.25744	-0.6724	-0.41966	0.41045	0.07237	2.91199	-0.6724		0.01944	0.06461	1.80452
	ENSMMUG00000001641	NAPRT	nicotinate phosphoribosyltransferase		ENSG00000147813	NAPRT		279	163	198	101	73	13	68	103	118	78	161	118		41.8487	20.4934	33.3796	9.41933	7.35832	1.35857	7.36008	9.83386	9.65382	10.9726	14.0647	12.7892		2.30973	0.48091	1.58446	-0.46744	-0.64394	-1.15774	-0.64379	-0.43194	-0.44736	-0.33442	-0.06963	-0.17885		26.2853	9.17388	-1.39236
	ENSMMUG00000001642	MNAT1	MNAT1 component of CDK activating kinase		ENSG00000020426	MNAT1		813	542	496	719	686	853	499	764	972	557	728	781		26.6096	14.8695	18.2461	14.6318	15.0887	19.4518	11.7854	15.9166	17.3522	17.0978	13.8773	18.4707		2.58093	-0.55582	0.34634	-0.61932	-0.49726	0.66848	-1.37982	-0.27604	0.10751	0.03954	-0.82091	0.40635		18.5892	16.1301	-0.02781
	ENSMMUG00000001645	-	eukaryotic translation elongation factor 1 delta		ENSG00000104529	EEF1D		8134	9258	11224	15470	3769	3074	5617	4740	8337	5296	8240	7759		169.953	162.14	263.579	200.973	52.9212	44.7497	84.6888	63.0395	95.0112	103.779	100.272	117.142		0.73817	0.61909	2.16515	1.21094	-1.04554	-1.17009	-0.56136	-0.89133	-0.40404	-0.27041	-0.32386	-0.06673		199.161	82.7004	-1.19473
	ENSMMUG00000001646	FBXW2	F-box and WD repeat domain containing 2		ENSG00000119402	FBXW2		744	887	434	1234	612	700	842	474	733	519	1245	648		123.001	122.915	80.6422	126.844	67.9929	80.6294	100.448	49.8795	66.0964	80.4707	119.875	77.4091		1.20413	1.20088	-0.40739	1.35036	-0.88862	-0.40787	0.34613	-1.57775	-0.96078	-0.41391	1.08522	-0.53039		113.351	80.3502	-0.35804
	ENSMMUG00000001648	B3GNT10	putative UDP-GlcNAc:betaGal beta-1,3-N-acetylglucosaminyltransferase LOC100288842		ENSG00000214654	B3GNT10		130	90	24	34	124	583	41	16	68	18	85	12		5.07949	2.94759	1.05396	0.82599	3.25594	15.8711	1.156	0.39793	1.44919	0.65961	1.93429	0.3388		0.50189	0.00775	-0.43116	-0.484	0.07922	3.00319	-0.40751	-0.58322	-0.33955	-0.52257	-0.22712	-0.59692		2.47676	3.13285	-0.65619
	ENSMMUG00000001649	RUNX1	RUNX family transcription factor 1		ENSG00000159216	RUNX1		149	278	131	146	150	27	217	107	123	86	191	92		2.14587	3.35591	2.12045	1.30735	1.45174	0.27092	2.25514	0.98087	0.96619	1.16159	1.60205	0.95739		0.73331	2.21735	0.70213	-0.29509	-0.11801	-1.56621	0.86732	-0.6955	-0.7135	-0.47386	0.06635	-0.72429		2.2324	1.20574	-0.77757
	ENSMMUG00000001651	NEU2	neuraminidase 2		ENSG00000115488	NEU2		0	0	0	1	0	0	0	0	0	1	0	0		0	0	0	0.01882	0	0	0	0	0	0.02839	0	0		-0.418	-0.418	-0.418	1.58167	-0.418	-0.418	-0.418	-0.418	-0.418	2.59829	-0.418	-0.418		0.0047	0.00355	-0.57503
	ENSMMUG00000001653	ZC2HC1A	zinc finger C2HC-type containing 1A		ENSG00000104427	ZC2HC1A		580	480	326	657	776	458	778	696	1001	534	1256	953		12.2391	8.49003	7.73172	8.61998	11.0042	6.73359	11.8467	9.34843	11.5211	10.5681	15.436	14.531		0.59155	-0.82412	-1.11046	-0.77504	0.12527	-1.48736	0.44337	-0.49998	0.32044	-0.03942	1.79874	1.45701		9.2702	11.3736	0.44603
	ENSMMUG00000001655	IL7	interleukin 7		ENSG00000104432	IL7		148	89	47	76	162	209	131	141	169	78	141	195		4.25933	2.14693	1.52025	1.35992	3.13309	4.19071	2.72049	2.5829	2.65281	2.10528	2.36333	4.05506		1.52884	-0.62156	-1.25951	-1.42273	0.38234	1.45898	-0.03768	-0.17775	-0.10658	-0.66396	-0.40127	1.32089		2.32161	2.97546	0.6032
	ENSMMUG00000001656	EDDM3B	epididymal protein 3B		ENSG00000181552	EDDM3B		0	1	2	0	0	0	1	0	6	7	2	0		0	0.02277	0.06107	0	0	0	0.0196	0	0.08891	0.17836	0.03165	0		-0.62303	-0.19989	0.51173	-0.62303	-0.62303	-0.62303	-0.25876	-0.62303	1.02903	2.69111	-0.03501	-0.62303		0.02096	0.03982	0.90775
	ENSMMUG00000001657	RNASE6	ribonuclease A family member k6		ENSG00000169413	RNASE6		760	1678	358	2065	2564	4076	905	670	1723	1149	1112	676		15.8455	29.3246	8.38906	26.769	35.9243	59.2089	13.6156	8.89151	19.5937	22.4671	13.5027	10.1841		-0.42054	0.50404	-0.93201	0.32875	0.95674	2.55393	-0.5735	-0.89754	-0.16343	0.03367	-0.58124	-0.80888		20.082	22.9235	0.41182
	ENSMMUG00000001658	POU3F2	POU class 3 homeobox 2		ENSG00000184486	POU3F2		0	0	0	0	0	1	0	0	0	7	0	0		0	0	0	0	0	0.00529	0	0	0	0.04986	0	0		-0.3206	-0.3206	-0.3206	-0.3206	-0.3206	0.04852	-0.3206	-0.3206	-0.3206	3.1575	-0.3206	-0.3206		0	0.00689	2.6152
	ENSMMUG00000001659	FBXL4	F-box and leucine rich repeat protein 4		ENSG00000112234	FBXL4		218	191	86	1	427	148	325	445	363	333	661	387		3.27279	2.40349	1.4511	0.00933	4.30792	1.54805	3.5208	4.25237	2.9724	4.68858	5.77947	4.19813		0.04463	-0.49109	-1.07803	-1.96655	0.68255	-1.01828	0.19747	0.64832	-0.14049	0.91715	1.58943	0.61489		1.78418	3.90846	1.34064
	ENSMMUG00000001661	GRIN1	glutamate ionotropic receptor NMDA type subunit 1		ENSG00000176884	GRIN1		0	0	0	0	1	9	1	0	0	0	0	3		0	0	0	0	0.01957	0.18263	0.02102	0	0	0	0	0.06313		-0.44713	-0.44713	-0.44713	-0.44713	-0.08039	2.97487	-0.05333	-0.44713	-0.44713	-0.44713	-0.44713	0.73586		0	0.03579	3.17938
	ENSMMUG00000001663	IL1RAPL1	interleukin 1 receptor accessory protein like 1		ENSG00000169306	IL1RAPL1		0	0	5	0	14	1	6	7	11	0	11	0		0	0	0.05185	0	0.08681	0.00643	0.03995	0.04111	0.05536	0	0.05911	0		-0.92128	-0.92128	0.76166	-0.92128	1.89623	-0.71263	0.37532	0.41306	0.87549	-0.92128	0.99729	-0.92128		0.01296	0.0361	1.37073
	ENSMMUG00000001664	AADAC	arylacetamide deacetylase		ENSG00000114771	AADAC		138	91	41	127	206	230	574	886	512	174	304	631		2.67985	1.48123	0.89486	1.5334	2.6883	3.11187	8.04341	10.9515	5.42302	3.16896	3.4382	8.8541		-0.51591	-0.88491	-1.06542	-0.86885	-0.51331	-0.38292	1.13524	2.0305	0.32856	-0.36534	-0.28246	1.38481		1.64734	5.70992	2.03099
	ENSMMUG00000001667	TMEM210	transmembrane protein 210		ENSG00000185863	TMEM210		9	0	1	0	4	1	0	0	0	0	0	0		0.15419	0	0.01926	0	0.04605	0.01194	0	0	0	0	0	0		3.02031	-0.43179	-0.00069	-0.43179	0.59926	-0.16455	-0.43179	-0.43179	-0.43179	-0.43179	-0.43179	-0.43179		0.04336	0.00725	-2.20057
	ENSMMUG00000001669	ANAPC2	anaphase promoting complex subunit 2		ENSG00000176248	ANAPC2		528	711	352	1302	257	41	466	344	407	338	683	235		10.7254	12.1059	8.03639	16.4442	3.50826	0.58026	6.83065	4.44782	4.50935	6.43921	8.08027	3.4493		0.82988	1.14558	0.21496	2.13766	-0.82055	-1.49013	-0.06078	-0.60568	-0.59162	-0.15029	0.22499	-0.83403		11.828	4.73064	-1.22303
	ENSMMUG00000001671	CHCHD3	coiled-coil-helix-coiled-coil-helix domain containing 3		ENSG00000106554	CHCHD3		540	939	470	720	793	655	750	963	1294	838	1441	1151		9.64306	14.0551	9.43317	7.9942	9.5164	8.14937	9.66448	10.946	12.6036	14.0346	14.9869	14.8518		-0.63905	1.03908	-0.71889	-1.2662	-0.68723	-1.20718	-0.6309	-0.14347	0.48699	1.03129	1.39346	1.3421		10.2814	11.8442	0.34975
	ENSMMUG00000001674	ERBB4	erb-b2 receptor tyrosine kinase 4		ENSG00000178568	ERBB4		0	4	3	2	21	1	28	14	10	5	9	0		0	0.03829	0.03851	0.0142	0.16116	0.00796	0.23073	0.10176	0.06229	0.05355	0.05986	0		-0.91448	-0.36761	-0.36451	-0.71165	1.38738	-0.80084	2.38112	0.53903	-0.02483	-0.14961	-0.05952	-0.91448		0.02275	0.08466	1.94216
	ENSMMUG00000001675	ASCC2	activating signal cointegrator 1 complex subunit 2		ENSG00000100325	ASCC2		994	916	657	1209	622	713	1256	1051	1102	717	1845	773		59.5593	46.0051	44.2453	45.0412	25.0456	29.7655	54.3061	40.0844	36.0151	40.2919	64.385	33.4677		1.38995	0.23944	0.09005	0.15762	-1.53967	-1.13903	0.94405	-0.26314	-0.60855	-0.24552	1.79957	-0.82478		48.7127	40.4201	-0.14721
	ENSMMUG00000001676	IL7R	interleukin 7 receptor		ENSG00000168685	IL7R		4681	2298	1785	1523	4729	5516	3937	3509	4849	5852	7460	4643		77.6334	31.9454	33.2726	15.7048	52.7057	63.7376	47.1163	37.0427	43.8633	91.0228	72.0567	55.6406		1.19718	-0.92108	-0.85955	-1.67406	0.04144	0.55292	-0.2177	-0.68475	-0.36852	1.81797	0.93863	0.17752		39.639	57.8982	0.74843
	ENSMMUG00000001677	TPRN	taperin		ENSG00000176058	TPRN		4	33	9	53	10	5	13	15	20	4	14	22		0.06948	0.48044	0.17569	0.57237	0.11672	0.06051	0.16294	0.16584	0.18947	0.06516	0.14162	0.27611		-0.84179	1.68546	-0.18859	2.25077	-0.55124	-0.89694	-0.26705	-0.24922	-0.10386	-0.86834	-0.39812	0.42892		0.32449	0.1473	-1.00805
	ENSMMUG00000001678	CAPSL	calcyphosine like		ENSG00000152611	CAPSL		211	126	30	43	751	280	23	129	335	214	1760	235		4.88817	2.44671	0.78113	0.61937	11.6918	4.51942	0.38449	1.90223	4.233	4.64958	23.7466	3.93382		-0.0654	-0.43831	-0.69271	-0.71741	0.97378	-0.12172	-0.75329	-0.52147	-0.16547	-0.10184	2.81501	-0.21117		2.18385	6.88262	1.85824
	ENSMMUG00000001680	TANK	TRAF family member associated NFKB activator		ENSG00000136560	TANK		798	907	408	1407	1770	2985	1554	1583	1917	1261	1424	1296		18.0862	17.2306	10.3931	19.8271	26.9585	47.1357	25.4151	22.8368	23.6977	26.8037	18.7966	21.2243		-0.57646	-0.67291	-1.44361	-0.38023	0.4236	2.69791	0.24963	-0.04099	0.05605	0.40615	-0.49639	-0.22275		16.3842	26.6085	0.89375
	ENSMMUG00000001682	PDIA3	protein disulfide isomerase family A member 3		ENSG00000167004	PDIA3		1973	3370	1511	4720	2197	3167	3978	4858	6446	4372	7796	5093		50.3611	72.1017	43.3482	74.9085	37.6857	56.3219	73.2704	78.9287	89.7424	104.661	115.895	93.9344		-0.98339	-0.08893	-1.27192	0.02655	-1.50489	-0.73815	-0.04085	0.19195	0.63685	1.25063	1.71284	0.80932		60.1799	81.3049	0.57234
	ENSMMUG00000001683	ELL3	elongation factor for RNA polymerase II 3		ENSG00000128886	ELL3		53	77	26	0	301	0	134	114	348	52	248	102		1.16244	1.41558	0.64092	0	4.43649	0	2.12078	1.59151	4.16307	1.06963	3.1679	1.61651		-0.42399	-0.25078	-0.78084	-1.2194	1.81631	-1.2194	0.23177	-0.13039	1.62922	-0.48749	0.94827	-0.11329		0.80473	2.27073	1.69244
	ENSMMUG00000001686	SLC44A3	solute carrier family 44 member 3		ENSG00000143036	SLC44A3		84	178	37	817	405	564	507	87	469	186	441	319		0.79471	1.41156	0.39343	4.80589	2.57492	3.71767	3.46126	0.52391	2.42015	1.65036	2.42993	2.18074		-1.04265	-0.58402	-1.341	1.9397	0.28095	1.1306	0.93996	-1.24399	0.16588	-0.40646	0.17315	-0.01212		1.8514	2.36987	0.4864
	ENSMMUG00000001689	SH3BGRL	SH3 domain binding glutamate rich protein like		ENSG00000131171	SH3BGRL		3983	5150	1845	4331	7271	5973	6847	6501	9409	5523	8046	7555		281.035	304.582	146.314	190.002	344.764	293.632	348.615	291.971	362.103	365.478	330.64	385.183		-0.31547	0.01238	-2.19115	-1.58288	0.57182	-0.14008	0.62543	-0.16321	0.81323	0.86021	0.37517	1.13456		230.483	340.298	0.75864
	ENSMMUG00000001690	CNN3	calponin 3		ENSG00000117519	CNN3		4248	5028	2982	4978	5273	3866	3903	5038	6105	4749	5205	4746		165.411	164.106	130.505	120.519	137.98	104.883	109.667	124.867	129.66	173.428	118.039	133.534		1.39362	1.33498	-0.1742	-0.6227	0.16155	-1.32501	-1.11013	-0.42742	-0.21215	1.75368	-0.73408	-0.03815		145.135	129.007	-0.00874
	ENSMMUG00000001693	UXS1	UDP-glucuronate decarboxylase 1		ENSG00000115652	UXS1		483	743	318	669	1121	583	1089	633	1306	659	1139	385		26.682	34.4039	19.7441	22.9783	41.6155	22.4388	43.4105	22.2579	39.3508	34.1423	36.6454	15.3679		-0.34311	0.47518	-1.07833	-0.73559	1.2394	-0.79276	1.42962	-0.81193	0.99941	0.44746	0.71272	-1.54207		25.9521	31.9036	0.44279
	ENSMMUG00000001694	FZD8	frizzled class receptor 8		ENSG00000177283	FZD8		2	5	1	0	8	1	11	0	1	5	1	4		0.08756	0.18349	0.04921	0	0.23537	0.0305	0.34751	0	0.02388	0.2053	0.0255	0.12654		-0.19783	0.66435	-0.54257	-0.98485	1.1307	-0.71068	2.13866	-0.98485	-0.77021	0.86042	-0.75566	0.15251		0.08006	0.12433	0.81719
	ENSMMUG00000001697	ECRG4	ECRG4 augurin precursor		ENSG00000119147	ECRG4		186	130	208	176	120	82	245	176	100	370	879	392		12.8048	7.50153	16.0939	7.53343	5.5516	3.93309	12.1708	7.71224	3.7549	23.8889	35.243	19.4997		-0.01796	-0.58065	0.33103	-0.57726	-0.78754	-0.95927	-0.08522	-0.55829	-0.97818	1.15811	2.36281	0.6924		10.9834	13.9693	0.36577
	ENSMMUG00000001698	RD3L	retinal degeneration 3 like		ENSG00000227729	RD3L		0	0	0	0	0	0	0	0	0	0	0	0		0	0	0	0	0	0	0	0	0	0	0	0		-	-	-	-	-	-	-	-	-	-	-	-		0	0	-
	ENSMMUG00000001700	STAM	signal transducing adaptor molecule		ENSG00000136738	STAM		183	482	195	890	522	571	756	725	694	334	785	365		8.95855	19.778	10.729	27.0893	17.1726	19.4753	26.7057	22.5909	18.5304	15.3345	22.3811	12.9111		-1.64038	0.22531	-1.33509	1.48607	-0.22396	0.17312	1.41993	0.71037	0.01018	-0.54092	0.67419	-0.95881		16.6387	19.3877	0.3419
	ENSMMUG00000001702	SUGCT	succinyl-CoA:glutarate-CoA transferase		ENSG00000175600	SUGCT		0	9	4	92	22	0	13	17	36	14	30	20		0	0.11687	0.06965	0.88617	0.22904	0	0.14533	0.16764	0.30419	0.20341	0.27068	0.22388		-0.93991	-0.43619	-0.63972	2.87958	0.04727	-0.93991	-0.31353	-0.21738	0.3712	-0.06319	0.22675	0.02505		0.26817	0.19302	-0.41352
	ENSMMUG00000001707	APBB3	amyloid beta precursor protein binding family B member 3		ENSG00000113108	APBB3		1734	1767	899	2975	2520	2191	2441	3282	3274	2182	2953	2446		25.1326	21.4671	14.6449	26.81	24.5452	22.1254	25.5301	30.2786	25.8825	29.6606	24.9274	25.617		0.10194	-0.80032	-2.47958	0.51482	-0.04264	-0.63826	0.19978	1.36862	0.28653	1.21649	0.05143	0.22117		22.0136	26.0709	0.41722
	ENSMMUG00000001710	SPATA19	spermatogenesis associated 19		ENSG00000166118	SPATA19		1	0	0	0	3	0	0	0	3	0	0	0		0.05515	0	0	0	0.11119	0	0	0	0.09025	0	0	0		0.83337	-0.52767	-0.52767	-0.52767	2.21624	-0.52767	-0.52767	-0.52767	1.69938	-0.52767	-0.52767	-0.52767		0.01379	0.02518	0.98421
	ENSMMUG00000001711	SOD1	superoxide dismutase 1		ENSG00000142168	SOD1		6201	7369	5135	7798	9681	5592	6227	7287	10626	7307	10994	10415		403.587	402.005	375.625	315.558	423.423	253.573	292.449	301.879	377.211	446.016	416.732	489.799		0.40942	0.38691	0.01143	-0.8435	0.69175	-1.72574	-1.17242	-1.0382	0.03401	1.01332	0.59651	1.63649		374.194	375.135	0.14172
	ENSMMUG00000001712	SCAF4	SR-related CTD associated factor 4		ENSG00000156304	SCAF4		165	183	186	230	164	189	152	89	133	118	208	103		2.32602	2.16236	2.947	2.01594	1.55364	1.85632	1.54621	0.7986	1.02263	1.56008	1.70772	1.04918		1.01259	0.74264	2.03691	0.50112	-0.26145	0.23782	-0.27371	-1.5069	-1.13735	-0.25083	-0.00729	-1.09357		2.36283	1.3868	-0.67291
	ENSMMUG00000001713	CDH20	cadherin 20		ENSG00000101542	CDH20		0	18	7	0	8	0	3	9	11	2	11	3		0	0.53008	0.27641	0	0.18888	0	0.07606	0.20127	0.21079	0.0659	0.22508	0.07616		-1.00467	2.44857	0.79603	-1.00467	0.22581	-1.00467	-0.50919	0.3065	0.36854	-0.57536	0.46163	-0.50852		0.20162	0.13052	-0.52333
	ENSMMUG00000001714	TXNRD3	thioredoxin reductase 3		ENSG00000197763	TXNRD3		19	73	8	98	43	1	70	42	35	40	83	14		0.44625	1.43714	0.21118	1.43112	0.67869	0.01636	1.18637	0.62789	0.44837	0.8811	1.13535	0.2376		-0.58192	1.46379	-1.06723	1.45136	-0.10204	-1.46944	0.94608	-0.20692	-0.57755	0.31583	0.84075	-1.0127		0.88142	0.65147	-0.32691
	ENSMMUG00000001715	ZNF627	zinc finger protein 627		ENSG00000197044	ZNF441		272	222	107	372	552	337	468	632	607	405	1080	557		3.37568	2.30937	1.4925	2.87049	4.60372	2.91396	4.19116	4.9925	4.10885	4.71393	7.80622	4.99494		-0.40116	-1.0538	-1.55376	-0.71036	0.35047	-0.68375	0.09796	0.58842	0.04758	0.41792	2.31056	0.58991		2.51201	4.79066	1.09354
	ENSMMUG00000001717	NAF1	nuclear assembly factor 1 ribonucleoprotein		ENSG00000145414	NAF1		72	161	82	323	194	170	147	152	134	109	262	107		5.11207	9.58159	6.54359	14.259	9.25644	8.40958	7.53143	6.86937	5.18929	7.25816	10.834	5.48948		-1.09387	0.5829	-0.55682	2.33764	0.46092	0.14321	-0.18623	-0.43461	-1.0649	-0.28875	1.05277	-0.95228		8.87405	7.60472	-0.12028
	ENSMMUG00000001721	ANO7	anoctamin 7		ENSG00000146205	ANO7		145	139	39	9	40	193	145	116	175	112	169	115		5.20467	4.18204	1.57336	0.20086	0.96486	4.82663	3.75569	2.65028	3.42612	3.77033	3.53295	2.98268		1.39589	0.72111	-1.00023	-1.90588	-1.40175	1.14644	0.43978	-0.28962	0.22232	0.44944	0.2928	-0.07029		2.79023	3.23869	0.48234
	ENSMMUG00000001722	FAM172A	family with sequence similarity 172 member A		ENSG00000113391	FAM172A		1826	1299	451	772	1380	2246	1666	2043	1604	1073	2494	1221		48.656	29.013	13.5068	12.7901	24.7112	41.6972	32.0337	34.6508	23.312	26.8146	38.7041	23.509		1.81762	-0.00963	-1.45207	-1.51873	-0.4098	1.17029	0.27136	0.51481	-0.53996	-0.21413	0.89187	-0.52163		25.9915	30.6791	0.48569
	ENSMMUG00000001723	ZFYVE19	zinc finger FYVE-type containing 19		ENSG00000166140	ZFYVE19		281	729	296	1085	557	292	415	522	639	369	591	383		2.61876	5.69461	3.10041	6.28694	3.48837	1.89598	2.79083	3.09648	3.2481	3.22516	3.20776	2.57912		-0.64281	1.77641	-0.26398	2.24229	0.04115	-1.21129	-0.50747	-0.26707	-0.14782	-0.16586	-0.17955	-0.67399		4.42518	2.94147	-0.45789
	ENSMMUG00000001724	PPP1R14D	protein phosphatase 1 regulatory inhibitor subunit 14D		ENSG00000166143	PPP1R14D		0	0	0	0	0	2	0	0	2	3	0	0		0	0	0	0	0	0.0283	0	0	0.02215	0.05714	0	0		-0.49618	-0.49618	-0.49618	-0.49618	-0.49618	1.06988	-0.49618	-0.49618	0.72981	2.6659	-0.49618	-0.49618		0	0.01345	2.21861
	ENSMMUG00000001725	SLC35A4	solute carrier family 35 member A4		ENSG00000176087	SLC35A4		1687	1906	467	2597	1242	1752	2361	1665	1779	1095	2808	1194		13.1168	12.4218	4.08103	12.5547	6.48954	9.49095	13.2467	8.2402	7.54449	7.98481	12.7156	6.70813		1.13205	0.91149	-1.73541	0.95367	-0.97108	-0.0186	1.17325	-0.41552	-0.6363	-0.49657	1.00472	-0.90171		10.5436	9.05255	-0.03335
	ENSMMUG00000001727	MED27	mediator complex subunit 27		ENSG00000160563	MED27		591	727	435	763	1093	877	1044	1187	1329	1142	1142	716		41.6137	42.9073	34.4252	33.4037	51.7186	43.0239	53.0451	53.1996	51.0403	75.4138	46.8317	36.4288		-0.46432	-0.35114	-1.09321	-1.18258	0.41973	-0.34094	0.53578	0.5493	0.36039	2.49274	-0.00781	-0.91792		38.0875	51.3377	0.58148
	ENSMMUG00000001728	MAPK9	mitogen-activated protein kinase 9		ENSG00000050748	MAPK9		42	181	53	321	192	44	118	143	137	146	167	112		1.37732	4.97522	1.95344	6.54504	4.23122	1.00531	2.79231	2.98491	2.45045	4.4903	3.18954	2.65392		-1.15897	1.10305	-0.79676	2.08999	0.63529	-1.39286	-0.26936	-0.14827	-0.48429	0.79817	-0.01962	-0.35637		3.71276	2.97475	-0.20196
	ENSMMUG00000001730	AMOTL1	angiomotin like 1		ENSG00000166025	AMOTL1		62	152	273	34	117	186	253	158	179	128	333	40		1.89508	3.89429	9.37859	0.64615	2.40326	3.96105	5.58024	3.07399	2.98421	3.66929	5.92797	0.88345		-0.74501	0.08412	2.35861	-1.26297	-0.53425	0.11181	0.78333	-0.25608	-0.29332	-0.00919	0.92754	-1.16456		3.95353	3.56043	-0.20784
	ENSMMUG00000001731	GFPT2	glutamine-fructose-6-phosphate transaminase 2		ENSG00000131459	GFPT2		218	164	137	6	86	1	198	81	164	140	844	144		2.90444	1.83146	2.05147	0.0497	0.76999	0.00928	1.90356	0.68691	1.19176	1.74932	6.54898	1.38628		0.66313	0.04307	0.17021	-0.98658	-0.57034	-1.00994	0.08474	-0.61835	-0.3266	-0.0044	2.76925	-0.21419		1.70927	1.78076	0.10216
	ENSMMUG00000001735	SLC1A6	solute carrier family 1 member 6		ENSG00000105143	SLC1A6		0	0	0	0	0	3	430	0	810	1	3	2		0	0	0	0	0	0.09462	14.0462	0	19.9995	0.04246	0.07909	0.06542		-0.42468	-0.42468	-0.42468	-0.42468	-0.42468	-0.41063	1.66059	-0.42468	2.5444	-0.41838	-0.41294	-0.41497		0	4.29092	7.93713
	ENSMMUG00000001737	INO80	INO80 complex ATPase subunit		ENSG00000128908	INO80		176	125	203	438	107	1	116	114	113	57	170	57		2.05584	1.22387	2.66509	3.18106	0.83992	0.00814	0.97776	0.8476	0.71994	0.62444	1.15651	0.4811		0.88229	-0.00846	1.53457	2.087	-0.41953	-1.31008	-0.27196	-0.41131	-0.54799	-0.65024	-0.08057	-0.80371		2.28146	0.70693	-1.64678
	ENSMMUG00000001739	ATP2A2	ATPase sarcoplasmic/endoplasmic reticulum Ca2+ transporting 2		ENSG00000174437	ATP2A2		93	190	67	177	199	78	209	163	157	93	713	75		2.90402	4.973	2.35142	3.43646	4.17588	1.69697	4.70933	3.23977	2.67397	2.72355	12.9668	1.69224		-0.34966	0.33416	-0.5323	-0.17368	0.07071	-0.7486	0.24702	-0.23869	-0.42569	-0.4093	2.97619	-0.75016		3.41623	4.23481	0.37934
	ENSMMUG00000001740	SLCO3A1	solute carrier organic anion transporter family member 3A1		ENSG00000176463	SLCO3A1		411	288	147	715	325	290	221	247	244	164	441	83		7.24613	4.25603	2.91286	7.83775	3.85058	3.56224	2.81159	2.77185	2.34635	2.71172	4.52823	1.05737		1.73855	0.21931	-0.46314	2.03915	0.0133	-0.1332	-0.51459	-0.53478	-0.75098	-0.56534	0.35761	-1.4059		5.56319	2.95499	-0.75199
	ENSMMUG00000001742	TGFBR3	transforming growth factor beta receptor 3		ENSG00000069702	TGFBR3		2892	1505	1286	1662	3810	2191	4040	2058	2460	1380	5024	1843		79.364	34.6186	39.6648	28.3581	70.2633	41.8918	80.0024	35.9484	36.8214	35.5173	80.2972	36.5455		1.41886	-0.73889	-0.49555	-1.04079	0.98	-0.38816	1.44964	-0.67476	-0.63267	-0.69555	1.46386	-0.64597		45.5014	52.1609	0.34515
	ENSMMUG00000001743	CEP44	centrosomal protein 44		ENSG00000164118	CEP44		284	282	82	49	539	485	263	541	548	279	449	429		19.5514	16.2726	6.3447	2.09737	24.9359	23.2628	13.065	23.7064	20.5769	18.0135	18.0024	21.3402		0.32701	-0.14176	-1.56115	-2.16839	1.09684	0.85763	-0.60034	0.92105	0.47362	0.10715	0.10556	0.58277		11.0665	20.3629	1.15404
	ENSMMUG00000001744	TPST1	tyrosylprotein sulfotransferase 1		ENSG00000169902	TPST1		53	131	63	64	95	135	102	73	115	52	157	67		0.80475	1.66726	1.07513	0.6042	0.96936	1.42816	1.11758	0.70553	0.9524	0.7405	1.38838	0.73509		-0.63391	1.95797	0.17861	-1.23655	-0.13924	1.23949	0.30617	-0.93206	-0.1902	-0.82699	1.11993	-0.84323		1.03783	1.00462	0.08844
	ENSMMUG00000001745	OSBP	oxysterol binding protein		ENSG00000110048	OSBP		662	579	446	923	669	715	610	538	483	374	780	287		5.54506	4.06513	4.19876	4.80696	3.76576	4.17268	3.68701	2.8684	2.20666	2.93803	3.80512	1.73705		1.77262	0.38852	0.5135	1.08232	0.10853	0.48911	0.03488	-0.73073	-1.34963	-0.66561	0.14534	-1.78883		4.65398	3.14759	-0.42769
	ENSMMUG00000001747	TAPT1	transmembrane anterior posterior transformation 1		ENSG00000169762	TAPT1		99	115	37	210	128	65	78	125	104	65	138	74		2.07043	2.01591	0.86969	2.73065	1.79893	0.94711	1.17711	1.66397	1.18631	1.2749	1.68086	1.11826		0.95539	0.85635	-1.22588	2.15475	0.46218	-1.08524	-0.66742	0.21701	-0.65071	-0.48978	0.24768	-0.77434		1.92167	1.35593	-0.33501
	ENSMMUG00000001748	SYK	spleen associated tyrosine kinase		ENSG00000165025	SYK		574	505	128	955	320	357	468	262	664	325	533	249		65.0035	47.9362	16.2919	67.2433	24.353	28.1679	38.2443	18.8858	41.014	34.5179	35.1542	20.3755		1.69836	0.68383	-1.1972	1.8315	-0.71803	-0.49126	0.10771	-1.04302	0.27235	-0.1138	-0.07597	-0.95447		49.1187	30.0891	-0.51131
	ENSMMUG00000001751	CNBD1	cyclic nucleotide binding domain containing 1		ENSG00000176571	CNBD1		0	0	0	0	0	0	0	0	0	3	0	0		0	0	0	0	0	0	0	0	0	0.07623	0	0		-0.28868	-0.28868	-0.28868	-0.28868	-0.28868	-0.28868	-0.28868	-0.28868	-0.28868	3.17543	-0.28868	-0.28868		0	0.00953	0.88784
	ENSMMUG00000001752	TMEM155	transmembrane protein 155		ENSG00000164112	TMEM155		46	100	22	0	80	0	136	56	107	7	87	158		0.48131	0.87702	0.25872	0	0.56251	0	1.02683	0.37296	0.61064	0.06869	0.53016	1.19455		-0.04429	0.96832	-0.61389	-1.27593	0.16351	-1.27593	1.35167	-0.32155	0.28667	-1.10015	0.08072	1.78085		0.40426	0.54579	0.65256
	ENSMMUG00000001753	ITGA1	integrin subunit alpha 1		ENSG00000213949	ITGA1		810	826	422	404	886	1355	621	415	426	479	806	437		19.9992	17.0945	11.7106	6.20197	14.7007	23.3092	11.0641	6.52206	5.73689	11.0917	11.5901	7.79636		1.38253	0.86531	-0.09334	-1.0742	0.43909	1.97191	-0.20846	-1.0172	-1.15701	-0.20353	-0.11479	-0.7903		13.7515	11.4764	-0.06365
	ENSMMUG00000001758	CSNK1A1	casein kinase 1 alpha 1		ENSG00000113712	CSNK1A1		2957	4339	1727	3428	4663	6989	7931	7607	5323	3529	8610	6033		53.7224	66.0757	35.2643	38.7227	56.9309	88.4669	103.975	87.9685	52.7473	60.1301	91.103	79.1992		-0.64255	-0.08105	-1.48154	-1.32434	-0.49672	0.93671	1.64161	0.91406	-0.68687	-0.3513	1.05653	0.51546		48.4463	77.5651	0.8525
	ENSMMUG00000001760	DYM	dymeclin		ENSG00000141627	DYM		211	325	175	404	323	69	281	211	333	210	653	179		12.181	15.7264	11.3547	14.5011	12.5308	2.7753	11.7058	7.75338	10.4854	11.3698	21.9552	7.46682		0.11241	0.86371	-0.06268	0.60406	0.18655	-1.88069	0.01173	-0.82581	-0.2469	-0.05947	2.18362	-0.88654		13.4408	10.7553	-0.23399
	ENSMMUG00000001761	MYO1B	myosin IB		ENSG00000128641	MYO1B		2260	2245	704	2124	1620	1426	1385	1139	976	785	1125	863		73.9702	61.5904	25.8976	43.2239	35.6321	32.5184	32.7111	23.7291	17.4236	24.0965	21.445	20.41		2.27331	1.56231	-0.48758	0.5075	0.07149	-0.10733	-0.09627	-0.61212	-0.97425	-0.59102	-0.7433	-0.80274		51.1705	25.9957	-0.75682
	ENSMMUG00000001763	NCAPH2	non-SMC condensin II complex subunit H2		ENSG00000025770	NCAPH2		627	366	356	680	162	12	311	224	260	160	365	325		50.0039	24.4661	31.9099	33.7184	8.6822	0.66677	17.8975	11.3709	11.3096	11.9672	16.9533	18.7285		2.24997	0.3472	0.90182	1.03657	-0.82883	-1.42604	-0.14221	-0.6285	-0.63306	-0.58407	-0.21256	-0.0803		35.0246	12.197	-1.39524
	ENSMMUG00000001764	-	thymidine phosphorylase		ENSG00000025708	TYMP		22	38	42	56	26	12	38	33	33	20	42	7		0.70181	1.01608	1.50586	1.11072	0.55738	0.26671	0.87473	0.67007	0.57418	0.59836	0.78032	0.16135		-0.09037	0.77057	2.1123	1.02984	-0.48604	-1.28232	0.38335	-0.17732	-0.44	-0.37377	0.1247	-1.57094		1.08362	0.56039	-0.90067
	ENSMMUG00000001768	ZNF616	zinc finger protein 616		ENSG00000204611	ZNF616		241	292	80	300	663	142	575	569	687	292	711	439		3.66833	3.72548	1.36861	2.83919	6.78178	1.50592	6.31562	5.51281	5.70359	4.16841	6.30299	4.82836		-0.39466	-0.36356	-1.6464	-0.84597	1.29997	-1.57166	1.04624	0.60928	0.71312	-0.12247	1.03937	0.23673		2.9004	5.13993	1.01449
	ENSMMUG00000001776	GNAZ	G protein subunit alpha z		ENSG00000128266	GNAZ		1322	1848	1253	5164	1369	1998	1874	1379	1487	994	1687	1296		92.8926	108.843	98.9553	225.609	64.6444	97.8152	95.02	61.677	56.9902	65.5046	69.0383	65.8018		0.02171	0.37025	0.15419	2.92183	-0.59557	0.12927	0.0682	-0.66042	-0.76283	-0.57678	-0.49956	-0.57028		131.575	72.0614	-0.74857
	ENSMMUG00000001777	TESMIN	testis expressed metallothionein like protein		ENSG00000132749	TESMIN		0	0	0	0	3	2	4	0	1	0	1	0		0	0	0	0	0.0216	0.01493	0.03093	0	0.00584	0	0.00624	0		-0.63681	-0.63681	-0.63681	-0.63681	1.43842	0.79755	2.33433	-0.63681	-0.07536	-0.63681	-0.0373	-0.63681		0	0.00994	2.63617
	ENSMMUG00000001780	CPT1A	carnitine palmitoyltransferase 1A		ENSG00000110090	CPT1A		472	271	126	693	255	143	255	164	298	372	505	300		8.30435	3.99651	2.49157	7.58085	3.01496	1.75292	3.23743	1.83661	2.85969	6.13822	5.17464	3.81389		1.89918	-0.08616	-0.77974	1.56574	-0.53853	-1.12016	-0.436	-1.08159	-0.61008	0.90088	0.4568	-0.17033		5.59332	3.47855	-0.51606
	ENSMMUG00000001781	LRRC23	leucine rich repeat containing 23		ENSG00000010626	LRRC23		1	24	15	39	42	63	0	3	41	20	134	5		0.03257	0.65527	0.54915	0.78985	0.91937	1.42976	0	0.0622	0.72843	0.61098	2.54209	0.11768		-0.93177	-0.06648	-0.21394	0.12053	0.3005	1.00973	-0.97703	-0.8906	0.03517	-0.12803	2.5554	-0.8135		0.50671	0.80131	0.6637
	ENSMMUG00000001782	LINGO1	leucine rich repeat and Ig domain containing 1		ENSG00000169783	LINGO1		0	7	14	0	6	4	8	1	4	7	1	0		0	0.26938	0.72241	0	0.18512	0.12795	0.26503	0.02922	0.10016	0.3014	0.02674	0		-0.81284	0.48316	2.66273	-0.81284	0.07777	-0.19727	0.46226	-0.67225	-0.33094	0.63724	-0.6842	-0.81284		0.24795	0.12945	-1.02133
	ENSMMUG00000001789	HTR1A	5-hydroxytryptamine receptor 1A		ENSG00000178394	HTR1A		0	0	0	0	0	0	0	0	0	0	0	0		0	0	0	0	0	0	0	0	0	0	0	0		-	-	-	-	-	-	-	-	-	-	-	-		0	0	-
	ENSMMUG00000001790	EVPL	envoplakin		ENSG00000167880	EVPL		53	49	68	305	23	6	32	22	38	35	83	25		1.3333	1.03323	1.92264	4.77059	0.38883	0.10516	0.58089	0.35228	0.5214	0.82576	1.21606	0.45444		0.16548	-0.07335	0.63453	2.90119	-0.58622	-0.81198	-0.43335	-0.61531	-0.4807	-0.23846	0.07217	-0.534		2.26494	0.5556	-2.00488
	ENSMMUG00000001791	GRWD1	glutamate rich WD repeat containing 1		ENSG00000105447	GRWD1		466	276	185	363	93	1	240	199	234	90	394	158		33.1905	16.4772	14.8094	16.0752	4.45132	0.04962	12.3349	9.02173	9.0904	6.01182	16.3437	8.13145		2.4965	0.51197	0.31393	0.46422	-0.91599	-1.43865	0.0201	-0.3733	-0.36515	-0.7307	0.4961	-0.47902		20.1381	8.17936	-1.1589
	ENSMMUG00000001792	KCNJ14	potassium inwardly rectifying channel subfamily J member 14		ENSG00000182324	KCNJ14		0	45	16	0	17	2	28	11	9	20	9	4		0	0.69816	0.33285	0	0.21146	0.02579	0.37398	0.1296	0.09086	0.34718	0.09702	0.0535		-0.94456	2.40802	0.65381	-0.94456	0.07086	-0.8207	0.8513	-0.32223	-0.50824	0.72263	-0.47866	-0.68766		0.25775	0.16617	-0.56371
	ENSMMUG00000001793	CYTH2	cytohesin 2		ENSG00000105443	CYTH2		709	622	524	1381	420	470	562	427	506	311	968	509		19.1171	14.0577	15.8798	23.1521	7.61032	8.82947	10.9347	7.32846	7.44158	7.86451	15.2011	9.91691		1.31372	0.34189	0.69189	2.08878	-0.89656	-0.66238	-0.25799	-0.9507	-0.92897	-0.84773	0.56153	-0.45349		18.0517	9.39089	-0.83421
	ENSMMUG00000001795	SRP68	signal recognition particle 68		ENSG00000167881	SRP68		1990	1591	1162	2149	1699	1284	1934	1462	2079	1235	2736	1546		30.4678	20.4177	19.9956	20.4572	17.4808	13.6967	21.3669	14.2477	17.3613	17.7334	24.3966	17.1034		2.39319	0.1881	0.09547	0.19676	-0.4563	-1.28656	0.39636	-1.16566	-0.4825	-0.40087	1.06111	-0.5391		22.8346	17.9233	-0.20751
	ENSMMUG00000001798	RAB7A	RAB7A, member RAS oncogene family		ENSG00000075785	RAB7A		3891	4664	2023	4561	2495	4286	3539	6460	6974	2350	7426	4683		75.5602	75.9169	44.1536	55.0697	32.5597	57.989	49.5917	79.8498	73.8675	42.7992	83.987	65.7112		0.84194	0.86318	-1.02825	-0.37822	-1.71863	-0.20439	-0.70442	1.09737	0.74114	-1.1089	1.34373	0.25545		62.6751	60.7944	0.14138
	ENSMMUG00000001799	CCM2	CCM2 scaffold protein		ENSG00000136280	CCM2		504	432	380	1057	109	77	271	229	280	169	562	299		13.4034	9.62979	11.3581	17.4776	1.948	1.42671	5.20056	3.87641	4.06146	4.2151	8.70456	5.74565		1.24967	0.48281	0.83403	2.0776	-1.07825	-1.18418	-0.41728	-0.68637	-0.64876	-0.61754	0.29479	-0.30651		12.9672	4.39731	-1.47302
	ENSMMUG00000001800	CUL5	cullin 5		ENSG00000166266	CUL5		1781	1288	1075	1356	2705	2097	2304	2638	2704	1668	3730	2482		360.164	218.323	244.334	170.497	367.606	295.458	336.214	339.563	298.252	316.351	439.31	362.678		0.6501	-1.28026	-0.92628	-1.93115	0.75137	-0.23051	0.32414	0.36973	-0.19249	0.05382	1.72722	0.68431		248.33	344.429	0.62565
	ENSMMUG00000001801	MAGI2	membrane associated guanylate kinase, WW and PDZ domain containing 2		ENSG00000187391	MAGI2		0	6	17	0	0	1	21	0	3	17	15	1		0	0.10355	0.39341	0	0	0.01435	0.31202	0	0.03369	0.32828	0.17988	0.01488		-0.76931	-0.07661	1.86237	-0.76931	-0.76931	-0.67334	1.31788	-0.76931	-0.54393	1.42668	0.43396	-0.66978		0.12424	0.11039	-0.37957
	ENSMMUG00000001802	ST6GAL2	ST6 beta-galactoside alpha-2,6-sialyltransferase 2		ENSG00000144057	ST6GAL2		0	0	0	0	0	3	0	0	0	1	0	0		0	0	0	0	0	0.09374	0	0	0	0.04206	0	0		-0.39521	-0.39521	-0.39521	-0.39521	-0.39521	2.87843	-0.39521	-0.39521	-0.39521	1.07366	-0.39521	-0.39521		0	0.01698	1.41514
	ENSMMUG00000001803	GJA5	gap junction protein alpha 5		ENSG00000265107	GJA5		1005	1574	363	1055	1501	2947	3833	2485	2881	2882	4597	2917		24.4759	32.131	9.93612	15.9752	24.5658	50.005	67.3607	38.5219	38.2696	65.8267	65.2036	51.3324		-0.79985	-0.41292	-1.53476	-1.22951	-0.7953	0.49052	1.36777	-0.08989	-0.10264	1.29023	1.25874	0.55762		20.6295	50.1357	1.4783
	ENSMMUG00000001805	RSPH4A	radial spoke head component 4A		ENSG00000111834	RSPH4A		58	23	3	0	108	2	4	46	89	27	592	68		1.6813	0.55885	0.09774	0	2.10388	0.04039	0.08367	0.84876	1.40717	0.73404	9.9946	1.42433		0.03649	-0.37278	-0.54091	-0.57654	0.19057	-0.56182	-0.54604	-0.26707	-0.06346	-0.3089	3.06766	-0.05721		0.58447	2.07961	2.04157
	ENSMMUG00000001806	ZUP1	zinc finger containing ubiquitin peptidase 1		ENSG00000153975	ZUP1		274	170	83	158	288	370	346	380	349	234	455	244		8.59544	4.47007	2.9264	3.08174	6.07139	8.08687	7.83231	7.5877	5.97149	6.88445	8.31293	5.53083		1.17563	-0.91833	-1.70187	-1.62303	-0.10553	0.91749	0.78828	0.66412	-0.15624	0.30716	1.03223	-0.37991		4.76841	7.03475	0.78021
	ENSMMUG00000001809	GPCPD1	glycerophosphocholine phosphodiesterase 1		ENSG00000125772	GPCPD1		1087	688	286	438	951	905	835	613	719	810	1008	552		215.333	114.24	63.6775	53.9482	126.602	124.908	119.362	77.295	77.6873	150.488	116.297	79.014		2.37158	0.09753	-1.03985	-1.25871	0.37561	0.33751	0.21273	-0.73353	-0.72471	0.91292	0.14379	-0.69487		111.8	108.957	0.19621
	ENSMMUG00000001810	GREM1	gremlin 1, DAN family BMP antagonist		ENSG00000166923	GREM1		0	10	7	0	20	1	1	5	17	13	81	14		0	0.60078	0.5639	0	0.96333	0.04994	0.05172	0.22811	0.66459	0.87387	3.38126	0.72507		-0.73209	-0.0807	-0.12069	-0.73209	0.31239	-0.67795	-0.67602	-0.48477	-0.01152	0.21539	2.934	0.05405		0.29117	0.86724	1.53092
	ENSMMUG00000001813	-	POTE ankyrin domain family member G-like		-	-		0	0	0	0	0	0	0	0	0	1	0	0		0	0	0	0	0	0	0	0	0	0.05364	0	0		-0.28868	-0.28868	-0.28868	-0.28868	-0.28868	-0.28868	-0.28868	-0.28868	-0.28868	3.17543	-0.28868	-0.28868		0	0.00671	0.14631
	ENSMMUG00000001814	LMCD1	LIM and cysteine rich domains 1		ENSG00000071282	LMCD1		2293	1487	888	961	1836	1072	1967	1119	2035	1716	3290	2871		26.9838	14.6676	11.7449	7.03143	14.5195	8.78932	16.7032	8.38182	13.0618	18.9388	22.5486	24.4127		1.74693	-0.1512	-0.60162	-1.32805	-0.17402	-1.05713	0.16253	-1.11993	-0.39867	0.50707	1.0634	1.35068		15.1069	15.9195	0.26407
	ENSMMUG00000001817	HES4	hes family bHLH transcription factor 4		ENSG00000188290	HES4		5	0	2	0	3	1	1	0	0	4	1	1		0.08983	0	0.04039	0	0.03622	0.01252	0.01296	0	0	0.0674	0.01046	0.01298		2.25553	-0.80203	0.57256	-0.80203	0.4308	-0.37597	-0.36076	-0.80203	-0.80203	1.49201	-0.44588	-0.36017		0.03255	0.01907	-0.58971
	ENSMMUG00000001820	RGS6	regulator of G protein signaling 6		ENSG00000182732	RGS6		189	198	83	80	94	46	100	26	68	64	170	55		10.5871	9.29669	5.22555	2.78629	3.53852	1.79529	4.04214	0.92704	2.07761	3.36226	5.54612	2.22618		2.11588	1.68269	0.316	-0.50286	-0.25034	-0.83554	-0.08127	-1.12701	-0.74077	-0.30951	0.42362	-0.69089		6.97391	2.93939	-1.09429
	ENSMMUG00000001821	USP54	ubiquitin specific peptidase 54		ENSG00000166348	USP54		587	379	85	427	258	220	439	622	365	151	383	109		13.4839	7.29735	2.1945	6.09855	3.98268	3.52096	7.27677	9.09447	4.57309	3.25305	5.12391	1.8092		2.37432	0.50111	-1.04397	0.13813	-0.50253	-0.64234	0.49488	1.04525	-0.32376	-0.72346	-0.15698	-1.16064		7.26858	4.82927	-0.33529
	ENSMMUG00000001824	FRG1	FSHD region gene 1		ENSG00000109536	FRG1		463	538	495	478	640	688	681	797	931	603	698	1033		13.0107	12.6721	15.6338	8.35158	12.0859	13.4701	13.809	14.2557	14.2695	15.8918	11.4235	20.9751		-0.26876	-0.3811	0.60156	-1.81466	-0.57562	-0.11635	-0.00388	0.14431	0.1489	0.68718	-0.79539	2.3738		12.417	14.5226	0.35728
	ENSMMUG00000001825	LGI1	leucine rich glioma inactivated 1		ENSG00000108231	LGI1		0	2	4	10	10	1	19	10	8	0	18	6		0	0.06788	0.18205	0.25177	0.27212	0.02821	0.55518	0.25775	0.17669	0	0.4245	0.17556		-1.17557	-0.77518	-0.10182	0.30943	0.42946	-1.00916	2.09899	0.34468	-0.13341	-1.17557	1.32824	-0.1401		0.12543	0.23625	0.87182
	ENSMMUG00000001827	PLPPR1	phospholipid phosphatase related 1		ENSG00000148123	PLPPR1		0	14	0	0	12	47	4	0	4	6	31	8		0	0.12671	0	0	0.08707	0.35357	0.03117	0	0.02356	0.06076	0.19494	0.06242		-0.74365	0.45897	-0.74365	-0.74365	0.08279	2.61228	-0.44784	-0.74365	-0.52006	-0.16696	1.10664	-0.15123		0.03168	0.10169	1.94172
	ENSMMUG00000001831	IPP	intracisternal A particle-promoted polypeptide		ENSG00000197429	IPP		125	118	26	33	95	1	77	139	169	116	160	100		1.26091	0.99771	0.29477	0.20697	0.64398	0.00703	0.56048	0.89248	0.92982	1.09741	0.93998	0.72888		1.42791	0.74152	-1.09164	-1.32061	-0.18094	-1.84203	-0.39871	0.46709	0.56448	1.00152	0.59097	0.04046		0.69009	0.72501	0.32629
	ENSMMUG00000001833	STX16	syntaxin 16		ENSG00000254995	STX16-NPEPL1		316	200	118	276	206	392	275	120	218	92	253	67		12.9036	6.84543	5.41556	7.00733	5.65286	11.1524	8.10311	3.11898	4.85533	3.52327	6.01684	1.97688		2.05322	0.14621	-0.3039	0.19717	-0.2292	1.50199	0.5421	-1.02682	-0.48025	-0.89956	-0.11462	-1.38634		8.04297	5.54996	-0.34153
	ENSMMUG00000001834	LCN8	lipocalin 8		ENSG00000204001	LCN8		0	0	2	0	0	3	2	0	0	0	0	0		0	0	0.02739	0	0	0.02547	0.01758	0	0	0	0	0		-0.54112	-0.54112	1.98366	-0.54112	-0.54112	1.80656	1.07987	-0.54112	-0.54112	-0.54112	-0.54112	-0.54112		0.00685	0.00538	-0.28258
	ENSMMUG00000001835	ISLR2	immunoglobulin superfamily containing leucine rich repeat 2		ENSG00000167178	ISLR2		16	47	15	0	15	1	12	11	10	8	11	23		0.27261	0.67122	0.28724	0	0.17175	0.01187	0.14754	0.1193	0.09293	0.12783	0.10915	0.28316		0.45545	2.68596	0.53734	-1.06999	-0.10895	-1.00357	-0.24443	-0.40245	-0.54998	-0.35467	-0.4592	0.51448		0.30777	0.13294	-1.02344
	ENSMMUG00000001836	ISLR	immunoglobulin superfamily containing leucine rich repeat		ENSG00000129009	ISLR		886	1178	454	504	669	777	1767	1008	1372	1308	2243	1410		23.9848	26.7298	13.8133	8.48309	12.1705	14.6549	34.5172	17.3689	20.258	33.2082	35.3636	27.5806		0.17729	0.47397	-0.92203	-1.49811	-1.09959	-0.83106	1.31561	-0.53775	-0.2255	1.17415	1.4071	0.56593		18.2527	24.3902	0.58444
	ENSMMUG00000001837	STRA6	signaling receptor and transporter of retinol STRA6		ENSG00000137868	STRA6		0	0	1	0	0	3	0	0	2	2	16	0		0	0	0.0149	0	0	0.02772	0	0	0.01447	0.02487	0.12357	0		-0.48768	-0.48768	-0.06331	-0.48768	-0.48768	0.30153	-0.48768	-0.48768	-0.07579	0.22055	3.03081	-0.48768		0.00373	0.02383	2.76338
	ENSMMUG00000001841	SETD7	SET domain containing 7, histone lysine methyltransferase		ENSG00000145391	SETD7		887	823	474	960	954	472	881	451	733	490	1427	679		28.1503	21.8931	16.9074	18.9431	20.3463	10.4367	20.1758	9.11056	12.6883	14.5845	26.376	15.5709		1.7326	0.67165	-0.17372	0.17146	0.40938	-1.27087	0.38047	-1.49572	-0.88909	-0.56758	1.43175	-0.40033		21.4735	16.1611	-0.27508
	ENSMMUG00000001844	PPARGC1A	PPARG coactivator 1 alpha		ENSG00000109819	PPARGC1A		21	57	21	141	58	32	37	52	43	44	163	26		0.66834	1.52055	0.75117	2.79009	1.24046	0.70956	0.84972	1.05339	0.74642	1.31331	3.02128	0.59791		-0.73892	0.3045	-0.63751	1.85889	-0.03843	-0.68845	-0.51684	-0.26747	-0.64332	0.05076	2.14195	-0.82516		1.43254	1.19151	-0.20508
	ENSMMUG00000001845	POLE4	DNA polymerase epsilon 4, accessory subunit		ENSG00000115350	POLE4		1182	1525	1442	3041	702	548	814	967	1925	785	1213	1692		49.7611	53.8134	68.2301	79.5994	19.8604	16.0736	24.7282	25.9124	44.2021	30.994	29.7412	51.4702		0.42913	0.63222	1.35477	1.92458	-1.06945	-1.25924	-0.82548	-0.76613	0.15052	-0.51145	-0.57424	0.51478		62.851	30.3728	-0.93753
	ENSMMUG00000001846	TACR1	tachykinin receptor 1		ENSG00000115353	TACR1		171	337	64	1577	169	334	170	171	437	150	410	138		2.03166	3.35609	0.85462	11.6495	1.34934	2.7648	1.45747	1.29319	2.83189	1.67141	2.83704	1.18473		-0.25505	0.20031	-0.65974	3.05175	-0.48965	-0.00299	-0.45247	-0.50895	0.02008	-0.37891	0.02185	-0.54624		4.47298	1.92373	-1.07873
	ENSMMUG00000001847	CNTN4	contactin 4		ENSG00000144619	CNTN4		113	25	6	0	10	0	18	2	28	2	35	21		4.91242	0.91097	0.29316	0	0.29214	0	0.56466	0.05534	0.66392	0.08154	0.88616	0.65966		3.07607	0.09989	-0.35962	-0.57766	-0.36037	-0.57766	-0.15768	-0.5365	-0.08386	-0.51701	0.08144	-0.08703		1.52914	0.40043	-1.61868
	ENSMMUG00000001848	SPRY1	sprouty RTK signaling antagonist 1		ENSG00000164056	SPRY1		2017	1852	980	1720	1728	2971	1399	765	1744	901	3299	1727		91.8572	70.6962	50.1616	48.7031	52.8846	94.2695	45.9749	22.1757	43.3205	38.4829	87.5014	56.8306		1.46362	0.53314	-0.3698	-0.43393	-0.25006	1.56969	-0.55389	-1.60038	-0.67061	-0.88333	1.27209	-0.07655		65.3545	55.18	-0.0687
	ENSMMUG00000001849	IL5RA	interleukin 5 receptor subunit alpha		ENSG00000091181	IL5RA		0	12	2	0	17	0	12	6	57	15	96	10		0	0.30214	0.06752	0	0.34317	0	0.26011	0.11472	0.93389	0.42258	1.6795	0.21705		-0.73797	-0.12156	-0.60021	-0.73797	-0.03785	-0.73797	-0.2073	-0.50392	1.1673	0.12416	2.68844	-0.29515		0.09242	0.49638	2.51454
	ENSMMUG00000001853	PMM1	phosphomannomutase 1		ENSG00000100417	PMM1		627	728	510	1938	577	392	774	530	794	659	975	487		48.2484	46.9564	44.1087	92.7236	29.838	21.0166	42.9786	25.9597	33.3254	47.5594	43.6964	27.0787		0.33762	0.26828	0.11545	2.72453	-0.65043	-1.12386	0.0548	-0.85857	-0.46327	0.30065	0.09332	-0.79852		58.0092	33.9316	-0.67235
	ENSMMUG00000001856	XRCC6	X-ray repair cross complementing 6		ENSG00000196419	XRCC6		5577	6584	4335	7128	9731	9079	9312	9572	11651	5712	10490	8051		401	396.809	350.325	318.664	470.197	454.824	483.151	438.083	456.927	385.184	439.284	418.29		-0.3379	-0.42256	-1.36153	-2.00109	1.05986	0.74933	1.32154	0.41116	0.79181	-0.65739	0.43541	0.01134		366.7	443.242	0.42138
	ENSMMUG00000001858	-	heterogeneous nuclear ribonucleoprotein A3		-	-		1623	1509	1643	1942	1329	1209	1285	928	895	823	1176	1022		27.3918	21.3471	31.1658	20.3785	15.0732	14.2164	15.6495	9.96918	8.23881	13.0268	11.5594	12.4634		1.52028	0.66024	2.05725	0.52243	-0.23241	-0.35431	-0.15041	-0.95861	-1.20481	-0.52357	-0.73235	-0.60373		25.0708	12.5246	-0.89435
	ENSMMUG00000001859	GJB5	gap junction protein beta 5		ENSG00000189280	GJB5		46	13	2	68	34	0	20	12	34	30	179	17		1.57144	0.37225	0.07679	1.44435	0.78055	0	0.49302	0.26093	0.63352	0.96117	3.56139	0.41964		0.70691	-0.52133	-0.82395	0.57673	-0.10315	-0.9026	-0.39763	-0.63534	-0.25373	0.08185	2.74505	-0.4728		0.86621	0.88878	0.14288
	ENSMMUG00000001860	GJB4	gap junction protein beta 4		ENSG00000189433	GJB4		0	55	8	134	7	69	7	8	53	19	84	12		0	1.52209	0.29687	2.75078	0.15531	1.58723	0.16677	0.16812	0.95443	0.58833	1.61523	0.28628		-0.98409	0.79707	-0.6367	2.2349	-0.80235	0.8733	-0.78894	-0.78735	0.13279	-0.29563	0.90607	-0.64908		1.14244	0.69022	-0.62008
	ENSMMUG00000001861	NFE2L2	nuclear factor, erythroid 2 like 2		ENSG00000116044	NFE2L2		1321	2045	1010	2374	2557	2512	2352	2227	2569	1572	3051	2152		11.4855	14.9035	9.86977	12.8336	14.9402	15.217	14.7564	12.3247	12.1829	12.8185	15.4495	13.5199		-1.07497	0.88678	-2.00232	-0.30123	0.90784	1.06669	0.80235	-0.59331	-0.6747	-0.30993	1.20016	0.09265		12.2731	13.9011	0.32876
	ENSMMUG00000001863	OR4K17	olfactory receptor, family 4, subfamily K, member 17		ENSG00000176230	OR4K17		0	0	0	0	0	0	0	0	0	0	0	0		0	0	0	0	0	0	0	0	0	0	0	0		-	-	-	-	-	-	-	-	-	-	-	-		0	0	-
	ENSMMUG00000001868	GLI2	GLI family zinc finger 2		ENSG00000074047	GLI2		307	128	64	189	57	6	42	15	20	39	97	11		5.80897	2.0301	1.36107	2.22353	0.72479	0.0791	0.57346	0.18066	0.20641	0.69209	1.06895	0.1504		2.84002	0.48168	0.06414	0.60239	-0.33295	-0.73592	-0.42739	-0.67254	-0.65647	-0.35336	-0.11817	-0.69143		2.85592	0.45948	-2.4793
	ENSMMUG00000001869	SNAP47	synaptosome associated protein 47		ENSG00000143740	SNAP47		343	483	283	957	542	208	514	464	700	347	589	516		18.3657	21.6775	17.031	31.8601	19.5026	7.75959	19.8597	15.814	20.4433	17.4253	18.3677	19.964		-0.11865	0.49517	-0.36604	2.38245	0.09206	-2.08443	0.15826	-0.5916	0.26642	-0.29295	-0.11828	0.17758		22.2336	17.392	-0.22845
	ENSMMUG00000001870	AOC2	amine oxidase copper containing 2		ENSG00000131480	AOC2		166	62	13	66	21	57	22	27	29	68	85	3		2.40395	0.75259	0.21159	0.59427	0.20437	0.57511	0.2299	0.24888	0.22906	0.92356	0.71691	0.03139		2.85467	0.2509	-0.60211	0.00127	-0.6135	-0.02893	-0.57325	-0.54332	-0.57457	0.52047	0.19463	-0.88624		0.9906	0.3949	-1.06026
	ENSMMUG00000001872	ZDHHC2	zinc finger DHHC-type palmitoyltransferase 2		ENSG00000104219	ZDHHC2		31	55	45	258	40	2	46	43	77	43	31	26		1.00736	1.49807	1.64351	5.2127	0.87349	0.04528	1.07864	0.88941	1.36475	1.31047	0.58669	0.61049		-0.25918	0.11929	0.23146	2.98427	-0.36243	-1.0012	-0.20421	-0.35016	0.01646	-0.0254	-0.58363	-0.56527		2.34041	0.8449	-1.38476
	ENSMMUG00000001873	CNOT7	CCR4-NOT transcription complex subunit 7		ENSG00000198791	CNOT7		983	1202	416	845	1203	2121	1175	1757	1816	901	1645	1655		18.5949	19.0586	8.84446	9.93842	15.2927	27.9538	16.0389	21.1554	18.7368	15.9846	18.123	22.6215		0.17361	0.26311	-1.70805	-1.49694	-0.46366	1.97973	-0.31965	0.66774	0.201	-0.33014	0.08255	0.95068		14.1091	19.4883	0.69208
	ENSMMUG00000001874	TM9SF3	transmembrane 9 superfamily member 3		ENSG00000077147	TM9SF3		652	563	208	632	845	966	600	729	801	543	1357	620		8.06958	5.84063	2.89338	4.86342	7.02811	8.32994	5.3586	5.74302	5.40724	6.30289	9.78157	5.54471		0.99374	-0.23273	-1.85444	-0.77043	0.42067	1.137	-0.49797	-0.28644	-0.4712	0.02162	1.93575	-0.39556		5.41675	6.68701	0.50555
	ENSMMUG00000001876	PIK3AP1	phosphoinositide-3-kinase adaptor protein 1		ENSG00000155629	PIK3AP1		289	233	50	333	201	88	201	92	171	155	252	58		25.3053	17.1009	4.92065	18.1292	11.8274	5.36856	12.7001	5.12757	8.16676	12.7286	12.8511	3.66966		2.12535	0.86305	-1.01093	1.02127	0.0517	-0.94201	0.18597	-0.97909	-0.5115	0.19037	0.20921	-1.2034		16.364	9.05497	-0.66328
	ENSMMUG00000001878	MTMR7	myotubularin related protein 7		ENSG00000003987	MTMR7		22	10	16	0	16	51	12	42	18	6	22	4		0.44371	0.16905	0.36269	0	0.21686	0.71665	0.17464	0.53918	0.19801	0.11349	0.25842	0.05829		0.82688	-0.48746	0.43917	-1.29644	-0.25869	2.13301	-0.4607	1.28375	-0.34888	-0.75334	-0.05981	-1.01749		0.24386	0.28444	0.42616
	ENSMMUG00000001879	ANXA10	annexin A10		ENSG00000109511	ANXA10		0	8	2	89	3	0	1	6	63	10	4	19		0	0.0769	0.02578	0.6346	0.02312	0	0.00828	0.0438	0.39406	0.10755	0.02672	0.15744		-0.64117	-0.24626	-0.50879	2.61772	-0.52244	-0.64117	-0.59867	-0.41625	1.3825	-0.08884	-0.50397	0.16736		0.18432	0.09512	-0.80309
	ENSMMUG00000001880	DDX60	DExD/H-box helicase 60		ENSG00000137628	DDX60		373	426	235	405	668	983	439	574	483	253	335	299		17.2061	16.4714	12.1837	11.6158	20.7075	31.5928	14.6128	16.8537	12.1523	10.9453	9.00002	9.96615		0.31135	0.19286	-0.49868	-0.59027	0.87607	2.63169	-0.1069	0.25451	-0.50374	-0.6984	-1.01215	-0.85633		14.3692	15.7288	0.32888
	ENSMMUG00000001881	-	-		ENSG00000177150	FAM210A		1	0	0	0	0	0	0	0	1	0	0	1		0.03744	0	0	0	0	0	0	0	0.02042	0	0	0.02705		2.28066	-0.5315	-0.5315	-0.5315	-0.5315	-0.5315	-0.5315	-0.5315	1.00234	-0.5315	-0.5315	1.5005		0.00936	0.00593	-0.21436
	ENSMMUG00000001883	KIAA2012	KIAA2012 ortholog		ENSG00000182329	KIAA2012		44	68	51	0	141	448	44	72	65	113	1151	22		0.69174	0.89608	0.90116	0	1.48966	4.90716	0.49916	0.7205	0.55737	1.66612	10.5388	0.24992		-0.41191	-0.34374	-0.34205	-0.64267	-0.14572	0.99436	-0.47615	-0.40231	-0.45673	-0.08686	2.87308	-0.5593		0.62224	2.57859	2.07012
	ENSMMUG00000001884	DAZAP2	DAZ associated protein 2		ENSG00000183283	DAZAP2		12119	14862	5201	13069	16931	35297	23156	36688	34195	16275	27717	21561		123.568	127.018	59.6028	82.8523	116.012	250.749	170.373	238.108	190.17	155.632	164.593	158.852		-0.52246	-0.46149	-1.65306	-1.24212	-0.65603	1.72547	0.30481	1.50204	0.65473	0.04426	0.20266	0.10118		98.2604	180.561	1.09688
	ENSMMUG00000001886	ABCF1	ATP binding cassette subfamily F member 1		ENSG00000204574	ABCF1		2445	2866	2294	3947	1631	2014	2294	1619	2093	1272	3023	1424		70.5446	69.3121	74.3904	70.8065	31.624	40.4861	47.7611	29.7332	32.9377	34.4198	50.7982	29.6878		1.21822	1.14998	1.43115	1.23272	-0.93668	-0.44602	-0.04322	-1.04137	-0.86394	-0.78189	0.12493	-1.04388		71.2634	37.181	-0.83362
	ENSMMUG00000001888	MGRN1	mahogunin ring finger 1		ENSG00000102858	MGRN1		3616	4432	1061	5956	1716	2000	2606	2841	2572	1514	3822	2026		54.9418	56.4445	18.1187	56.2665	17.5214	21.1722	28.5723	27.4761	21.315	21.5743	33.8213	22.2432		1.52144	1.61949	-0.88102	1.60787	-0.91999	-0.6818	-0.19899	-0.27051	-0.67248	-0.65556	0.14347	-0.61192		46.4429	24.212	-0.74679
	ENSMMUG00000001891	MMP23B	matrix metallopeptidase 23B		ENSG00000189409	MMP23B		344	381	509	447	76	118	89	89	71	67	95	143		3.48919	3.23921	5.8026	2.819	0.51803	0.83389	0.65141	0.5746	0.39279	0.63735	0.5612	1.04806		1.02924	0.88431	2.37049	0.64068	-0.69336	-0.51023	-0.61603	-0.66056	-0.76597	-0.62418	-0.66833	-0.38606		3.8375	0.65217	-2.4683
	ENSMMUG00000001892	UGDH	UDP-glucose 6-dehydrogenase		ENSG00000109814	UGDH		685	791	257	882	826	430	775	943	1083	529	1714	1125		11.2917	10.9293	4.76145	9.03977	9.15011	4.93853	9.21862	9.89439	9.73724	8.17824	16.4552	13.4		0.47962	0.36691	-1.55133	-0.22074	-0.18643	-1.49626	-0.16512	0.04505	-0.00383	-0.48869	2.08552	1.13531		9.00555	10.1215	0.34802
	ENSMMUG00000001893	IL6ST	interleukin 6 signal transducer		ENSG00000134352	IL6ST		2473	2343	1389	3293	2388	1847	2533	1926	2167	1792	3415	1838		20.1047	15.9659	12.6915	16.6451	13.0463	10.4617	14.8595	9.96642	9.60886	13.6631	16.1692	10.797		2.00663	0.71698	-0.30331	0.92862	-0.19278	-0.99813	0.37223	-1.15246	-1.26387	-0.00059	0.78034	-0.89365		16.3518	12.3215	-0.26344
	ENSMMUG00000001894	-	cyclin dependent kinase 11B		ENSG00000248333	CDK11B		677	758	1381	1302	305	328	548	228	381	313	461	574		8.34556	7.8322	19.1337	9.97927	2.52665	2.8171	4.87465	1.789	2.56172	3.61865	3.30973	5.11284		0.48056	0.37575	2.68311	0.81411	-0.70745	-0.64815	-0.22807	-0.85805	-0.70029	-0.4845	-0.54757	-0.17944		11.3227	3.32629	-1.73849
	ENSMMUG00000001896	GNB1	G protein subunit beta 1		ENSG00000078369	GNB1		447	660	437	1000	633	794	513	362	449	329	692	537		3.66732	4.53871	4.02959	5.10108	3.48998	4.53861	3.03707	1.89042	2.00922	2.53147	3.30653	3.18345		0.22274	1.09041	0.58346	1.65037	0.04616	1.09031	-0.40481	-1.54656	-1.42827	-0.90825	-0.13651	-0.25906		4.33417	2.99834	-0.4043
	ENSMMUG00000001898	NAA35	N-alpha-acetyltransferase 35, NatC auxiliary subunit		ENSG00000135040	NAA35		273	404	239	420	419	542	405	536	573	282	560	420		11.4575	14.2121	11.2737	10.9597	11.8174	15.8485	12.2654	14.3187	13.1167	11.0998	13.6881	12.7368		-0.82803	0.96043	-0.94742	-1.15126	-0.5944	2.02294	-0.30354	1.02964	0.24919	-1.06032	0.6202	0.00258		11.9758	13.1114	0.28265
	ENSMMUG00000001899	MRPS31	mitochondrial ribosomal protein S31		ENSG00000102738	MRPS31		981	1011	672	554	1945	2446	1611	2144	2183	1468	2333	1850		162.182	140.098	124.865	56.9462	216.089	281.742	192.188	225.615	196.846	227.613	224.633	220.998		-0.45181	-0.82178	-1.07697	-2.21481	0.45128	1.55116	0.05087	0.61087	0.12891	0.64433	0.59442	0.53353		121.023	223.216	1.05594
	ENSMMUG00000001900	GOLM1	golgi membrane protein 1		ENSG00000135052	GOLM1		1221	1771	893	2839	745	1502	1368	707	695	482	1446	1146		26.5147	32.2357	21.7952	38.3316	10.8719	22.7249	21.4364	9.77235	8.2318	9.81643	18.2879	17.982		0.70868	1.31551	0.20809	1.9621	-0.95055	0.3067	0.17003	-1.06718	-1.23058	-1.0625	-0.16393	-0.19638		29.7193	14.8905	-0.85814
	ENSMMUG00000001901	TMX1	thioredoxin related transmembrane protein 1		ENSG00000139921	TMX1		972	725	259	419	1947	2597	1647	2410	1996	1180	2526	1476		7.89072	4.93329	2.36314	2.11488	10.6217	14.6887	9.64807	12.4531	8.83793	8.98398	11.9429	8.65805		-0.18266	-0.95002	-1.61689	-1.68131	0.52595	1.5812	0.27331	1.00113	0.06311	0.101	0.86875	0.01644		4.32551	10.7293	1.56146
	ENSMMUG00000001902	TRUB1	TruB pseudouridine synthase family member 1		ENSG00000165832	TRUB1		0	20	12	0	14	57	19	13	6	0	48	14		0	0.24036	0.19338	0	0.13489	0.56941	0.19658	0.11864	0.04692	0	0.40083	0.14504		-0.99142	0.40619	0.133	-0.99142	-0.20706	2.31948	0.15161	-0.30156	-0.71859	-0.99142	1.33922	-0.14805		0.10844	0.20154	0.94875
	ENSMMUG00000001905	ATRNL1	attractin like 1		ENSG00000107518	ATRNL1		7	7	3	21	13	69	19	1	20	24	2	12		0.52556	0.44053	0.25316	0.98032	0.65592	3.60942	1.02938	0.04779	0.81902	1.68995	0.08745	0.65102		-0.38656	-0.47456	-0.66845	0.08402	-0.25167	2.80462	0.13479	-0.88097	-0.08289	0.81835	-0.83992	-0.25675		0.54989	1.07375	1.15929
	ENSMMUG00000001906	MED13L	mediator complex subunit 13L		ENSG00000123066	MED13L		1062	544	333	727	470	277	580	313	367	285	721	300		43.84	18.8232	15.45	18.6596	13.0383	7.96686	17.2771	8.22431	8.26327	11.0338	17.3343	8.94851		2.86134	0.31411	-0.02935	0.29745	-0.27491	-0.79129	0.15668	-0.76508	-0.76111	-0.47901	0.16251	-0.69134		24.1932	11.5108	-0.8954
	ENSMMUG00000001907	DYNLRB2	dynein light chain roadblock-type 2		ENSG00000168589	DYNLRB2		623	524	378	570	1210	880	473	567	951	771	2443	789		19.3826	13.6648	13.2176	11.026	25.298	19.0751	10.6189	11.2283	16.1378	22.4964	44.2662	17.7371		0.0755	-0.53812	-0.58611	-0.82131	0.71033	0.0425	-0.865	-0.7996	-0.27273	0.40967	2.74595	-0.10109		14.3227	20.8572	0.66553
	ENSMMUG00000001908	NAV1	neuron navigator 1		ENSG00000134369	NAV1		162	251	158	406	77	32	131	88	110	85	223	62		3.44201	4.47012	3.77305	5.36345	1.09943	0.47371	2.00847	1.19012	1.27476	1.69376	2.75948	0.95186		0.68052	1.33624	0.89166	1.90601	-0.81357	-1.21265	-0.23378	-0.75572	-0.70174	-0.4345	0.24521	-0.90768		4.26216	1.43145	-1.50235
	ENSMMUG00000001909	CUX2	cut like homeobox 2		ENSG00000111249	CUX2		0	3	1	0	2	3	10	0	3	1	4	1		0	0.09963	0.04453	0	0.05325	0.08281	0.2859	0	0.06483	0.03716	0.0923	0.02863		-0.84643	0.43608	-0.2732	-0.84643	-0.16094	0.21961	2.83389	-0.84643	-0.01188	-0.3681	0.34173	-0.4779		0.03604	0.08061	1.26509
	ENSMMUG00000001910	HSPB7	heat shock protein family B (small) member 7		ENSG00000173641	HSPB7		65	241	145	65	86	18	258	177	239	114	1901	213		0.52491	1.63132	1.31607	0.32637	0.46671	0.10128	1.50345	0.90982	1.05272	0.8634	8.94089	1.2429		-0.44258	0.02448	-0.1086	-0.5264	-0.46715	-0.62142	-0.0295	-0.28009	-0.21977	-0.29969	3.1102	-0.13949		0.94967	1.88515	0.92454
	ENSMMUG00000001911	SRARP	steroid receptor associated and regulated protein		ENSG00000183888	SRARP		0	2	20	0	0	60	0	22	9	7	31	15		0	0.02239	0.30025	0	0	0.55838	0	0.18705	0.06557	0.08769	0.24116	0.14477		-0.79369	-0.661	0.98553	-0.79369	-0.79369	2.51514	-0.79369	0.3147	-0.40514	-0.27406	0.63537	0.06421		0.08066	0.16058	0.89515
	ENSMMUG00000001913	MRPS23	mitochondrial ribosomal protein S23		ENSG00000181610	MRPS23		706	1085	482	711	1685	1189	1455	1972	2191	1444	1589	1331		14.2899	18.4078	10.965	8.94778	22.9194	16.7675	21.2512	25.4063	24.1884	27.4112	18.7315	19.4664		-0.84311	-0.11568	-1.43045	-1.7868	0.68128	-0.40545	0.3866	1.12059	0.90545	1.47476	-0.0585	0.07132		13.1526	22.0177	0.9208
	ENSMMUG00000001915	CLDN1	claudin 1		ENSG00000163347	CLDN1		46	32	11	0	19	0	27	14	36	38	113	32		0.4377	0.25522	0.11764	0	0.12149	0	0.18539	0.08479	0.18684	0.33911	0.62621	0.22001		1.22507	0.22335	-0.5319	-1.17768	-0.51075	-1.17768	-0.16	-0.71221	-0.15205	0.68385	2.25991	0.03009		0.20264	0.22048	0.3089
	ENSMMUG00000001916	IPO9	importin 9		ENSG00000198700	IPO9		843	1253	368	1754	769	742	1051	1042	1010	505	1578	556		6.66745	8.30675	3.27129	8.62547	4.0873	4.08881	5.99834	5.24577	4.35706	3.74593	7.26883	3.17753		0.65419	1.50257	-1.10341	1.66752	-0.6811	-0.68032	0.30791	-0.08157	-0.5415	-0.85777	0.96542	-1.15193		6.71774	4.7462	-0.34205
	ENSMMUG00000001917	MATK	megakaryocyte-associated tyrosine kinase		ENSG00000007264	MATK		33	45	67	153	16	5	21	21	20	6	12	18		0.93545	1.06922	2.13462	2.69662	0.30479	0.09875	0.42956	0.37891	0.30923	0.15951	0.19811	0.36869		0.21337	0.37328	1.64685	2.31866	-0.54051	-0.78681	-0.39137	-0.45191	-0.53521	-0.71418	-0.66804	-0.46413		1.70898	0.28094	-2.53703
	ENSMMUG00000001918	TMEM165	transmembrane protein 165		ENSG00000134851	TMEM165		208	221	124	367	248	384	266	320	261	150	272	188		3.58619	3.19381	2.40287	3.9342	2.87342	4.61277	3.30939	3.51179	2.45442	2.42548	2.73126	2.34213		0.66303	0.11113	-1.00142	1.15255	-0.33954	2.10702	0.27369	0.55839	-0.9289	-0.96962	-0.53949	-1.08685		3.27927	3.03258	0.05725
	ENSMMUG00000001919	CLOCK	clock circadian regulator		ENSG00000134852	CLOCK		89	52	27	27	62	1	25	42	48	30	87	42		2.50098	1.22482	0.85275	0.47174	1.17082	0.01958	0.50694	0.75124	0.7357	0.79064	1.42385	0.85281		2.5311	0.45941	-0.1446	-0.76312	0.37175	-1.49715	-0.70598	-0.30939	-0.33461	-0.24543	0.78252	-0.1445		1.26257	0.78145	-0.489
	ENSMMUG00000001920	ZMYM5	zinc finger MYM-type containing 5		ENSG00000132950	ZMYM5		260	122	69	176	203	150	191	264	257	130	217	147		17.3711	6.83223	5.18135	7.3112	9.11443	6.98244	9.20841	11.2271	9.36543	8.14581	8.44384	7.09668		2.74485	-0.65263	-1.18483	-0.49822	0.08309	-0.6042	0.11339	0.76417	0.16401	-0.22916	-0.13309	-0.56738		9.17398	8.69802	0.15185
	ENSMMUG00000001921	SHISA4	shisa family member 4		ENSG00000198892	SHISA4		70	266	144	394	106	162	136	58	99	66	122	64		0.56569	1.80183	1.30793	1.97971	0.57566	0.91214	0.79308	0.29835	0.43637	0.50022	0.57421	0.37372		-0.49522	1.71037	0.82913	2.02775	-0.47743	0.12292	-0.0895	-0.97224	-0.72596	-0.61204	-0.48003	-0.83775		1.41379	0.55797	-1.2469
	ENSMMUG00000001923	LMOD1	leiomodin 1		ENSG00000163431	LMOD1		1851	2294	2639	3990	938	1060	1673	716	1800	1060	3618	1294		19.1258	19.8681	30.6473	25.6335	6.51321	7.631	12.474	4.70908	10.1444	10.272	21.7725	9.66121		0.51278	0.60223	1.90132	1.29707	-1.00726	-0.87255	-0.28888	-1.22469	-0.56964	-0.55426	0.83175	-0.62787		23.8187	10.3972	-1.16619
	ENSMMUG00000001924	TIMM17A	translocase of inner mitochondrial membrane 17A		ENSG00000134375	TIMM17A		1645	1827	796	2488	2897	3851	2714	4099	3997	2585	2936	2883		57.8242	53.8308	31.4482	54.377	68.4338	94.3146	68.8415	91.7131	76.6333	85.2198	60.1071	73.2271		-0.56691	-0.78945	-2.03674	-0.75901	0.02431	1.46653	0.04703	1.32156	0.48124	0.95972	-0.4397	0.29142		49.3701	77.3113	0.84556
	ENSMMUG00000001926	RNPEP	arginyl aminopeptidase		ENSG00000176393	RNPEP		393	360	141	364	369	506	255	299	294	231	464	219		5.29727	4.06733	2.13608	3.05057	3.34244	4.75194	2.48025	2.56531	2.16145	2.92016	3.64252	2.13298		1.98426	0.8137	-1.02433	-0.15398	0.1238	1.46526	-0.69677	-0.61582	-1.00018	-0.27809	0.4094	-1.02728		3.63781	2.99963	-0.07078
	ENSMMUG00000001927	XRCC5	X-ray repair cross complementing 5		ENSG00000079246	XRCC5		2497	3832	1746	3174	6030	4807	5781	5421	6526	3941	7578	4304		23.0932	29.7057	18.1488	18.2513	37.4767	30.9743	38.5802	31.912	32.9194	34.1829	40.8174	28.7621		-0.98713	-0.09405	-1.65492	-1.64108	0.95551	0.07729	1.10455	0.20394	0.34	0.51064	1.40671	-0.22148		22.2997	34.4532	0.78194
	ENSMMUG00000001929	ELF3	E74 like ETS transcription factor 3		ENSG00000163435	ELF3		2105	2146	393	4054	2122	691	1887	2047	2493	773	6861	1286		24.618	21.0367	5.16572	29.4784	16.6772	5.6304	15.9246	15.238	15.9024	8.47843	46.7318	10.8674		0.57088	0.26292	-1.10182	0.98883	-0.11195	-1.06186	-0.17667	-0.23571	-0.17858	-0.81696	2.47245	-0.61154		20.0747	16.9313	-0.1058
	ENSMMUG00000001930	-	zinc finger protein 607		ENSG00000198182	ZNF607		44	140	42	105	106	459	93	83	124	75	307	86		2.60654	6.95166	2.79641	3.86743	4.21985	18.9446	3.9755	3.12968	4.00658	4.16687	10.592	3.68124		-0.66728	0.25659	-0.62691	-0.39918	-0.32425	2.80657	-0.37621	-0.55605	-0.3696	-0.33552	1.0306	-0.43877		4.05551	6.58954	0.86894
	ENSMMUG00000001936	MAL	mal, T cell differentiation protein		ENSG00000172005	MAL		0	2	15	0	14	1	3	14	0	6	40	28		0	0.30869	3.10441	0	1.73243	0.1283	0.39863	1.64092	0	1.03618	4.28978	3.72555		-0.87632	-0.67795	1.11852	-0.87632	0.23691	-0.79387	-0.62016	0.17811	-0.87632	-0.21048	1.88022	1.51766		0.85328	1.61897	0.75872
	ENSMMUG00000001938	CTC1	CST telomere replication complex component 1		ENSG00000178971	CTC1		542	419	113	557	217	196	446	352	355	180	476	95		16.4117	10.6344	3.84565	10.4865	4.41561	4.13495	9.74505	6.7843	5.86301	5.11166	8.39432	2.07855		2.2708	0.82697	-0.86967	0.78999	-0.72723	-0.79737	0.6047	-0.13525	-0.36549	-0.55327	0.26712	-1.3113		10.3446	5.81593	-0.63318
	ENSMMUG00000001939	SIL1	SIL1 nucleotide exchange factor		ENSG00000120725	SIL1		1598	1981	1185	2889	1201	660	2265	1248	1592	1216	2594	1403		32.3157	33.5791	26.9336	36.325	16.3214	9.29912	33.0523	16.0643	17.5598	23.0625	30.5515	20.5011		0.88253	1.02761	0.26448	1.34293	-0.95416	-1.76055	0.96711	-0.98369	-0.81195	-0.18005	0.67993	-0.47419		32.2883	20.8015	-0.52824
	ENSMMUG00000001940	NME2	NME/NM23 nucleoside diphosphate kinase 2		ENSG00000011052	NME1-NME2		6045	9842	7733	11810	8010	5138	7449	9145	13453	7156	8662	9631		467.287	637.703	671.852	567.62	416.1	276.721	415.51	449.966	567.212	518.792	389.969	537.95		-0.22965	1.28902	1.59334	0.66448	-0.6858	-1.92789	-0.69107	-0.384	0.66084	0.22934	-0.91867	0.40006		586.115	446.528	-0.27842
	ENSMMUG00000001941	CXXC5	CXXC finger protein 5		ENSG00000171604	CXXC5		838	532	324	1151	268	356	352	215	433	196	573	298		16.6883	8.88028	7.25188	14.2516	3.58658	4.93945	5.05831	2.7253	4.70321	3.66066	6.64579	4.28811		2.23325	0.45364	0.08249	1.67788	-0.75291	-0.44456	-0.41747	-0.94922	-0.49841	-0.73603	-0.05565	-0.59302		11.768	4.45093	-1.23781
	ENSMMUG00000001942	MBTD1	mbt domain containing 1		ENSG00000011258	MBTD1		37	28	8	71	24	0	33	26	40	13	31	9		1.21277	0.76928	0.29472	1.44696	0.52865	0	0.78052	0.54245	0.71512	0.39963	0.59178	0.21316		1.44939	0.35655	-0.81286	2.02648	-0.23641	-1.5391	0.38426	-0.2024	0.22308	-0.55434	-0.08083	-1.01383		0.93093	0.47141	-0.81608
	ENSMMUG00000001943	GRAMD1C	GRAM domain containing 1C		ENSG00000178075	GRAMD1C		17	44	17	0	128	155	51	160	96	39	97	68		0.33716	0.73146	0.37894	0	1.70599	2.14181	0.72989	2.01984	1.03848	0.72542	1.12043	0.9745		-0.98077	-0.39022	-0.91819	-1.48575	1.06938	1.72213	-0.39257	1.53945	0.06963	-0.39926	0.19237	-0.02621		0.36189	1.30705	2.06697
	ENSMMUG00000001944	C20H16orf72	chromosome 20 C16orf72 homolog		ENSG00000182831	C16orf72		76	64	25	76	110	63	100	87	97	59	118	52		1.08215	0.76384	0.40009	0.67284	1.05256	0.625	1.02748	0.7885	0.75333	0.78789	0.97855	0.53501		1.36678	-0.11697	-1.81255	-0.54117	1.22883	-0.76417	1.11191	-0.00201	-0.16596	-0.00489	0.88385	-1.18363		0.72973	0.81854	0.34771
	ENSMMUG00000001946	ZDHHC23	zinc finger DHHC-type palmitoyltransferase 23		ENSG00000184307	ZDHHC23		0	1	1	4	0	13	1	4	3	1	4	4		0	0.0247	0.03312	0.07328	0	0.26688	0.02126	0.07502	0.04821	0.02763	0.06864	0.08516		-0.84728	-0.5004	-0.38215	0.18195	-0.84728	2.90103	-0.54865	0.20638	-0.17012	-0.45916	0.11681	0.34884		0.03277	0.0741	1.26512
	ENSMMUG00000001947	LECT2	leukocyte cell derived chemotaxin 2		ENSG00000145826	LECT2		0	0	0	0	0	1	0	0	0	0	0	0		0	0	0	0	0	0.0162	0	0	0	0	0	0		-0.28868	-0.28868	-0.28868	-0.28868	-0.28868	3.17543	-0.28868	-0.28868	-0.28868	-0.28868	-0.28868	-0.28868		0	0.00203	0.14631
	ENSMMUG00000001948	-	F-box and leucine rich repeat protein 21, pseudogene		-	-		4	2	2	0	5	1	5	53	18	22	106	17		0.33186	0.13908	0.18649	0	0.27877	0.0578	0.29934	2.79883	0.81452	1.71179	5.12181	1.01912		-0.48071	-0.6074	-0.57624	-0.69881	-0.5156	-0.66082	-0.50208	1.14064	-0.16349	0.42621	2.66734	-0.02903		0.16436	1.51275	3.38059
	ENSMMUG00000001949	CCDC191	coiled-coil domain containing 191		ENSG00000163617	CCDC191		208	235	333	297	108	58	214	114	166	127	171	62		4.02539	3.81207	7.24316	3.57374	1.40458	0.78205	2.98851	1.4043	1.75224	2.30507	1.92738	0.867		0.7418	0.62472	2.50781	0.49392	-0.69658	-1.03825	0.17273	-0.69674	-0.50578	-0.20236	-0.40966	-0.99162		4.66359	1.67889	-1.44106
	ENSMMUG00000001950	IL9	interleukin 9		ENSG00000145839	IL9		0	2	0	0	1	0	3	0	1	3	1	1		0	0.01744	0	0	0.00699	0	0.02252	0	0.00567	0.02927	0.00606	0.00752		-0.8019	0.9559	-0.8019	-0.8019	-0.09726	-0.8019	1.46801	-0.8019	-0.22999	2.14828	-0.19122	-0.04424		0.00436	0.00975	1.1779
	ENSMMUG00000001951	SLC25A48	solute carrier family 25 member 48		ENSG00000145832	SLC25A48		203	164	74	616	163	20	163	363	160	181	394	101		4.19126	2.83818	1.71719	7.90769	2.26159	0.2877	2.42846	4.7705	1.8018	3.5048	4.73772	1.50679		0.50757	-0.16021	-0.71346	2.34174	-0.44478	-1.41895	-0.36242	0.79344	-0.6717	0.16878	0.77727	-0.81729		4.16358	2.66242	-0.51608
	ENSMMUG00000001952	SRGAP1	SLIT-ROBO Rho GTPase activating protein 1		ENSG00000196935	SRGAP1		167	148	95	173	49	22	114	8	68	57	227	57		4.39477	3.2646	2.80984	2.83065	0.86655	0.40337	2.16481	0.134	0.97604	1.40679	3.47913	1.08387		1.7678	0.93887	0.60533	0.62059	-0.81999	-1.15972	0.13223	-1.35729	-0.73969	-0.42375	1.09622	-0.6606		3.32497	1.31432	-1.2691
	ENSMMUG00000001953	QTRT2	queuine tRNA-ribosyltransferase accessory subunit 2		ENSG00000151576	QTRT2		66	367	65	258	242	470	284	242	339	169	425	252		2.4479	11.4094	2.70958	5.94965	6.03176	12.1453	7.6009	5.71314	6.85788	5.87859	9.18047	6.75358		-1.51109	1.5375	-1.42207	-0.31984	-0.29191	1.78784	0.24189	-0.4003	-0.01088	-0.34402	0.77923	-0.04636		5.62914	7.52021	0.5958
	ENSMMUG00000001955	C11H12orf66	chromosome 11 C12orf66 homolog		ENSG00000174206	C12orf66		211	278	70	149	300	379	296	209	407	183	438	240		1.63496	1.80559	0.60962	0.71785	1.56216	2.0461	1.65506	1.03082	1.72012	1.32988	1.97663	1.34376		0.39309	0.7611	-1.81843	-1.585	0.23606	1.27985	0.43644	-0.90997	0.57677	-0.26493	1.13002	-0.23501		1.19201	1.58307	0.62778
	ENSMMUG00000001960	GPBP1L1	GC-rich promoter binding protein 1 like 1		ENSG00000159588	CCDC17		1932	1880	873	1964	2140	1967	2289	2713	2538	1385	3321	1477		157.973	128.849	80.2283	99.8476	117.589	112.057	135.057	141.2	113.189	106.209	158.15	87.2647		1.51141	0.35825	-1.56689	-0.79007	-0.08759	-0.30661	0.60406	0.84728	-0.26179	-0.53819	1.51843	-1.28829		116.724	121.34	0.2345
	ENSMMUG00000001967	LCE5A	late cornified envelope 5A		ENSG00000186207	LCE5A		0	0	0	0	0	0	0	0	0	0	0	0		0	0	0	0	0	0	0	0	0	0	0	0		-	-	-	-	-	-	-	-	-	-	-	-		0	0	-
	ENSMMUG00000001973	SIKE1	suppressor of IKBKE 1		ENSG00000052723	SIKE1		764	661	242	429	919	1029	856	1369	1104	622	970	654		12.518	9.07802	4.45652	4.37039	10.119	11.7468	10.1207	14.2776	9.86621	9.55803	9.25633	7.74289		1.06404	-0.1197	-1.71	-1.73964	0.2385	0.79865	0.23911	1.66952	0.15153	0.04548	-0.05834	-0.57913		7.60574	10.3359	0.68294
	ENSMMUG00000001974	CSDE1	cold shock domain containing E1		ENSG00000009307	CSDE1		10559	13797	8234	12406	9727	8742	14943	10089	13624	8575	16810	11540		789.287	864.459	691.77	576.587	488.618	455.286	806.02	480.031	555.464	601.149	731.821	623.306		1.09836	1.64648	0.38732	-0.45253	-1.09395	-1.33699	1.22037	-1.15656	-0.60654	-0.27343	0.67935	-0.11188		730.526	592.712	-0.17054
	ENSMMUG00000001976	NR1I2	nuclear receptor subfamily 1 group I member 2		ENSG00000144852	NR1I2		0	0	2	0	0	1	0	0	6	0	7	0		0	0	0.0358	0	0	0.0111	0	0	0.05212	0	0.06493	0		-0.5803	-0.5803	0.9403	-0.5803	-0.5803	-0.10898	-0.5803	-0.5803	1.6335	-0.5803	2.17755	-0.5803		0.00895	0.01602	0.87112
	ENSMMUG00000001978	AMPD1	adenosine monophosphate deaminase 1		ENSG00000116748	AMPD1		0	0	0	0	2	1	0	1	0	1	0	0		0	0	0	0	0.12032	0.06237	0	0.05698	0	0.08396	0	0		-0.63352	-0.63352	-0.63352	-0.63352	2.19283	0.83162	-0.63352	0.70501	-0.63352	1.33869	-0.63352	-0.63352		0	0.04045	1.66879
	ENSMMUG00000001979	SEMA3E	semaphorin 3E		ENSG00000170381	SEMA3E		804	828	145	570	932	793	1149	474	565	252	380	606		127.343	109.925	25.8122	56.1325	99.2003	87.5091	131.321	47.7866	48.8098	37.4331	35.0532	69.3545		1.46914	0.99849	-1.27436	-0.45506	0.70869	0.39278	1.57664	-0.68058	-0.65293	-0.96035	-1.02466	-0.09779		79.8032	69.5584	0.05956
	ENSMMUG00000001980	GSK3B	glycogen synthase kinase 3 beta		ENSG00000082701	GSK3B		195	267	244	405	134	179	167	71	116	85	265	69		2.35553	2.70341	3.3127	3.04179	1.08777	1.50649	1.45568	0.54591	0.76428	0.96296	1.86434	0.60226		0.69475	1.05446	1.68443	1.40433	-0.61606	-0.18311	-0.23565	-1.17632	-0.95054	-0.74511	0.18688	-1.11806		2.85336	1.09871	-1.31024
	ENSMMUG00000001981	GPR156	G protein-coupled receptor 156		ENSG00000175697	GPR156		0	5	0	0	0	2	0	3	2	1	9	0		0	0.07406	0	0	0	0.02462	0	0.03375	0.01928	0.01657	0.09263	0		-0.69442	1.67099	-0.69442	-0.69442	-0.69442	0.09205	-0.69442	0.38333	-0.07874	-0.16509	2.26398	-0.69442		0.01852	0.02336	0.51349
	ENSMMUG00000001982	RHBDL1	rhomboid like 1		ENSG00000103269	RHBDL1		28	6	0	0	0	0	0	0	0	2	0	0		0.72866	0.13088	0	0	0	0	0	0	0	0.04881	0	0		3.12031	0.2637	-0.36173	-0.36173	-0.36173	-0.36173	-0.36173	-0.36173	-0.36173	-0.12847	-0.36173	-0.36173		0.21489	0.0061	-4.91906
	ENSMMUG00000001984	JMJD8	jumonji domain containing 8		ENSG00000161999	JMJD8		19	19	25	34	6	2	11	0	7	3	14	5		0.27151	0.22758	0.40152	0.30208	0.05762	0.01991	0.11343	0	0.05456	0.04021	0.11651	0.05163		1.02438	0.6872	2.02228	1.25907	-0.61732	-0.90673	-0.18896	-1.05957	-0.6408	-0.75097	-0.16526	-0.6633		0.30067	0.05673	-2.37062
	ENSMMUG00000001985	TNFSF9	TNF superfamily member 9		ENSG00000125657	TNFSF9		0	4	0	0	2	0	2	0	10	9	11	2		0	0.08955	0	0	0.0359	0	0.03855	0	0.14568	0.22544	0.17111	0.0386		-0.79306	0.35113	-0.79306	-0.79306	-0.33439	-0.79306	-0.30055	-0.79306	1.0683	2.08746	1.39324	-0.29988		0.02239	0.08191	2.03323
	ENSMMUG00000001986	WDR24	WD repeat domain 24		ENSG00000127580	WDR24		138	139	53	378	40	2	145	126	126	72	253	66		6.31435	5.33104	2.72561	10.7538	1.22995	0.06376	4.78755	3.66969	3.14456	3.08971	6.7421	2.18211		0.74858	0.40539	-0.50395	2.29804	-1.02596	-1.43299	0.2157	-0.17445	-0.35773	-0.37687	0.89788	-0.69364		6.2812	3.11368	-0.90757
	ENSMMUG00000001989	POLR2D	RNA polymerase II subunit D		ENSG00000144231	POLR2D		819	1050	483	1296	1603	2215	1654	1753	2113	1077	1746	1586		39.1345	42.0546	25.9395	38.5037	51.474	73.7414	57.0306	53.3172	55.07	48.2645	48.5899	54.7599		-0.82768	-0.58245	-1.93582	-0.88066	0.20861	2.07866	0.67526	0.36341	0.51061	-0.06093	-0.0336	0.48457		36.4081	55.2809	0.78318
	ENSMMUG00000001990	CAP2	cyclase associated actin cytoskeleton regulatory protein 2		ENSG00000112186	CAP2		17	183	29	399	146	259	218	109	157	108	595	248		0.31432	2.83607	0.60264	4.58683	1.81405	3.33641	2.90851	1.28279	1.58328	1.87274	6.40709	3.31324		-1.30789	0.1533	-1.14083	1.16776	-0.43889	0.44322	0.19528	-0.74673	-0.57261	-0.40488	2.22248	0.42979		2.08496	2.81477	0.52233
	ENSMMUG00000001991	KLK15	kallikrein related peptidase 15		ENSG00000174562	KLK15		0	7	7	0	0	2	0	0	0	3	2	0		0	0.58802	0.78847	0	0	0.13965	0	0	0	0.28197	0.11674	0		-0.60135	1.61465	2.37004	-0.60135	-0.60135	-0.07507	-0.60135	-0.60135	-0.60135	0.46127	-0.16143	-0.60135		0.34412	0.06729	-2.4206
	ENSMMUG00000001992	FAM8A1	family with sequence similarity 8 member A1		ENSG00000137414	FAM8A1		271	311	110	707	568	362	384	437	478	335	742	382		12.5692	12.0906	5.73416	20.3882	17.7037	11.6979	12.8519	12.9012	12.0922	14.572	20.0432	12.8022		-0.303	-0.42207	-2.00334	1.64211	0.97431	-0.51975	-0.23268	-0.22042	-0.42166	0.19523	1.5563	-0.24503		12.6955	14.333	0.32829
	ENSMMUG00000001993	NUP153	nucleoporin 153		ENSG00000124789	NUP153		274	271	161	364	178	166	326	217	258	134	497	241		4.6521	3.8567	3.0723	3.84257	2.03094	1.96367	3.99404	2.34513	2.38923	2.13373	4.91451	2.95664		1.40931	0.6482	-0.10239	0.63467	-1.09885	-1.16322	0.77962	-0.7982	-0.75601	-1.00049	1.66041	-0.21305		3.85592	2.84099	-0.31282
	ENSMMUG00000001994	AKIP1	A-kinase interacting protein 1		ENSG00000166452	AKIP1		869	736	593	1243	497	890	715	767	833	564	1125	957		30.0952	21.365	23.0818	26.7651	11.5668	21.4748	17.8681	16.9076	15.7348	18.3186	22.6911	23.9481		1.8314	0.10797	0.44689	1.17401	-1.82631	0.12964	-0.58235	-0.77197	-1.00349	-0.49343	0.36975	0.61791		25.3268	18.5637	-0.30208
	ENSMMUG00000001995	C11orf16	chromosome 14 C11orf16 homolog		ENSG00000176029	C11orf16		0	1	2	0	45	2	0	1	14	18	332	20		0	0.00915	0.02453	0	0.32998	0.01521	0	0.00695	0.08332	0.18421	2.10989	0.15769		-0.40794	-0.39261	-0.36683	-0.40794	0.14509	-0.38246	-0.40794	-0.3963	-0.2683	-0.09922	3.12813	-0.14366		0.00842	0.36091	5.3337
	ENSMMUG00000001996	F11R	F11 receptor		ENSG00000158769	F11R		5057	5178	4440	11239	6639	6588	8233	5723	6882	4849	6577	4421		70.7313	60.7056	69.7975	97.7388	62.4021	64.1997	83.0946	50.9509	52.5016	63.6073	53.5762	44.6809		0.42399	-0.25806	0.36046	2.2613	-0.14264	-0.02035	1.26506	-0.92167	-0.81617	-0.06066	-0.74307	-1.34821		74.7433	59.3767	-0.21571
	ENSMMUG00000001997	ASCL3	achaete-scute family bHLH transcription factor 3		ENSG00000176009	ASCL3		0	0	0	0	10	0	7	0	9	1	35	0		0	0	0	0	0.49741	0	0.37388	0	0.36334	0.06942	1.50878	0		-0.5313	-0.5313	-0.5313	-0.5313	0.59613	-0.5313	0.31613	-0.5313	0.29226	-0.37395	2.88851	-0.5313		0	0.3516	4.87799
	ENSMMUG00000001999	ZNF836	zinc finger protein 836		ENSG00000196267	ZNF836		277	156	148	56	178	131	222	139	181	85	228	154		17.0023	8.02603	10.2101	2.13716	7.34221	5.60223	9.83281	5.43066	6.05963	4.89309	8.15058	6.83018		2.5426	0.10837	0.70065	-1.4886	-0.07707	-0.54893	0.59834	-0.59545	-0.42489	-0.74123	0.14215	-0.21593		9.34389	6.76767	-0.29858
	ENSMMUG00000002001	TSTD1	thiosulfate sulfurtransferase like domain containing 1		ENSG00000215845	TSTD1		1567	2151	1927	4567	1628	2173	2223	2414	2435	1044	1500	1469		38.8734	44.7272	53.7284	70.4427	27.1404	37.5582	39.7942	38.118	32.9475	24.2896	21.6721	26.3323		0.06574	0.49108	1.14511	2.35958	-0.78679	-0.02982	0.13264	0.01085	-0.36484	-0.99393	-1.18412	-0.8455		51.943	30.9815	-0.62866
	ENSMMUG00000002003	USF1	upstream transcription factor 1		ENSG00000158773	USF1		751	497	108	587	148	1	283	515	1028	259	164	564		12.8117	7.10673	2.07075	6.22622	1.6967	0.01189	3.48376	5.59219	9.56529	4.14383	1.62943	6.95229		2.08215	0.54031	-0.82074	0.30234	-0.92184	-1.37718	-0.43886	0.13098	1.20477	-0.26046	-0.94002	0.49857		7.05384	4.13442	-0.47222
	ENSMMUG00000002004	CDKN2AIP	CDKN2A interacting protein		ENSG00000168564	CDKN2AIP		63	99	49	20	104	54	138	142	170	147	230	204		1.51691	1.99803	1.32603	0.29941	1.68279	0.90589	2.3977	2.17629	2.23258	3.3195	3.22531	3.54921		-0.54226	-0.05512	-0.73552	-1.77497	-0.3743	-1.16091	0.34954	0.12536	0.18236	1.28286	1.1875	1.51545		1.2851	2.43616	1.08265
	ENSMMUG00000002005	ARHGAP30	Rho GTPase activating protein 30		ENSG00000186517	ARHGAP30		588	383	228	1566	255	543	543	302	428	396	493	179		6.01254	3.28267	2.62032	9.9562	1.75226	3.86849	4.00661	1.96561	2.38706	3.79763	2.93598	1.32257		1.00189	-0.1602	-0.44216	2.68069	-0.81169	0.08918	0.14798	-0.72087	-0.54145	0.05901	-0.30778	-0.99461		5.46794	2.75453	-0.84089
	ENSMMUG00000002007	KLHDC9	kelch domain containing 9		ENSG00000162755	KLHDC9		133	99	98	383	71	53	87	218	165	68	299	108		3.58614	2.23748	2.96989	6.42089	1.28651	0.99566	1.69274	3.74146	2.4266	1.71957	4.69539	2.10418		0.48608	-0.373	0.09354	2.29179	-0.97876	-1.16402	-0.71999	0.58502	-0.25253	-0.7029	1.19267	-0.45791		3.8036	2.33276	-0.60631
	ENSMMUG00000002009	NIT1	nitrilase 1		ENSG00000158793	NIT1		605	518	221	440	684	567	536	542	793	506	813	390		4.53786	3.25667	1.86306	2.05196	3.4477	2.96306	2.90106	2.58764	3.24421	3.55944	3.5515	2.1137		1.99742	0.32632	-1.49141	-1.24502	0.57549	-0.05665	-0.13751	-0.54631	0.31006	0.72124	0.71087	-1.16449		2.92739	3.04604	0.2599
	ENSMMUG00000002010	DEDD	death effector domain containing		ENSG00000158796	DEDD		1956	2016	1272	2079	3190	6531	2527	3370	3576	1900	2931	2442		29.268	25.285	21.3919	19.3419	32.077	68.0872	27.2851	32.0969	29.1851	26.6633	25.5426	26.403		-0.07602	-0.39443	-0.70566	-0.86954	0.14854	3.0273	-0.23454	0.15013	-0.08265	-0.28425	-0.37384	-0.30506		23.8217	33.4175	0.67821
	ENSMMUG00000002011	-	phosphodiesterase 11A		ENSG00000284741	PDE11A		0	1	0	0	14	2	3	4	6	14	32	0		0	0.02976	0	0	0.334	0.04947	0.07685	0.09039	0.11618	0.46612	0.66162	0		-0.69917	-0.56233	-0.69917	-0.69917	0.83683	-0.47167	-0.34574	-0.2835	-0.16488	1.44445	2.34353	-0.69917		0.00744	0.22433	4.62647
	ENSMMUG00000002013	RBM45	RNA binding motif protein 45		ENSG00000155636	RBM45		232	186	120	180	455	334	328	492	463	403	413	395		6.92615	4.65441	4.02646	3.34116	9.12837	6.94723	7.066	9.34928	7.53918	11.2835	7.1809	8.52087		-0.10302	-1.08848	-1.36088	-1.65815	0.85229	-0.09387	-0.04235	0.94812	0.16291	1.78718	0.00749	0.58876		4.73704	8.37692	1.01211
	ENSMMUG00000002015	VAMP7	vesicle associated membrane protein 7		ENSG00000124333	VAMP7		779	911	344	302	997	706	1017	1122	1315	780	1398	893		7.61274	7.46225	3.77834	1.83498	6.54752	4.80695	7.17168	6.9792	7.00921	7.14882	7.95676	6.30577		0.76296	0.68064	-1.33433	-2.39728	0.18032	-0.77171	0.52171	0.41643	0.43284	0.50921	0.95112	0.04809		5.17208	6.74074	0.58687
	ENSMMUG00000002016	IL9R	interleukin 9 receptor		ENSG00000124334	IL9R		0	5	5	0	3	1	1	9	33	0	6	0		0	0.12322	0.16523	0	0.05928	0.02049	0.02122	0.16843	0.52921	0	0.10274	0		-0.66049	0.16036	0.44017	-0.66049	-0.26563	-0.52403	-0.51916	0.46152	2.86483	-0.66049	0.02393	-0.66049		0.07211	0.11267	0.7305
	ENSMMUG00000002018	TAT	tyrosine aminotransferase		ENSG00000198650	TAT		0	0	2	2	0	0	0	22	3	0	5	0		0	0	0.08743	0.04837	0	0	0	0.54465	0.06364	0	0.11326	0		-0.46271	-0.46271	0.10351	-0.14948	-0.46271	-0.46271	-0.46271	3.06469	-0.05054	-0.46271	0.27082	-0.46271		0.03395	0.09019	1.42578
	ENSMMUG00000002020	PNPLA5	patatin like phospholipase domain containing 5		ENSG00000100341	PNPLA5		0	0	1	0	1	35	0	0	3	2	0	0		0	0	0.01525	0	0.00912	0.33079	0	0	0.0222	0.02544	0	0		-0.35679	-0.35679	-0.19473	-0.35679	-0.25989	3.15933	-0.35679	-0.35679	-0.12085	-0.08633	-0.35679	-0.35679		0.00381	0.04844	1.14239
	ENSMMUG00000002021	BDH1	3-hydroxybutyrate dehydrogenase 1		ENSG00000161267	BDH1		225	145	44	272	237	312	163	159	146	72	503	204		5.3029	2.86449	1.16553	3.98585	3.75369	5.12327	2.77214	2.38527	1.87682	1.59148	6.90438	3.47412		1.1026	-0.33548	-1.33745	0.32586	0.18893	0.99665	-0.38994	-0.6181	-0.91796	-1.08624	2.04708	0.02406		3.32969	3.48515	0.26412
	ENSMMUG00000002023	ZIC3	Zic family member 3		ENSG00000156925	ZIC3		0	0	0	0	0	0	0	0	0	0	0	1		0	0	0	0	0	0	0	0	0	0	0	0.00402		-0.28868	-0.28868	-0.28868	-0.28868	-0.28868	-0.28868	-0.28868	-0.28868	-0.28868	-0.28868	-0.28868	3.17543		0	0.0005	0.14631
	ENSMMUG00000002024	-	-		-	-		6	4	0	3	6	9	8	20	18	10	14	17		0.25625	0.14319	0	0.07966	0.1722	0.2678	0.24654	0.54368	0.41929	0.40054	0.34822	0.52461		-0.16016	-0.82456	-1.66605	-1.1979	-0.65407	-0.09226	-0.21718	1.52903	0.79803	0.6878	0.38037	1.41696		0.11977	0.36536	1.87052
	ENSMMUG00000002025	VRK2	VRK serine/threonine kinase 2		ENSG00000028116	VRK2		233	409	242	293	345	346	411	322	376	189	440	288		6.14829	9.04628	7.17716	4.80715	6.11781	6.36116	7.82594	5.40834	5.4116	4.67731	6.76202	5.49129		-0.09477	2.17055	0.70948	-1.14313	-0.1186	0.07162	1.21663	-0.67318	-0.67063	-1.24461	0.38498	-0.60834		6.79472	6.00694	-0.04775
	ENSMMUG00000002026	FANCL	FA complementation group L		ENSG00000115392	FANCL		42	95	45	78	175	59	137	179	153	58	158	133		2.23653	4.2403	2.69325	2.5825	6.26241	2.18896	5.26432	6.06719	4.44382	2.89661	4.90013	5.11753		-1.22998	0.11098	-0.92433	-0.99845	1.46422	-1.26181	0.79627	1.33357	0.24718	-0.78824	0.55255	0.69804		2.93815	4.64262	0.80118
	ENSMMUG00000002030	KAT8	lysine acetyltransferase 8		ENSG00000103510	KAT8		573	358	353	996	709	506	366	679	534	295	489	387		35.2664	18.4688	24.4186	38.1142	29.3245	21.6979	16.2549	26.6003	17.9262	17.0281	17.5283	17.2108		1.58458	-0.64346	0.14572	1.96232	0.79645	-0.21514	-0.9371	0.4351	-0.71543	-0.83455	-0.76819	-0.81031		29.067	20.4464	-0.34929
	ENSMMUG00000002032	XPO7	exportin 7		ENSG00000130227	XPO7		505	770	360	1024	437	517	689	559	738	553	1197	335		4.46793	5.71023	3.57978	5.63295	2.59821	3.18689	4.39876	3.14801	3.56132	4.58855	6.16786	2.14162		0.2882	1.25737	-0.40469	1.19708	-1.17045	-0.7112	0.23424	-0.74153	-0.41909	0.38231	1.61439	-1.52665		4.84772	3.7239	-0.26052
	ENSMMUG00000002033	PRSS36	serine protease 36		ENSG00000178226	PRSS36		2173	2381	1513	8826	1409	689	3599	2111	2902	1389	2859	1375		534.966	491.331	418.643	1350.99	233.107	118.181	639.359	330.799	389.676	320.705	409.927	244.598		0.24785	0.10939	-0.12126	2.83719	-0.70998	-1.07466	0.5791	-0.4	-0.21317	-0.43203	-0.14891	-0.67352		698.983	335.794	-0.96131
	ENSMMUG00000002037	MMP1	matrix metallopeptidase 1		ENSG00000196611	MMP1		0	12	0	0	13	0	3	55	939	0	0	28		0	0.24082	0	0	0.20916	0	0.05183	0.83818	12.2622	0	0	0.4844		-0.33525	-0.26647	-0.33525	-0.33525	-0.27551	-0.33525	-0.32045	-0.09587	3.16671	-0.33525	-0.33525	-0.19691		0.06021	1.73072	2.17008
	ENSMMUG00000002038	CEMIP	cell migration inducing hyaluronidase 1		ENSG00000103888	CEMIP		54	42	45	7	179	102	236	51	95	41	239	11		1.57543	1.02708	1.47556	0.12698	3.50944	2.07333	4.96838	0.94708	1.51171	1.12183	4.06097	0.23189		-0.20449	-0.56577	-0.27029	-1.15881	1.06973	0.12355	2.03095	-0.61848	-0.24647	-0.50335	1.43311	-1.08968		1.05126	2.30308	1.20379
	ENSMMUG00000002041	ADGRD1	adhesion G protein-coupled receptor D1		ENSG00000111452	ADGRD1		69	80	61	46	72	144	55	78	90	22	248	40		2.27041	2.20645	2.25592	0.9411	1.59209	3.30126	1.30591	1.63365	1.61524	0.67891	4.75262	0.95104		0.27311	0.21706	0.26041	-0.89163	-0.32124	1.17633	-0.57198	-0.28482	-0.30095	-1.12136	2.448	-0.88292		1.91847	1.97884	0.15566
	ENSMMUG00000002042	ZNF107	zinc finger protein 107		ENSG00000196247	ZNF107		150	90	52	93	119	57	127	126	142	79	190	143		9.2572	4.65564	3.60687	3.56856	4.9353	2.4509	5.65573	4.94958	4.77987	4.57248	6.82916	6.37687		2.32962	-0.27186	-0.86478	-0.88644	-0.11375	-1.51831	0.29354	-0.10568	-0.20163	-0.31888	0.95694	0.70123		5.27207	5.06874	0.14009
	ENSMMUG00000002043	CD81	CD81 molecule		ENSG00000110651	CD81		8006	5825	4563	13071	4433	2465	4859	3647	3698	2853	5102	3945		157.359	95.9667	100.801	159.737	58.5535	33.7563	68.9159	45.627	39.6445	52.5914	58.404	56.0282		1.86565	0.43532	0.54795	1.92106	-0.43634	-1.01407	-0.19492	-0.73751	-0.87689	-0.57525	-0.43983	-0.49518		128.466	51.6901	-1.17638
	ENSMMUG00000002045	PFKM	phosphofructokinase, muscle		ENSG00000152556	PFKM		587	732	318	775	712	837	954	591	797	589	2263	604		16.1873	16.9198	9.856	13.288	13.1945	16.0813	18.9837	10.3737	11.9876	15.233	36.345	12.0353		0.04472	0.14921	-0.85844	-0.36887	-0.3822	0.02961	0.44363	-0.7846	-0.55436	-0.0914	2.92026	-0.54757		14.0627	16.7793	0.37911
	ENSMMUG00000002047	THAP3	THAP domain containing 3		ENSG00000041988	THAP3		262	315	258	281	316	151	354	414	403	266	533	464		4.64449	4.68054	5.14038	3.09717	3.76446	1.86498	4.52831	4.6714	3.89656	4.42237	5.50287	5.94345		0.27291	0.30591	0.72693	-1.14377	-0.53282	-2.27191	0.16654	0.29754	-0.41187	0.06954	1.05882	1.46219		4.39064	4.3243	0.09352
	ENSMMUG00000002048	ASB8	ankyrin repeat and SOCS box containing 8		ENSG00000177981	ASB8		87	114	83	203	107	299	133	139	214	107	184	93		1.25005	1.37296	1.34037	1.81353	1.03316	2.99322	1.37897	1.27125	1.6771	1.44187	1.53975	0.96555		-0.48792	-0.25404	-0.31607	0.58421	-0.90058	2.82881	-0.24262	-0.44757	0.32464	-0.12293	0.0633	-1.02923		1.44423	1.53761	0.23073
	ENSMMUG00000002050	PAFAH1B2	platelet activating factor acetylhydrolase 1b catalytic subunit 2		ENSG00000168092	PAFAH1B2		2031	1546	888	1520	2157	3122	2471	2200	2163	1282	2859	2084		29.903	19.0793	14.6945	13.9145	21.3419	32.0257	26.2526	20.6175	17.37	17.7022	24.5157	22.171		1.45521	-0.44921	-1.2207	-1.35794	-0.0511	1.8287	0.81294	-0.17856	-0.74995	-0.6915	0.50732	0.09478		19.3978	22.7496	0.4255
[truncated: 20,414 more rows]
[truncated: 24 more columns]
