# Supplementary material for: IFN signaling and neutrophil degranulation transcriptional signatures are induced during SARS-CoV-2 infection
Source: Commun Biol. 2021 Mar 5;4:290. doi: 10.1038/s42003-021-01829-4 (PMC7935909; doi:10.1038/s42003-021-01829-4)
Supplement: Supplementary file 7 — Supplementary Data 5 [file 42003_2021_1829_MOESM7_ESM.xlsx]

## Sheet: Clinical Data
Supplementary Data 5A. Clinical characteristics and laboratory parameters of COVID-19 patients
Characteristic	Total	< 60 years old	≥ 60 years old	p values
	N = 46	N = 30	N = 16
Age (years), median (range)	47 (25 – 73)	35 (25 – 58)	63.5 (60 – 73)	<0.0001
Males	34 (73.9)	22 (73.3)	12 (75)	>0.9999
BMI	28.8 (25.3 – 31.6)	29.2 (25.3 – 33.8)	28.4 (25.1 – 29.9)	0.3648
Comorbidities
Smoking	5 (10.8)	1 (3.3)	4 (25)	0.043
Diabetes	10 (21.7)	2 (6.6)	8 (50)	0.0015
SAH	9 (19.5)	1 (3.3)	8 (50)	0.0004
COPD	1 (2.1)	1 (3.3)	0 (0)	>0.9999
Symptoms at onset
Dry cough	33 / 42 (78.5)	20 / 27 (74)	13 / 15 (86.6)	0.4508
Fatigue	30 / 42 (7.4)	19 / 27 (70.3)	11 / 15 (73.3)	>0.9999
Dyspnea	28 /42 (66.6)	18 / 27 (66.6)	10 / 15 (66.6)	>0.9999
Fever	28 / 42 (66.6)	19 / 27 (70.3)	9 / 15 (60)	0.5159
Headache	23 / 42 (54.7)	16 / 27 (59.2)	7 / 15 (46.6)	0.5249
Myalgia	19 / 42 (45.2)	14 / 27 (51.8)	5 / 15 (33.3)	0.3371
Diarrhea	12 / 42 (28.5)	9 / 27 (33.3)	3 / 15 (20)	0.4848
Arthralgia	11 / 42 (26.1)	10 / 27 (37)	1 / 15 (6.6)	0.0638
Vital signs at admission
Body temperature (oC)	36.5 (36.3 – 37.2)	36.5 (36.2 – 37.5)	36.7 (36.1 – 37)	0.6744
Respiratory rate (bpm)	20 (16 – 24)	18 (16 – 27)	20 (20 – 24)	0.6256
Hearth rate (bpm)	100 (80 – 120)	103 (80 – 118)	96 (78 – 121)	0.7514
MAP (mmHg)	93 (87 – 112)	94 (87 – 110)	91 (83 – 121)	0.977
Glucose (mg/dL)	121.5 (88.7 – 209.3)	96 (82.5 – 122.5)	213.5 (157.8 – 264)	<0.0001
Blood count
White blood cells (109/L)	6.8 (5.4 – 10)	6 (4.5 – 8.4)	8.6 (6.4 – 15.8)	0.0347
Neutrophils (109/L)	5.7 (3.5 – 9.3)	4.4 (2.9 – 6)	8.5 (5.8 – 14.3)	0.0053
Lymphocytes (109/L)	0.8 (0.5 – 1.1)	0.8 (0.5 – 1.2)	0.8 (0.4 – 0.9)	0.4701
NLR	8.4 (3.1 – 16.8)	4.7 (1.9 – 12.4)	14.2 (7.2 – 17.9)	0.0428
Hgb (g/dL)	14.9 (13.9 – 16)	14.8 (14.1 – 16.2)	15 (13.4- 16.1)	0.63
Platelets (109/L)	216 (173 – 261)	218 (203 – 280)	194 (158 – 254)	0.2825
Renal function
Cr (mg/dL)	0.8 (0.6 – 1)	0.8 (0.6 – 0.9)	0.8 (0.6 – 1)	0.4125
BUN (mg/dL)	15 (10 – 31)	11 (9.6 – 18.8)	30 (18.7 – 44.7)	0.0145
Na (mmol/L)	139 (137 – 140)	138 (136 – 140)	139 (136 – 141)	0.6162
K (mmol/L)	4 (3.7 – 4.5)	4 (3.6 – 4.2)	4.3 (3.8 – 4.8)	0.0929
Liver function
Total bilirubin (mg/dL)	0.4 (0.3 – 0.7)	0.4 (0.3 – 0.7)	0.5 (0.3 – 0.8)	0.6118
AST (U/L)	29.4 (18 – 59)	34 (21.5 – 61.5)	27.1 (16.5 – 45.5)	0.4
ALT (U/L)	32 (18.6 – 58)	33.8 (21.4 – 92)	29.5 (17.3 – 42.8)	0.2597
Tissue injury biomarkers
LDH (U/L)	295 (198.3 – 384.5)	251 (176.8 – 327.8)	359 (232.8 – 498.5)	0.038
ALP (U/L)	80 (57 – 104)	71 (50 – 91)	100 (75.5 – 114.5)	0.0381
CPK (U/L)	85 (49 – 233)	72 (56 – 211)	103.5 (30.2– 408.5)	0.7416
Procalcitonin (ng/mL)	0.09 (0.05 – 0.2)	0.05 (0.04 – 0.15)	0.1 (0.08 – 0.5)	0.0114
Respiratory support
High flow nasal cannula	23 (50)	17 (56.6)	6 (37.5)	0.3534
MV	23 (50)	13 (43.3)	10 (62.5)	0.3534
Admission to ICU	23 (50)	13 (43.3)	10 (62.5)	0.3534
Data are displayed as n (%), n/N (%) or median (IQR). N is the total amount of patients with available data. ALP, alkaline phosphatase; AST, aspartate aminotransferase; ALT, alanine aminotransferase; BMI, body mass index; bpm, breaths/beats per minute; BUN, blood ureic nitrogen; COPD, chronic obstructive pulmonary disease; CPK, creatine phosphokinase; Cr, creatinine; HCO3, bicarbonate; Hgb, hemog…

## Sheet: IFNg levels
	Supplementary Data 5B : Levels of IFN-g (pg/mL) measured in plasma of COVID-19 and healthy controls
	Sample #	Healthy Controls (~30 years)	<60 years (25-58 years)	>60 years ( 60-73 years)
	1	25.5	136	41
	2	34.5	126	51
	3	35	113.5	107
	4	25.5	46	159
	5		94.5	104
	6		44	63
	7		93.33	69
	8		202.8	49
	9		325.58	85.64
	10		191.44	83.5
	11		92	126
	12		60	115.86
	13		62	203.5
	14		256.05	49
	15		38	98
	16		82.5
	17		297.01
	18		72
	19		121.5
	20		161.5
	21		42
	22		58.5
	23		61.5
	24		79
	25		168
	26		48.5
	27		97
	28		118
	29		61
	30		71

## Sheet: VEGF levels
	Supplementary Data 5C : Levels of VEGF (pg/mL) measured in plasma of COVID-19 and healthy controls
	Sample #	Healthy Controls (~30 years)	<60 years (25-58 years)	>60 years ( 60-73 years)
	1	43	47	35.5
	2	32	61	39
	3	42.5	44.5	106
	4	41	37	61
	5		33	71
	6		25	69
	7		11.85	38.5
	8		59.14	64
	9		67.08	98.06
	10		34.26	71
	11		39	53
	12		71	53.5
	13		37.5	14.23
	14		17.47	53
	15		24.5	49.5
	16		80	58
	17		47.2
	18		41
	19		49.5
	20		54.5
	21		42
	22		44.5
	23		41
	24		43.5
	25		40
	26		38
	27		57.5
	28		55
	29		37
	30		57

## Sheet: Neutrophil counts
	Supplementary Data 5D : Peripheral neutrophil counts 10^9/L of blood samples from COVID-19 patients
	Sample #	<60 years (25-58 years)	>60 years ( 60-73 years)
	1		8.5
	2		9.7
	3	3.616	10.9
	4		6.9
	5	6	20.3
	6	6	8.3
	7	2.85	13.7
	8	3.078	5.5
	9	8.544	1.5456
	10	5.016
	11		15.6
	12	3.6
	13	1.1	3.564
	14	1.938	14.9
	15
	16	3.9	6.1
	17	1.3134
	18	4.41
	19	10.3
	20
	21
	22	2.4
	23	10.4
	24	9.2
	25	6.1
	26
	27
	28	3.8
	29	5.1
	30	4.7

## Sheet: NLR
	Supplementary Data 5E : NLR values of blood samples from COVID-19 patients
	Sample #	<60 years (25-58 years)	>60 years ( 60-73 years)
	1		21.25
	2
	3	1.90116	18.1667
	4		17.25
	5	12	22.5556
	6	12	11.8571
	7	5	9.78571
	8	1.72727	6.875
	9	12.5352	1.50409
	10	4.41861
	11		17.3333
	12	4
	13	0.611111	8.1931
	14	1.64516	16.5556
	15
	16	3.9	5.54545
	17	0.89842
	18
	19	14.7143
	20
	21
	22	2
	23	20.8
	24	23
	25	8.71429
	26
	27
	28	2.92308
	29	17
	30	6.71429
