# Supplementary material for: IFN signaling and neutrophil degranulation transcriptional signatures are induced during SARS-CoV-2 infection
Source: Commun Biol. 2021 Mar 5;4:290. doi: 10.1038/s42003-021-01829-4 (PMC7935909; doi:10.1038/s42003-021-01829-4)
Supplement: Supplementary file 8 — Supplementary Data 6 [file 42003_2021_1829_MOESM8_ESM.xlsx]

## Sheet: Data S6
	Supplementary Data 6 - TB-infected macaque data
	Organism	Description - Disease State	CFU	Inflammation - Lung morphogenetic percentage	Sex	Age (years)	Necropsy (Days Post Infection)	Lung lobe used
	Macaque	Infected - Progressor	6.5	50.3	male	4.22	34	Right-Randomly sampled
	Macaque	Infected - Progressor	4.6	44	male	5.5	48	Right-Randomly sampled
	Macaque	Infected - Progressor	4.8	60.9	male	5.51	48	Right-Randomly sampled
	Macaque	Infected - Progressor	4.18	70.5	male	4.96	35	Right-Randomly sampled
	Macaque	Infected - Progressor	4.97	58.1	male	4.75	41	Right-Randomly sampled
	Macaque	Infected - Progressor	5.66	57.7	male	4.8	36	Right-Randomly sampled
	Macaque	Infected - Progressor	4.43	51.7	male	4.82	55	Right-Randomly sampled
	Macaque	Infected - Progressor	3.88	22.8	male	4.72	61	Right-Randomly sampled
	Macaque	Infected - Controller	0	0.2	male	7.32	174	Right-Randomly sampled
	Macaque	Infected - Controller	0	0.3	male	11.18	166	Right-Randomly sampled
	Macaque	Infected - Controller	2.76	5.2	male	9.34	165	Right-Randomly sampled
	Macaque	Infected - Controller	0	0.2	male	7.38	173	Right-Randomly sampled
	Macaque	Naïve	0	0	male	12.21	NA	Right-Randomly sampled
	Macaque	Naïve	0	0	male	1.13	NA	Right-Randomly sampled
	Macaque	Naïve	0	0	male	8.46	NA	Right-Randomly sampled
	Macaque	Naïve	0	0	male	12.53	NA	Right-Randomly sampled
